# Supplementary material for: Synthesis and crystal structure of hydrated μ-oxa­lato-bis­{bis­[3-methyl-5-(pyridin-2-yl)-1H-1,2,4-triazole]iron(II)} bis­(toluene­sulfonate) 2.75-hydrate
Source: Acta Crystallogr E Crystallogr Commun. 2022 Jul 26;78(Pt 8):829–32. doi: 10.1107/S2056989022007460 (PMC9361385; doi:10.1107/S2056989022007460)
Supplement: Supplementary file 1 [file e-78-00829-sup1.cif]

##############################################################################
#                                                                            #
# This CIF contains the data in a paper accepted for publication in          #
# Acta Crystallographica Section E. It conforms to the requirements of       #
# Notes for Authors for Acta Crystallographica Section E, and has been       #
# peer reviewed under the auspices of the IUCr Commission on Journals.       #
#                                                                            #
# Full details of the Crystallographic Information File format               #
# are given in the paper "The Crystallographic Information File (CIF):       #
# a New Standard Archive File for Crystallography" by S. R. Hall, F. H.      #
# Allen and I. D. Brown [Acta Cryst. (1991), A47, 655-685].                  #
#                                                                            #
# The current version of the core CIF dictionary is obtainable from          #
# ftp://ftp.iucr.org/pub/cif_core.dic.                                       #
#                                                                            #
# Software is freely available for graphical display of the structure(s)     #
# in this CIF. For information consult the CIF software page                 #
# http://www.iucr.org/resources/cif/software.                                #
#                                                                            #
# This file may be used for bona fide research purposes within the           #
# scientific community so long as proper attribution is given to the journal # 
# article from which it was obtained.                                        #
#                                                                            #
##############################################################################
data_I
_audit_creation_method
;
Olex2 1.3
(compiled 2020.11.12 svn.r5f609507 for OlexSys, GUI svn.r6408)
;
_journal_date_recd_electronic     2022-07-05
_journal_date_accepted     2022-07-20
_journal_name_full     'Acta Crystallographica, Section E'
_journal_year     2022
_journal_volume     78
_journal_issue      8
_journal_page_first     0
_journal_page_last     0
_journal_paper_category     GM
_journal_paper_doi     10.1107/S2056989022007460
_journal_coeditor_code     VM2269
_publ_contact_author_name     'Ilona V. Raspertova'
_publ_contact_author_address
;
Department of Chemistry, Kyiv National Taras Shevchenko University, Volodymyrska
st. 64, Kyiv,
Ukraine
;
_publ_contact_author_email     ilonabatyuk@gmail.com
_publ_section_title
;\
Synthesis and crystal structure of hydrated
\m-oxalato-bis{bis[3-methyl-5-(pyridin-2-yl)-1<i>H</i>-1,2,4-triazole]\
iron(II)} bis(toluenesulfonate) 2.75-hydrate
;
_publ_section_title_footnote     .
loop_
    _publ_author_name
    _publ_author_footnote
    _publ_author_address
    'Petrenko, Yuliia P.' .
;
Department of Chemistry, Kyiv National Taras Shevchenko University, Volodymyrska
st. 64, Kyiv,
Ukraine
;
    'Bibik, Yurii S.' .
;
Department of Chemistry, Kyiv National Taras Shevchenko University, Volodymyrska
st. 64, Kyiv,
Ukraine
;
    'Khomenko, Dmytro M.' .
;
Department of Chemistry, Kyiv National Taras Shevchenko University, Volodymyrska
st. 64, Kyiv,
Ukraine
Enamine Ltd., Chervonotkatska Street 78, Kyiv 02094,
Ukraine
;
    'Doroshchuk, Roman O.' .
;
Department of Chemistry, Kyiv National Taras Shevchenko University, Volodymyrska
st. 64, Kyiv,
Ukraine
Enamine Ltd., Chervonotkatska Street 78, Kyiv 02094,
Ukraine
;
    'Gural'skiy, Il`ya A.' .
;
Department of Chemistry, Kyiv National Taras Shevchenko University, Volodymyrska
st. 64, Kyiv,
Ukraine
;
    'Shova, Sergiu' .
;
"Petru Poni" Institute of Macromolecular Chemistry, Aleea Gr. Ghica
Voda 41A,
700487 Iasi,
Romania
;
    'Lampeka, Rostyslav D.' .
;
Department of Chemistry, Kyiv National Taras Shevchenko University, Volodymyrska
st. 64, Kyiv,
Ukraine
;
    'Raspertova, Ilona V.' .
;
Department of Chemistry, Kyiv National Taras Shevchenko University, Volodymyrska
st. 64, Kyiv,
Ukraine
;
_publ_section_synopsis
;
A bis-bidentate oxalate bridging anion connects two Fe^II^ ions further
surrounded by bidentate pyridyl-triazole ligands.
;
_chemical_name_systematic
;\
\m-Oxalato-\k^4^<i>O</i>^1^,<i>O</i>^2^:<i>O</i>^1'^,<i>O</i>^2'^-\
bis{bis[3-methyl-5-(pyridin-2-yl)-1<i>H</i>-1,2,4-triazole-\
\k^2^<i>N</i>^4^,<i>N</i>^5^]iron(II)} bis(toluenesulfonate) 2.75-hydrate
;
_chemical_name_common     ?
_chemical_formula_moiety
                            'C34 H32 Fe2 N16 O4 2+, 2(C7 H7 O3 S -), 2.75(H2 O)'
_chemical_formula_sum     'C48 H51.50 Fe2 N16 O12.75 S2'
_chemical_formula_iupac     '[Fe2 (C2 O4) (C8 H8 N4)4] (C7 H7 O3 S1)2, 2.75H2 O'
_chemical_formula_weight     1232.37
_chemical_melting_point     ?
_space_group_crystal_system     triclinic
_space_group_name_H-M_alt     'P -1'
_space_group_name_Hall     '-P 1'
loop_
    _space_group_symop_operation_xyz
    'x, y, z'
    '-x, -y, -z'
_cell_length_a     9.9635(4)
_cell_length_b     14.4905(6)
_cell_length_c     20.1131(8)
_cell_angle_alpha     96.736(4)
_cell_angle_beta     101.490(4)
_cell_angle_gamma     95.216(4)
_cell_volume     2806.5(2)
_cell_formula_units_Z     2
_cell_measurement_reflns_used     5996
_cell_measurement_theta_min     1.9810
_cell_measurement_theta_max     26.2330
_cell_measurement_temperature     293(2)
_exptl_crystal_description     block
_exptl_crystal_colour     'clear light brown'
_exptl_crystal_size_max     0.35
_exptl_crystal_size_mid     0.2
_exptl_crystal_size_min     0.15
_exptl_crystal_density_diffrn     1.458
_exptl_crystal_density_meas     ?
_exptl_crystal_density_method     ?
_exptl_crystal_F_000     1275
_exptl_absorpt_coefficient_mu     0.667
_exptl_absorpt_correction_type     multi-scan
_exptl_absorpt_process_details
;
(CrysAlisPro; Rigaku OD, 2021)
;
_exptl_absorpt_correction_T_min     0.92320
_exptl_absorpt_correction_T_max     1.00000
_diffrn_ambient_temperature     293(2)
_diffrn_source     'fine-focus sealed X-ray tube'
_diffrn_radiation_type     'Mo K\a'
_diffrn_radiation_wavelength     0.71073
_diffrn_radiation_monochromator     graphite
_diffrn_measurement_device_type     'Rigaku Oxford Diffraction Xcalibur, Eos'
_diffrn_measurement_device     'four-circle diffractometer'
_diffrn_measurement_method     '\w scans'
_diffrn_detector     'CCD plate'
_diffrn_detector_area_resol_mean     8.0797
_diffrn_reflns_number     20140
_diffrn_reflns_av_R_equivalents     0.0309
_diffrn_reflns_av_unetI/netI     0.0578
_diffrn_reflns_theta_min     1.645
_diffrn_reflns_theta_max     25.027
_diffrn_reflns_theta_full     25.027
_diffrn_measured_fraction_theta_max     0.999
_diffrn_measured_fraction_theta_full     0.999
_diffrn_reflns_limit_h_min     -11
_diffrn_reflns_limit_h_max     11
_diffrn_reflns_limit_k_min     -17
_diffrn_reflns_limit_k_max     15
_diffrn_reflns_limit_l_min     -23
_diffrn_reflns_limit_l_max     23
_diffrn_radiation_probe     x-ray
_refine_special_details     ?
_reflns_number_total     9886
_reflns_number_gt     7117
_reflns_threshold_expression     'I > 2\s(I)'
_refine_ls_structure_factor_coef     Fsqd
_refine_ls_matrix_type     full
_refine_ls_R_factor_all     0.0867
_refine_ls_R_factor_gt     0.0582
_refine_ls_wR_factor_gt     0.1173
_refine_ls_wR_factor_ref     0.1318
_refine_ls_goodness_of_fit_ref     1.055
_refine_ls_restrained_S_all     1.055
_refine_ls_number_reflns     9886
_refine_ls_number_parameters     739
_refine_ls_number_restraints     0
_refine_ls_hydrogen_treatment     constr
_refine_ls_weighting_scheme     calc
_refine_ls_weighting_details
              'w=1/[\s^2^(Fo^2^)+(0.0447P)^2^+1.2466P] where P=(Fo^2^+2Fc^2^)/3'
_atom_sites_solution_hydrogens     mixed
_atom_sites_solution_primary     dual
_atom_sites_solution_secondary     ?
_refine_ls_shift/su_max     0.000
_refine_ls_shift/su_mean     0.000
_refine_diff_density_max     0.594
_refine_diff_density_min     -0.523
_refine_ls_extinction_method     none
_refine_ls_extinction_coef     .
loop_
    _atom_type_symbol
    _atom_type_description
    _atom_type_scat_dispersion_real
    _atom_type_scat_dispersion_imag
    _atom_type_scat_source
    'C' 'C' 0.0033 0.0016
                         'International Tables Vol C Tables 4.2.6.8 and 6.1.1.4'
    'H' 'H' 0.0000 0.0000
                         'International Tables Vol C Tables 4.2.6.8 and 6.1.1.4'
    'Fe' 'Fe' 0.3463 0.8444
                         'International Tables Vol C Tables 4.2.6.8 and 6.1.1.4'
    'N' 'N' 0.0061 0.0033
                         'International Tables Vol C Tables 4.2.6.8 and 6.1.1.4'
    'O' 'O' 0.0106 0.0060
                         'International Tables Vol C Tables 4.2.6.8 and 6.1.1.4'
    'S' 'S' 0.1246 0.1234
                         'International Tables Vol C Tables 4.2.6.8 and 6.1.1.4'
_computing_data_collection
;
CrysAlisPro (Rigaku OD, 2021)
;
_computing_cell_refinement
;
CrysAlisPro (Rigaku OD, 2021)
;
_computing_data_reduction
;
CrysAlisPro (Rigaku OD, 2021)
;
_computing_structure_solution
;
SHELXT  (Sheldrick, 2015a)
;
_computing_structure_refinement
;
<i>SHELXL2018/3</i> (Sheldrick, 2015b)
;
_computing_molecular_graphics
;
<i>OLEX2</i> (Dolomanov <i>et al.</i>,  2009)
;
_computing_publication_material
;
<i>OLEX2</i> (Dolomanov <i>et al.</i>,  2009)
;
loop_
    _atom_site_type_symbol
    _atom_site_label
    _atom_site_fract_x
    _atom_site_fract_y
    _atom_site_fract_z
    _atom_site_U_iso_or_equiv
    _atom_site_adp_type
    _atom_site_calc_flag
    _atom_site_occupancy
    _atom_site_disorder_assembly
    _atom_site_disorder_group
    Fe Fe1 0.06627(5) 0.33384(3) 0.24663(2) 0.04095(15) Uani d 1 . .
    Fe Fe2 0.46059(5) 0.63703(3) 0.25705(2) 0.04295(15) Uani d 1 . .
    O O1 0.1636(2) 0.46283(16) 0.31108(11) 0.0477(6) Uani d 1 . .
    O O2 0.2035(3) 0.38999(16) 0.18929(11) 0.0485(6) Uani d 1 . .
    O O3 0.3255(3) 0.58058(16) 0.31534(11) 0.0505(6) Uani d 1 . .
    O O4 0.3654(3) 0.50805(16) 0.19378(11) 0.0487(6) Uani d 1 . .
    N N1 -0.1150(3) 0.38744(19) 0.18860(13) 0.0445(7) Uani d 1 . .
    N N2 -0.0855(3) 0.3172(2) 0.30813(13) 0.0451(7) Uani d 1 . .
    N N3 -0.2364(3) 0.2948(2) 0.36995(14) 0.0553(8) Uani d 1 . .
    H H3 -0.271736 0.279820 0.403417 0.066 Uiso calc 1 . .
    N N4 -0.3071(3) 0.3274(2) 0.31482(15) 0.0540(8) Uani d 1 . .
    N N5 0.2127(3) 0.2521(2) 0.30396(13) 0.0462(7) Uani d 1 . .
    N N6 0.0155(3) 0.19564(19) 0.18814(13) 0.0440(7) Uani d 1 . .
    N N7 -0.0330(4) 0.0583(2) 0.13003(17) 0.0922(14) Uani d 1 . .
    H H7 -0.071277 0.014005 0.097691 0.111 Uiso calc 1 . .
    N N8 0.0632(4) 0.0470(2) 0.18557(17) 0.0848(13) Uani d 1 . .
    N N9 0.3081(3) 0.7159(2) 0.19942(14) 0.0507(8) Uani d 1 . .
    N N10 0.5106(3) 0.77723(19) 0.31263(13) 0.0432(7) Uani d 1 . .
    N N11 0.5722(3) 0.9187(2) 0.36334(15) 0.0597(9) Uani d 1 . .
    H H11 0.615093 0.965062 0.392887 0.072 Uiso calc 1 . .
    N N12 0.4736(4) 0.9271(2) 0.30800(16) 0.0621(9) Uani d 1 . .
    N N13 0.6489(3) 0.58921(19) 0.31364(13) 0.0455(7) Uani d 1 . .
    N N14 0.6070(3) 0.65457(19) 0.19219(13) 0.0445(7) Uani d 1 . .
    N N15 0.7518(3) 0.6810(2) 0.12811(14) 0.0543(8) Uani d 1 . .
    H H15 0.783958 0.695836 0.093650 0.065 Uiso calc 1 . .
    N N16 0.8289(3) 0.6538(2) 0.18426(14) 0.0529(8) Uani d 1 . .
    C C1 0.2527(4) 0.5063(2) 0.28770(16) 0.0386(8) Uani d 1 . .
    C C2 0.2758(3) 0.4641(2) 0.21719(16) 0.0374(8) Uani d 1 . .
    C C3 -0.1234(4) 0.4204(3) 0.12807(18) 0.0589(11) Uani d 1 . .
    H H3A -0.043788 0.429579 0.110984 0.071 Uiso calc 1 . .
    C C4 -0.2462(5) 0.4407(3) 0.0907(2) 0.0667(12) Uani d 1 . .
    H H4 -0.249256 0.462694 0.048877 0.080 Uiso calc 1 . .
    C C5 -0.3627(5) 0.4285(3) 0.1156(2) 0.0702(13) Uani d 1 . .
    H H5 -0.446072 0.441986 0.090806 0.084 Uiso calc 1 . .
    C C6 -0.3568(4) 0.3958(3) 0.17799(19) 0.0575(10) Uani d 1 . .
    H H6 -0.435366 0.387506 0.196046 0.069 Uiso calc 1 . .
    C C7 -0.2312(4) 0.3760(2) 0.21249(16) 0.0427(8) Uani d 1 . .
    C C8 -0.2112(4) 0.3405(2) 0.27900(16) 0.0421(8) Uani d 1 . .
    C C9 -0.1053(4) 0.2887(3) 0.36643(17) 0.0503(9) Uani d 1 . .
    C C10 -0.0023(4) 0.2548(4) 0.4192(2) 0.0807(14) Uani d 1 . .
    H H10A 0.024759 0.197175 0.400311 0.121 Uiso calc 1 . .
    H H10B -0.042144 0.244484 0.457843 0.121 Uiso calc 1 . .
    H H10C 0.077127 0.300738 0.433744 0.121 Uiso calc 1 . .
    C C11 0.3084(4) 0.2830(3) 0.36143(18) 0.0577(10) Uani d 1 . .
    H H11A 0.326791 0.347058 0.375872 0.069 Uiso calc 1 . .
    C C12 0.3799(4) 0.2239(3) 0.3996(2) 0.0659(12) Uani d 1 . .
    H H12 0.446270 0.247802 0.438745 0.079 Uiso calc 1 . .
    C C13 0.3528(4) 0.1295(3) 0.3796(2) 0.0704(13) Uani d 1 . .
    H H13 0.398179 0.088386 0.405802 0.084 Uiso calc 1 . .
    C C14 0.2570(4) 0.0956(3) 0.31978(18) 0.0625(11) Uani d 1 . .
    H H14 0.237582 0.031753 0.304686 0.075 Uiso calc 1 . .
    C C15 0.1912(4) 0.1594(3) 0.28328(17) 0.0463(9) Uani d 1 . .
    C C16 0.0893(4) 0.1317(3) 0.21895(17) 0.0491(9) Uani d 1 . .
    C C17 -0.0606(4) 0.1457(3) 0.13178(19) 0.0617(11) Uani d 1 . .
    C C18 -0.1622(5) 0.1779(3) 0.0775(2) 0.0832(15) Uani d 1 . .
    H H18A -0.235851 0.200596 0.096682 0.125 Uiso calc 1 . .
    H H18B -0.198935 0.126680 0.041786 0.125 Uiso calc 1 . .
    H H18C -0.117722 0.227346 0.058849 0.125 Uiso calc 1 . .
    C C19 0.2082(4) 0.6836(3) 0.14435(19) 0.0642(11) Uani d 1 . .
    H H19 0.188657 0.619209 0.131749 0.077 Uiso calc 1 . .
    C C20 0.1332(4) 0.7406(4) 0.1055(2) 0.0755(14) Uani d 1 . .
    H H20 0.063650 0.715303 0.067988 0.091 Uiso calc 1 . .
    C C21 0.1627(5) 0.8348(4) 0.1230(2) 0.0803(15) Uani d 1 . .
    H H21 0.114664 0.874722 0.096693 0.096 Uiso calc 1 . .
    C C22 0.2640(5) 0.8712(3) 0.17987(19) 0.0702(13) Uani d 1 . .
    H H22 0.284770 0.935471 0.192785 0.084 Uiso calc 1 . .
    C C23 0.3334(4) 0.8092(3) 0.21697(17) 0.0501(9) Uani d 1 . .
    C C24 0.4396(4) 0.8401(3) 0.27894(17) 0.0485(9) Uani d 1 . .
    C C25 0.5944(4) 0.8301(3) 0.36629(17) 0.0487(9) Uani d 1 . .
    C C26 0.6950(4) 0.8004(3) 0.42185(18) 0.0677(12) Uani d 1 . .
    H H26A 0.650605 0.751460 0.440960 0.102 Uiso calc 1 . .
    H H26B 0.729815 0.852738 0.456919 0.102 Uiso calc 1 . .
    H H26C 0.769906 0.777834 0.403759 0.102 Uiso calc 1 . .
    C C27 0.6645(4) 0.5565(3) 0.37394(18) 0.0592(11) Uani d 1 . .
    H H27 0.586820 0.544259 0.392017 0.071 Uiso calc 1 . .
    C C28 0.7898(5) 0.5401(3) 0.4102(2) 0.0684(12) Uani d 1 . .
    H H28 0.796418 0.518366 0.452334 0.082 Uiso calc 1 . .
    C C29 0.9047(5) 0.5560(3) 0.3841(2) 0.0702(12) Uani d 1 . .
    H H29 0.990504 0.545042 0.407988 0.084 Uiso calc 1 . .
    C C30 0.8916(4) 0.5886(3) 0.32143(19) 0.0594(11) Uani d 1 . .
    H H30 0.968095 0.599935 0.302321 0.071 Uiso calc 1 . .
    C C31 0.7626(4) 0.6039(2) 0.28800(16) 0.0436(8) Uani d 1 . .
    C C32 0.7366(4) 0.6382(2) 0.22115(16) 0.0429(8) Uani d 1 . .
    C C33 0.6205(4) 0.6820(3) 0.13259(17) 0.0515(10) Uani d 1 . .
    C C34 0.5110(4) 0.7077(3) 0.07895(18) 0.0773(14) Uani d 1 . .
    H H34A 0.486349 0.768028 0.093915 0.116 Uiso calc 1 . .
    H H34B 0.431515 0.661919 0.070729 0.116 Uiso calc 1 . .
    H H34C 0.544165 0.709851 0.037429 0.116 Uiso calc 1 . .
    S S1 0.19815(11) 0.15158(8) -0.01003(5) 0.0625(3) Uani d 1 . .
    O O5 0.1921(3) 0.25052(19) -0.00942(11) 0.0669(8) Uani d 1 . .
    O O6 0.2457(4) 0.1123(2) -0.06992(14) 0.1116(13) Uani d 1 . .
    O O7 0.0732(4) 0.1004(3) -0.0048(2) 0.1409(18) Uani d 1 . .
    C C35 0.3234(4) 0.1378(3) 0.06207(17) 0.0470(9) Uani d 1 . .
    C C36 0.3414(4) 0.1958(3) 0.12319(18) 0.0534(10) Uani d 1 . .
    H H36 0.287580 0.244558 0.126915 0.064 Uiso calc 1 . .
    C C37 0.4393(4) 0.1816(3) 0.17913(18) 0.0566(10) Uani d 1 . .
    H H37 0.450062 0.221047 0.220260 0.068 Uiso calc 1 . .
    C C38 0.5207(4) 0.1109(3) 0.1753(2) 0.0596(11) Uani d 1 . .
    C C39 0.5008(5) 0.0528(3) 0.1146(2) 0.0840(15) Uani d 1 . .
    H H39 0.554298 0.003751 0.111059 0.101 Uiso calc 1 . .
    C C40 0.4026(5) 0.0656(3) 0.0582(2) 0.0755(13) Uani d 1 . .
    H H40 0.390360 0.024997 0.017557 0.091 Uiso calc 1 . .
    C C41 0.6316(5) 0.0972(3) 0.2360(2) 0.0912(16) Uani d 1 . .
    H H41A 0.718786 0.127442 0.231879 0.137 Uiso calc 1 . .
    H H41B 0.637337 0.031548 0.236750 0.137 Uiso calc 1 . .
    H H41C 0.608687 0.123984 0.277673 0.137 Uiso calc 1 . .
    S S2 0.30295(10) 0.86078(7) 0.49751(4) 0.0531(3) Uani d 1 . .
    O O8 0.4317(3) 0.8827(3) 0.47784(15) 0.0979(12) Uani d 1 . .
    O O9 0.2802(3) 0.9233(2) 0.55456(13) 0.0826(9) Uani d 1 . .
    O O10 0.2837(3) 0.76442(18) 0.51006(11) 0.0620(7) Uani d 1 . .
    C C42 0.1701(4) 0.8707(2) 0.42682(17) 0.0451(9) Uani d 1 . .
    C C43 0.0828(4) 0.9383(3) 0.4305(2) 0.0641(11) Uani d 1 . .
    H H43 0.092198 0.979305 0.470797 0.077 Uiso calc 1 . .
    C C44 -0.0196(4) 0.9454(3) 0.3740(2) 0.0705(12) Uani d 1 . .
    H H44 -0.078646 0.991101 0.376928 0.085 Uiso calc 1 . .
    C C45 -0.0353(4) 0.8857(3) 0.3134(2) 0.0570(10) Uani d 1 . .
    C C46 0.0549(4) 0.8200(3) 0.31052(18) 0.0561(10) Uani d 1 . .
    H H46 0.047203 0.779862 0.269950 0.067 Uiso calc 1 . .
    C C47 0.1565(4) 0.8119(3) 0.36615(17) 0.0529(10) Uani d 1 . .
    H H47 0.216238 0.766700 0.362861 0.063 Uiso calc 1 . .
    C C48 -0.1485(5) 0.8935(3) 0.2527(2) 0.0843(15) Uani d 1 . .
    H H48A -0.121972 0.869788 0.211156 0.126 Uiso calc 1 . .
    H H48B -0.163294 0.957970 0.251877 0.126 Uiso calc 1 . .
    H H48C -0.232041 0.857815 0.256327 0.126 Uiso calc 1 . .
    O O1W -0.018(2) 0.4596(12) -0.0131(10) 0.159(7) Uiso d 0.25 A -1
    H H1WA -0.026571 0.516586 -0.000700 0.239 Uiso d 0.25 A -1
    H H1WB 0.065089 0.453836 0.003990 0.239 Uiso d 0.25 A -1
    O O2W 0.2693(5) 0.4417(2) 0.04606(14) 0.1319(16) Uani d 1 . .
    H H2WA 0.302346 0.458579 0.088428 0.198 Uiso d 1 . .
    H H2WB 0.249386 0.382599 0.033148 0.198 Uiso d 1 . .
    O O4W 0.2661(6) 0.5760(3) 0.45735(18) 0.1135(19) Uani d 0.75 B 1
    H H4WA 0.264626 0.557925 0.414491 0.170 Uiso d 0.75 B 1
    H H4WB 0.272806 0.635525 0.470971 0.170 Uiso d 0.75 B 1
    O O5W 0.4606(9) 0.4449(5) 0.4825(4) 0.136(3) Uiso d 0.5 C -1
    H H5WA 0.536786 0.439800 0.510473 0.205 Uiso d 0.5 C -1
    H H5WB 0.458166 0.499590 0.469693 0.205 Uiso d 0.5 C -1
    O O3W 0.3943(15) 0.6210(10) 0.4573(6) 0.094(4) Uiso d 0.25 D 2
    H H3WA 0.376336 0.611397 0.413001 0.141 Uiso d 0.25 D 2
    H H3WB 0.362126 0.671997 0.469671 0.141 Uiso d 0.25 D 2
loop_
    _atom_site_aniso_label
    _atom_site_aniso_U_11
    _atom_site_aniso_U_22
    _atom_site_aniso_U_33
    _atom_site_aniso_U_12
    _atom_site_aniso_U_13
    _atom_site_aniso_U_23
    Fe1 0.0381(3) 0.0391(3) 0.0426(3) -0.0045(2) 0.0063(2) 0.0040(2)
    Fe2 0.0400(3) 0.0413(3) 0.0438(3) -0.0073(2) 0.0079(2) 0.0018(2)
    O1 0.0493(16) 0.0481(15) 0.0453(13) -0.0074(12) 0.0213(12) -0.0037(11)
    O2 0.0551(17) 0.0440(15) 0.0427(13) -0.0099(13) 0.0163(12) -0.0072(11)
    O3 0.0580(17) 0.0450(15) 0.0430(13) -0.0135(13) 0.0169(12) -0.0121(12)
    O4 0.0513(16) 0.0495(15) 0.0445(13) -0.0114(13) 0.0222(12) -0.0044(12)
    N1 0.052(2) 0.0367(17) 0.0414(16) 0.0027(15) 0.0042(14) 0.0044(13)
    N2 0.0431(19) 0.0498(19) 0.0416(15) -0.0004(15) 0.0066(13) 0.0113(14)
    N3 0.052(2) 0.070(2) 0.0449(17) -0.0014(18) 0.0152(15) 0.0103(16)
    N4 0.050(2) 0.060(2) 0.0526(18) 0.0041(17) 0.0121(16) 0.0090(16)
    N5 0.0345(18) 0.053(2) 0.0460(16) -0.0007(15) 0.0018(13) 0.0039(15)
    N6 0.0462(19) 0.0392(17) 0.0406(15) -0.0001(14) -0.0013(13) 0.0033(14)
    N7 0.129(4) 0.044(2) 0.071(2) 0.015(2) -0.045(2) -0.0138(18)
    N8 0.115(3) 0.047(2) 0.070(2) 0.020(2) -0.031(2) -0.0039(18)
    N9 0.0393(19) 0.058(2) 0.0488(17) -0.0012(16) 0.0014(14) 0.0024(16)
    N10 0.0425(18) 0.0401(17) 0.0431(16) -0.0029(14) 0.0056(14) 0.0018(14)
    N11 0.073(3) 0.046(2) 0.0486(18) -0.0023(18) -0.0015(17) -0.0093(15)
    N12 0.073(3) 0.049(2) 0.0565(19) 0.0093(19) 0.0003(18) -0.0017(17)
    N13 0.055(2) 0.0399(17) 0.0403(16) -0.0028(15) 0.0102(14) 0.0066(14)
    N14 0.0420(19) 0.0462(18) 0.0436(16) -0.0027(15) 0.0077(14) 0.0076(14)
    N15 0.053(2) 0.068(2) 0.0427(17) -0.0013(18) 0.0145(15) 0.0130(16)
    N16 0.050(2) 0.057(2) 0.0520(18) 0.0007(16) 0.0143(16) 0.0084(16)
    C1 0.038(2) 0.038(2) 0.0391(18) 0.0007(17) 0.0105(16) 0.0000(16)
    C2 0.037(2) 0.036(2) 0.0373(18) 0.0023(17) 0.0074(15) -0.0002(16)
    C3 0.074(3) 0.053(3) 0.049(2) 0.000(2) 0.010(2) 0.013(2)
    C4 0.092(4) 0.048(3) 0.053(2) 0.008(3) -0.006(2) 0.014(2)
    C5 0.072(3) 0.059(3) 0.069(3) 0.014(3) -0.012(2) 0.012(2)
    C6 0.048(3) 0.053(3) 0.066(2) 0.009(2) -0.001(2) 0.004(2)
    C7 0.046(2) 0.034(2) 0.0463(19) 0.0050(17) 0.0077(17) 0.0026(16)
    C8 0.043(2) 0.036(2) 0.0445(19) 0.0007(17) 0.0064(17) 0.0014(16)
    C9 0.048(3) 0.057(2) 0.043(2) -0.003(2) 0.0067(18) 0.0087(18)
    C10 0.067(3) 0.119(4) 0.062(3) 0.008(3) 0.012(2) 0.038(3)
    C11 0.044(2) 0.062(3) 0.057(2) 0.001(2) -0.0035(19) 0.000(2)
    C12 0.046(3) 0.086(3) 0.056(2) 0.008(2) -0.0080(19) 0.001(2)
    C13 0.066(3) 0.088(4) 0.057(2) 0.029(3) 0.000(2) 0.014(3)
    C14 0.070(3) 0.057(3) 0.055(2) 0.021(2) 0.000(2) 0.001(2)
    C15 0.043(2) 0.049(2) 0.0449(19) 0.0076(19) 0.0052(17) 0.0060(18)
    C16 0.052(2) 0.040(2) 0.050(2) 0.0036(19) 0.0015(18) 0.0043(18)
    C17 0.075(3) 0.044(2) 0.053(2) 0.001(2) -0.012(2) 0.0018(19)
    C18 0.099(4) 0.061(3) 0.066(3) 0.010(3) -0.032(2) -0.005(2)
    C19 0.045(3) 0.074(3) 0.062(2) -0.003(2) -0.002(2) -0.004(2)
    C20 0.049(3) 0.106(4) 0.060(3) 0.015(3) -0.011(2) -0.001(3)
    C21 0.080(4) 0.098(4) 0.061(3) 0.041(3) -0.002(2) 0.009(3)
    C22 0.076(3) 0.072(3) 0.059(2) 0.029(3) 0.000(2) 0.004(2)
    C23 0.047(2) 0.056(3) 0.046(2) 0.007(2) 0.0083(17) 0.0035(19)
    C24 0.051(2) 0.047(2) 0.044(2) 0.004(2) 0.0057(17) 0.0004(18)
    C25 0.051(2) 0.044(2) 0.047(2) -0.0008(19) 0.0079(18) 0.0006(18)
    C26 0.075(3) 0.062(3) 0.052(2) 0.002(2) -0.011(2) -0.002(2)
    C27 0.075(3) 0.053(3) 0.052(2) 0.004(2) 0.017(2) 0.014(2)
    C28 0.095(4) 0.059(3) 0.047(2) 0.010(3) 0.000(2) 0.016(2)
    C29 0.068(3) 0.068(3) 0.067(3) 0.012(3) -0.007(2) 0.015(2)
    C30 0.051(3) 0.062(3) 0.062(2) 0.005(2) 0.006(2) 0.009(2)
    C31 0.048(2) 0.034(2) 0.0438(19) -0.0022(17) 0.0052(17) 0.0004(16)
    C32 0.043(2) 0.038(2) 0.0451(19) -0.0010(17) 0.0081(17) 0.0019(16)
    C33 0.052(3) 0.057(2) 0.044(2) -0.002(2) 0.0097(18) 0.0089(19)
    C34 0.058(3) 0.120(4) 0.053(2) 0.000(3) 0.005(2) 0.029(3)
    S1 0.0572(7) 0.0586(7) 0.0618(6) -0.0095(5) -0.0082(5) 0.0159(6)
    O5 0.089(2) 0.0629(19) 0.0442(14) 0.0177(16) 0.0011(14) 0.0063(13)
    O6 0.165(4) 0.101(3) 0.0500(17) 0.034(3) -0.011(2) -0.0208(17)
    O7 0.061(2) 0.183(4) 0.164(3) -0.046(2) -0.036(2) 0.115(3)
    C35 0.044(2) 0.043(2) 0.053(2) 0.0010(18) 0.0101(17) 0.0041(18)
    C36 0.049(2) 0.047(2) 0.059(2) 0.0110(19) 0.0022(19) -0.0021(19)
    C37 0.058(3) 0.056(3) 0.049(2) 0.000(2) 0.0037(19) -0.0006(19)
    C38 0.057(3) 0.048(2) 0.068(3) 0.000(2) -0.004(2) 0.016(2)
    C39 0.081(4) 0.065(3) 0.102(4) 0.038(3) 0.001(3) 0.004(3)
    C40 0.081(4) 0.069(3) 0.068(3) 0.023(3) 0.006(2) -0.017(2)
    C41 0.087(4) 0.066(3) 0.106(4) 0.008(3) -0.022(3) 0.029(3)
    S2 0.0474(6) 0.0611(7) 0.0441(5) -0.0079(5) 0.0009(4) 0.0066(5)
    O8 0.0445(19) 0.161(3) 0.086(2) -0.019(2) 0.0025(16) 0.053(2)
    O9 0.098(3) 0.074(2) 0.0562(16) 0.0014(18) -0.0095(16) -0.0212(15)
    O10 0.081(2) 0.0599(18) 0.0435(14) 0.0076(15) 0.0072(13) 0.0104(13)
    C42 0.043(2) 0.042(2) 0.049(2) -0.0022(18) 0.0102(17) 0.0060(17)
    C43 0.063(3) 0.064(3) 0.061(2) 0.007(2) 0.011(2) -0.009(2)
    C44 0.061(3) 0.057(3) 0.091(3) 0.020(2) 0.007(3) 0.005(3)
    C45 0.053(3) 0.051(2) 0.062(2) -0.001(2) 0.002(2) 0.013(2)
    C46 0.058(3) 0.059(3) 0.045(2) 0.005(2) 0.0049(19) -0.0040(19)
    C47 0.052(3) 0.052(2) 0.051(2) 0.012(2) 0.0035(18) -0.0016(19)
    C48 0.074(3) 0.082(4) 0.088(3) 0.012(3) -0.012(3) 0.023(3)
    O2W 0.252(5) 0.086(3) 0.0506(18) 0.024(3) 0.012(2) 0.0135(18)
    O4W 0.201(6) 0.096(4) 0.051(2) 0.046(4) 0.034(3) 0.004(2)
_geom_special_details
;
 All esds (except the esd in the dihedral angle between two l.s. planes)
 are estimated using the full covariance matrix.  The cell esds are taken
 into account individually in the estimation of esds in distances, angles
 and torsion angles; correlations between esds in cell parameters are only
 used when they are defined by crystal symmetry.  An approximate (isotropic)
 treatment of cell esds is used for estimating esds involving l.s. planes.
;
loop_
    _geom_bond_atom_site_label_1
    _geom_bond_atom_site_label_2
    _geom_bond_site_symmetry_2
    _geom_bond_distance
    _geom_bond_publ_flag
    Fe1 O1 . 2.171(2) yes
    Fe1 O2 . 2.123(2) yes
    Fe1 N1 . 2.203(3) yes
    Fe1 N2 . 2.150(3) yes
    Fe1 N5 . 2.197(3) yes
    Fe1 N6 . 2.162(3) yes
    Fe2 O3 . 2.123(2) yes
    Fe2 O4 . 2.157(2) yes
    Fe2 N9 . 2.209(3) yes
    Fe2 N10 . 2.165(3) yes
    Fe2 N13 . 2.206(3) yes
    Fe2 N14 . 2.159(3) yes
    O1 C1 . 1.241(4) ?
    O2 C2 . 1.243(4) ?
    O3 C1 . 1.245(4) ?
    O4 C2 . 1.249(4) ?
    N1 C3 . 1.349(4) ?
    N1 C7 . 1.343(4) ?
    N2 C8 . 1.363(4) ?
    N2 C9 . 1.333(4) ?
    N3 H3 . 0.8600 ?
    N3 N4 . 1.350(4) ?
    N3 C9 . 1.332(4) ?
    N4 C8 . 1.320(4) ?
    N5 C11 . 1.344(4) ?
    N5 C15 . 1.344(4) ?
    N6 C16 . 1.364(4) ?
    N6 C17 . 1.323(4) ?
    N7 H7 . 0.8600 ?
    N7 N8 . 1.356(4) ?
    N7 C17 . 1.318(5) ?
    N8 C16 . 1.305(4) ?
    N9 C19 . 1.338(4) ?
    N9 C23 . 1.344(4) ?
    N10 C24 . 1.365(4) ?
    N10 C25 . 1.334(4) ?
    N11 H11 . 0.8600 ?
    N11 N12 . 1.355(4) ?
    N11 C25 . 1.329(4) ?
    N12 C24 . 1.309(4) ?
    N13 C27 . 1.339(4) ?
    N13 C31 . 1.345(4) ?
    N14 C32 . 1.361(4) ?
    N14 C33 . 1.334(4) ?
    N15 H15 . 0.8600 ?
    N15 N16 . 1.354(4) ?
    N15 C33 . 1.331(4) ?
    N16 C32 . 1.312(4) ?
    C1 C2 . 1.546(4) ?
    C3 H3A . 0.9300 ?
    C3 C4 . 1.379(5) ?
    C4 H4 . 0.9300 ?
    C4 C5 . 1.357(6) ?
    C5 H5 . 0.9300 ?
    C5 C6 . 1.385(5) ?
    C6 H6 . 0.9300 ?
    C6 C7 . 1.377(5) ?
    C7 C8 . 1.472(4) ?
    C9 C10 . 1.484(5) ?
    C10 H10A . 0.9600 ?
    C10 H10B . 0.9600 ?
    C10 H10C . 0.9600 ?
    C11 H11A . 0.9300 ?
    C11 C12 . 1.370(5) ?
    C12 H12 . 0.9300 ?
    C12 C13 . 1.366(6) ?
    C13 H13 . 0.9300 ?
    C13 C14 . 1.384(5) ?
    C14 H14 . 0.9300 ?
    C14 C15 . 1.378(5) ?
    C15 C16 . 1.465(5) ?
    C17 C18 . 1.483(5) ?
    C18 H18A . 0.9600 ?
    C18 H18B . 0.9600 ?
    C18 H18C . 0.9600 ?
    C19 H19 . 0.9300 ?
    C19 C20 . 1.372(5) ?
    C20 H20 . 0.9300 ?
    C20 C21 . 1.359(6) ?
    C21 H21 . 0.9300 ?
    C21 C22 . 1.381(6) ?
    C22 H22 . 0.9300 ?
    C22 C23 . 1.381(5) ?
    C23 C24 . 1.460(5) ?
    C25 C26 . 1.478(5) ?
    C26 H26A . 0.9600 ?
    C26 H26B . 0.9600 ?
    C26 H26C . 0.9600 ?
    C27 H27 . 0.9300 ?
    C27 C28 . 1.371(5) ?
    C28 H28 . 0.9300 ?
    C28 C29 . 1.364(6) ?
    C29 H29 . 0.9300 ?
    C29 C30 . 1.384(5) ?
    C30 H30 . 0.9300 ?
    C30 C31 . 1.377(5) ?
    C31 C32 . 1.471(4) ?
    C33 C34 . 1.481(5) ?
    C34 H34A . 0.9600 ?
    C34 H34B . 0.9600 ?
    C34 H34C . 0.9600 ?
    S1 O5 . 1.439(3) ?
    S1 O6 . 1.454(3) ?
    S1 O7 . 1.419(3) ?
    S1 C35 . 1.758(4) ?
    C35 C36 . 1.375(5) ?
    C35 C40 . 1.371(5) ?
    C36 H36 . 0.9300 ?
    C36 C37 . 1.383(5) ?
    C37 H37 . 0.9300 ?
    C37 C38 . 1.368(5) ?
    C38 C39 . 1.368(6) ?
    C38 C41 . 1.520(5) ?
    C39 H39 . 0.9300 ?
    C39 C40 . 1.384(5) ?
    C40 H40 . 0.9300 ?
    C41 H41A . 0.9600 ?
    C41 H41B . 0.9600 ?
    C41 H41C . 0.9600 ?
    S2 O8 . 1.435(3) ?
    S2 O9 . 1.444(3) ?
    S2 O10 . 1.450(3) ?
    S2 C42 . 1.768(4) ?
    C42 C43 . 1.373(5) ?
    C42 C47 . 1.379(5) ?
    C43 H43 . 0.9300 ?
    C43 C44 . 1.388(5) ?
    C44 H44 . 0.9300 ?
    C44 C45 . 1.381(5) ?
    C45 C46 . 1.372(5) ?
    C45 C48 . 1.512(5) ?
    C46 H46 . 0.9300 ?
    C46 C47 . 1.375(5) ?
    C47 H47 . 0.9300 ?
    C48 H48A . 0.9600 ?
    C48 H48B . 0.9600 ?
    C48 H48C . 0.9600 ?
    O1W H1WA . 0.8500 ?
    O1W H1WB . 0.8499 ?
    O2W H2WA . 0.8482 ?
    O2W H2WB . 0.8577 ?
    O4W H4WA . 0.8679 ?
    O4W H4WB . 0.8665 ?
    O5W H5WA . 0.8651 ?
    O5W H5WB . 0.8618 ?
    O3W H3WA . 0.8642 ?
    O3W H3WB . 0.8617 ?
loop_
    _geom_angle_atom_site_label_1
    _geom_angle_atom_site_label_2
    _geom_angle_atom_site_label_3
    _geom_angle_site_symmetry_1
    _geom_angle_site_symmetry_3
    _geom_angle
    _geom_angle_publ_flag
    O1 Fe1 N1 . . 98.95(10) ?
    O1 Fe1 N5 . . 91.45(10) ?
    O2 Fe1 O1 . . 76.88(8) ?
    O2 Fe1 N1 . . 94.10(10) ?
    O2 Fe1 N2 . . 163.77(10) ?
    O2 Fe1 N5 . . 96.26(10) ?
    O2 Fe1 N6 . . 97.91(10) ?
    N2 Fe1 O1 . . 91.45(10) ?
    N2 Fe1 N1 . . 76.39(10) ?
    N2 Fe1 N5 . . 95.26(10) ?
    N2 Fe1 N6 . . 95.76(11) ?
    N5 Fe1 N1 . . 166.75(11) ?
    N6 Fe1 O1 . . 167.01(10) ?
    N6 Fe1 N1 . . 93.25(10) ?
    N6 Fe1 N5 . . 77.17(10) ?
    O3 Fe2 O4 . . 77.01(8) ?
    O3 Fe2 N9 . . 95.46(10) ?
    O3 Fe2 N10 . . 99.08(9) ?
    O3 Fe2 N13 . . 96.09(10) ?
    O3 Fe2 N14 . . 164.19(10) ?
    O4 Fe2 N9 . . 90.81(10) ?
    O4 Fe2 N10 . . 166.87(10) ?
    O4 Fe2 N13 . . 100.13(10) ?
    O4 Fe2 N14 . . 90.65(9) ?
    N10 Fe2 N9 . . 76.99(11) ?
    N10 Fe2 N13 . . 92.72(10) ?
    N13 Fe2 N9 . . 165.61(11) ?
    N14 Fe2 N9 . . 94.55(10) ?
    N14 Fe2 N10 . . 95.07(10) ?
    N14 Fe2 N13 . . 76.15(10) ?
    C1 O1 Fe1 . . 113.9(2) ?
    C2 O2 Fe1 . . 115.3(2) ?
    C1 O3 Fe2 . . 115.4(2) ?
    C2 O4 Fe2 . . 114.1(2) ?
    C3 N1 Fe1 . . 126.0(3) ?
    C7 N1 Fe1 . . 115.9(2) ?
    C7 N1 C3 . . 117.7(3) ?
    C8 N2 Fe1 . . 113.6(2) ?
    C9 N2 Fe1 . . 142.8(2) ?
    C9 N2 C8 . . 103.6(3) ?
    N4 N3 H3 . . 124.0 ?
    C9 N3 H3 . . 124.0 ?
    C9 N3 N4 . . 112.1(3) ?
    C8 N4 N3 . . 101.7(3) ?
    C11 N5 Fe1 . . 127.1(3) ?
    C15 N5 Fe1 . . 115.0(2) ?
    C15 N5 C11 . . 117.3(3) ?
    C16 N6 Fe1 . . 111.9(2) ?
    C17 N6 Fe1 . . 144.8(2) ?
    C17 N6 C16 . . 103.3(3) ?
    N8 N7 H7 . . 124.2 ?
    C17 N7 H7 . . 124.2 ?
    C17 N7 N8 . . 111.6(3) ?
    C16 N8 N7 . . 101.8(3) ?
    C19 N9 Fe2 . . 128.0(3) ?
    C19 N9 C23 . . 117.1(3) ?
    C23 N9 Fe2 . . 114.2(2) ?
    C24 N10 Fe2 . . 111.8(2) ?
    C25 N10 Fe2 . . 144.1(2) ?
    C25 N10 C24 . . 103.8(3) ?
    N12 N11 H11 . . 124.2 ?
    C25 N11 H11 . . 124.2 ?
    C25 N11 N12 . . 111.6(3) ?
    C24 N12 N11 . . 102.2(3) ?
    C27 N13 Fe2 . . 126.7(3) ?
    C27 N13 C31 . . 117.1(3) ?
    C31 N13 Fe2 . . 115.8(2) ?
    C32 N14 Fe2 . . 113.6(2) ?
    C33 N14 Fe2 . . 142.5(3) ?
    C33 N14 C32 . . 103.7(3) ?
    N16 N15 H15 . . 124.0 ?
    C33 N15 H15 . . 124.0 ?
    C33 N15 N16 . . 112.0(3) ?
    C32 N16 N15 . . 101.7(3) ?
    O1 C1 O3 . . 126.5(3) ?
    O1 C1 C2 . . 116.8(3) ?
    O3 C1 C2 . . 116.6(3) ?
    O2 C2 O4 . . 126.3(3) ?
    O2 C2 C1 . . 117.0(3) ?
    O4 C2 C1 . . 116.7(3) ?
    N1 C3 H3A . . 119.0 ?
    N1 C3 C4 . . 122.1(4) ?
    C4 C3 H3A . . 119.0 ?
    C3 C4 H4 . . 120.3 ?
    C5 C4 C3 . . 119.4(4) ?
    C5 C4 H4 . . 120.3 ?
    C4 C5 H5 . . 120.1 ?
    C4 C5 C6 . . 119.8(4) ?
    C6 C5 H5 . . 120.1 ?
    C5 C6 H6 . . 121.0 ?
    C7 C6 C5 . . 118.0(4) ?
    C7 C6 H6 . . 121.0 ?
    N1 C7 C6 . . 123.1(3) ?
    N1 C7 C8 . . 113.6(3) ?
    C6 C7 C8 . . 123.4(3) ?
    N2 C8 C7 . . 120.0(3) ?
    N4 C8 N2 . . 114.5(3) ?
    N4 C8 C7 . . 125.5(3) ?
    N2 C9 C10 . . 127.2(3) ?
    N3 C9 N2 . . 108.2(3) ?
    N3 C9 C10 . . 124.5(3) ?
    C9 C10 H10A . . 109.5 ?
    C9 C10 H10B . . 109.5 ?
    C9 C10 H10C . . 109.5 ?
    H10A C10 H10B . . 109.5 ?
    H10A C10 H10C . . 109.5 ?
    H10B C10 H10C . . 109.5 ?
    N5 C11 H11A . . 118.7 ?
    N5 C11 C12 . . 122.7(4) ?
    C12 C11 H11A . . 118.7 ?
    C11 C12 H12 . . 120.3 ?
    C13 C12 C11 . . 119.4(4) ?
    C13 C12 H12 . . 120.3 ?
    C12 C13 H13 . . 120.4 ?
    C12 C13 C14 . . 119.2(4) ?
    C14 C13 H13 . . 120.4 ?
    C13 C14 H14 . . 120.9 ?
    C15 C14 C13 . . 118.1(4) ?
    C15 C14 H14 . . 120.9 ?
    N5 C15 C14 . . 123.2(3) ?
    N5 C15 C16 . . 114.0(3) ?
    C14 C15 C16 . . 122.8(3) ?
    N6 C16 C15 . . 121.1(3) ?
    N8 C16 N6 . . 114.5(3) ?
    N8 C16 C15 . . 124.4(3) ?
    N6 C17 C18 . . 128.1(4) ?
    N7 C17 N6 . . 108.8(3) ?
    N7 C17 C18 . . 123.1(4) ?
    C17 C18 H18A . . 109.5 ?
    C17 C18 H18B . . 109.5 ?
    C17 C18 H18C . . 109.5 ?
    H18A C18 H18B . . 109.5 ?
    H18A C18 H18C . . 109.5 ?
    H18B C18 H18C . . 109.5 ?
    N9 C19 H19 . . 118.3 ?
    N9 C19 C20 . . 123.4(4) ?
    C20 C19 H19 . . 118.3 ?
    C19 C20 H20 . . 120.7 ?
    C21 C20 C19 . . 118.6(4) ?
    C21 C20 H20 . . 120.7 ?
    C20 C21 H21 . . 120.0 ?
    C20 C21 C22 . . 119.9(4) ?
    C22 C21 H21 . . 120.0 ?
    C21 C22 H22 . . 121.0 ?
    C21 C22 C23 . . 118.0(4) ?
    C23 C22 H22 . . 121.0 ?
    N9 C23 C22 . . 122.9(4) ?
    N9 C23 C24 . . 114.7(3) ?
    C22 C23 C24 . . 122.4(4) ?
    N10 C24 C23 . . 120.9(3) ?
    N12 C24 N10 . . 114.2(3) ?
    N12 C24 C23 . . 124.9(3) ?
    N10 C25 C26 . . 128.6(3) ?
    N11 C25 N10 . . 108.2(3) ?
    N11 C25 C26 . . 123.2(3) ?
    C25 C26 H26A . . 109.5 ?
    C25 C26 H26B . . 109.5 ?
    C25 C26 H26C . . 109.5 ?
    H26A C26 H26B . . 109.5 ?
    H26A C26 H26C . . 109.5 ?
    H26B C26 H26C . . 109.5 ?
    N13 C27 H27 . . 118.5 ?
    N13 C27 C28 . . 123.0(4) ?
    C28 C27 H27 . . 118.5 ?
    C27 C28 H28 . . 120.3 ?
    C29 C28 C27 . . 119.5(4) ?
    C29 C28 H28 . . 120.3 ?
    C28 C29 H29 . . 120.6 ?
    C28 C29 C30 . . 118.9(4) ?
    C30 C29 H29 . . 120.6 ?
    C29 C30 H30 . . 120.8 ?
    C31 C30 C29 . . 118.5(4) ?
    C31 C30 H30 . . 120.8 ?
    N13 C31 C30 . . 123.1(3) ?
    N13 C31 C32 . . 113.9(3) ?
    C30 C31 C32 . . 123.1(3) ?
    N14 C32 C31 . . 119.8(3) ?
    N16 C32 N14 . . 114.6(3) ?
    N16 C32 C31 . . 125.6(3) ?
    N14 C33 C34 . . 127.4(4) ?
    N15 C33 N14 . . 108.0(3) ?
    N15 C33 C34 . . 124.6(3) ?
    C33 C34 H34A . . 109.5 ?
    C33 C34 H34B . . 109.5 ?
    C33 C34 H34C . . 109.5 ?
    H34A C34 H34B . . 109.5 ?
    H34A C34 H34C . . 109.5 ?
    H34B C34 H34C . . 109.5 ?
    O5 S1 O6 . . 110.60(19) ?
    O5 S1 C35 . . 106.93(17) ?
    O6 S1 C35 . . 106.78(19) ?
    O7 S1 O5 . . 114.3(2) ?
    O7 S1 O6 . . 110.8(3) ?
    O7 S1 C35 . . 106.96(18) ?
    C36 C35 S1 . . 121.8(3) ?
    C40 C35 S1 . . 119.4(3) ?
    C40 C35 C36 . . 118.8(3) ?
    C35 C36 H36 . . 120.0 ?
    C35 C36 C37 . . 120.1(3) ?
    C37 C36 H36 . . 120.0 ?
    C36 C37 H37 . . 119.3 ?
    C38 C37 C36 . . 121.4(4) ?
    C38 C37 H37 . . 119.3 ?
    C37 C38 C39 . . 118.1(4) ?
    C37 C38 C41 . . 121.5(4) ?
    C39 C38 C41 . . 120.4(4) ?
    C38 C39 H39 . . 119.4 ?
    C38 C39 C40 . . 121.2(4) ?
    C40 C39 H39 . . 119.4 ?
    C35 C40 C39 . . 120.4(4) ?
    C35 C40 H40 . . 119.8 ?
    C39 C40 H40 . . 119.8 ?
    C38 C41 H41A . . 109.5 ?
    C38 C41 H41B . . 109.5 ?
    C38 C41 H41C . . 109.5 ?
    H41A C41 H41B . . 109.5 ?
    H41A C41 H41C . . 109.5 ?
    H41B C41 H41C . . 109.5 ?
    O8 S2 O9 . . 114.8(2) ?
    O8 S2 O10 . . 111.9(2) ?
    O8 S2 C42 . . 107.17(16) ?
    O9 S2 O10 . . 110.33(16) ?
    O9 S2 C42 . . 106.35(17) ?
    O10 S2 C42 . . 105.76(17) ?
    C43 C42 S2 . . 121.0(3) ?
    C43 C42 C47 . . 119.2(3) ?
    C47 C42 S2 . . 119.7(3) ?
    C42 C43 H43 . . 120.1 ?
    C42 C43 C44 . . 119.9(4) ?
    C44 C43 H43 . . 120.1 ?
    C43 C44 H44 . . 119.4 ?
    C45 C44 C43 . . 121.2(4) ?
    C45 C44 H44 . . 119.4 ?
    C44 C45 C48 . . 120.5(4) ?
    C46 C45 C44 . . 117.9(4) ?
    C46 C45 C48 . . 121.6(4) ?
    C45 C46 H46 . . 119.2 ?
    C45 C46 C47 . . 121.6(4) ?
    C47 C46 H46 . . 119.2 ?
    C42 C47 H47 . . 119.9 ?
    C46 C47 C42 . . 120.3(3) ?
    C46 C47 H47 . . 119.9 ?
    C45 C48 H48A . . 109.5 ?
    C45 C48 H48B . . 109.5 ?
    C45 C48 H48C . . 109.5 ?
    H48A C48 H48B . . 109.5 ?
    H48A C48 H48C . . 109.5 ?
    H48B C48 H48C . . 109.5 ?
    H1WA O1W H1WB . . 104.5 ?
    H2WA O2W H2WB . . 116.3 ?
    H4WA O4W H4WB . . 117.9 ?
    H5WA O5W H5WB . . 112.9 ?
    H3WA O3W H3WB . . 107.7 ?
loop_
    _geom_torsion_atom_site_label_1
    _geom_torsion_atom_site_label_2
    _geom_torsion_atom_site_label_3
    _geom_torsion_atom_site_label_4
    _geom_torsion_site_symmetry_1
    _geom_torsion_site_symmetry_2
    _geom_torsion_site_symmetry_3
    _geom_torsion_site_symmetry_4
    _geom_torsion
    _geom_torsion_publ_flag
    Fe1 O1 C1 O3 . . . . -178.1(3) ?
    Fe1 O1 C1 C2 . . . . 1.9(4) ?
    Fe1 O2 C2 O4 . . . . 178.1(3) ?
    Fe1 O2 C2 C1 . . . . -2.0(4) ?
    Fe1 N1 C3 C4 . . . . 171.0(3) ?
    Fe1 N1 C7 C6 . . . . -172.4(3) ?
    Fe1 N1 C7 C8 . . . . 7.7(4) ?
    Fe1 N2 C8 N4 . . . . 177.6(2) ?
    Fe1 N2 C8 C7 . . . . -1.8(4) ?
    Fe1 N2 C9 N3 . . . . -176.9(3) ?
    Fe1 N2 C9 C10 . . . . 2.6(7) ?
    Fe1 N5 C11 C12 . . . . 169.2(3) ?
    Fe1 N5 C15 C14 . . . . -168.8(3) ?
    Fe1 N5 C15 C16 . . . . 10.1(4) ?
    Fe1 N6 C16 N8 . . . . -179.6(3) ?
    Fe1 N6 C16 C15 . . . . -1.2(4) ?
    Fe1 N6 C17 N7 . . . . 179.3(3) ?
    Fe1 N6 C17 C18 . . . . -0.8(8) ?
    Fe2 O3 C1 O1 . . . . -177.3(3) ?
    Fe2 O3 C1 C2 . . . . 2.7(4) ?
    Fe2 O4 C2 O2 . . . . 177.4(3) ?
    Fe2 O4 C2 C1 . . . . -2.5(3) ?
    Fe2 N9 C19 C20 . . . . -168.9(3) ?
    Fe2 N9 C23 C22 . . . . 169.3(3) ?
    Fe2 N9 C23 C24 . . . . -11.2(4) ?
    Fe2 N10 C24 N12 . . . . -175.3(3) ?
    Fe2 N10 C24 C23 . . . . 6.1(4) ?
    Fe2 N10 C25 N11 . . . . 172.5(3) ?
    Fe2 N10 C25 C26 . . . . -8.4(7) ?
    Fe2 N13 C27 C28 . . . . -170.8(3) ?
    Fe2 N13 C31 C30 . . . . 172.0(3) ?
    Fe2 N13 C31 C32 . . . . -7.7(4) ?
    Fe2 N14 C32 N16 . . . . -176.2(2) ?
    Fe2 N14 C32 C31 . . . . 5.1(4) ?
    Fe2 N14 C33 N15 . . . . 174.8(3) ?
    Fe2 N14 C33 C34 . . . . -6.4(7) ?
    O1 C1 C2 O2 . . . . 0.0(4) ?
    O1 C1 C2 O4 . . . . 179.9(3) ?
    O3 C1 C2 O2 . . . . 180.0(3) ?
    O3 C1 C2 O4 . . . . -0.1(4) ?
    N1 C3 C4 C5 . . . . 0.7(6) ?
    N1 C7 C8 N2 . . . . -4.0(5) ?
    N1 C7 C8 N4 . . . . 176.7(3) ?
    N3 N4 C8 N2 . . . . 0.6(4) ?
    N3 N4 C8 C7 . . . . 179.9(3) ?
    N4 N3 C9 N2 . . . . -0.1(4) ?
    N4 N3 C9 C10 . . . . -179.7(4) ?
    N5 C11 C12 C13 . . . . -0.9(6) ?
    N5 C15 C16 N6 . . . . -6.1(5) ?
    N5 C15 C16 N8 . . . . 172.2(4) ?
    N7 N8 C16 N6 . . . . 0.1(5) ?
    N7 N8 C16 C15 . . . . -178.2(4) ?
    N8 N7 C17 N6 . . . . 0.0(6) ?
    N8 N7 C17 C18 . . . . -179.9(4) ?
    N9 C19 C20 C21 . . . . 1.0(7) ?
    N9 C23 C24 N10 . . . . 3.5(5) ?
    N9 C23 C24 N12 . . . . -174.8(4) ?
    N11 N12 C24 N10 . . . . 0.1(4) ?
    N11 N12 C24 C23 . . . . 178.6(3) ?
    N12 N11 C25 N10 . . . . 0.1(4) ?
    N12 N11 C25 C26 . . . . -179.1(3) ?
    N13 C27 C28 C29 . . . . -1.1(6) ?
    N13 C31 C32 N14 . . . . 1.8(5) ?
    N13 C31 C32 N16 . . . . -176.8(3) ?
    N15 N16 C32 N14 . . . . -0.5(4) ?
    N15 N16 C32 C31 . . . . 178.1(3) ?
    N16 N15 C33 N14 . . . . -0.5(4) ?
    N16 N15 C33 C34 . . . . -179.3(4) ?
    C3 N1 C7 C6 . . . . 0.3(5) ?
    C3 N1 C7 C8 . . . . -179.6(3) ?
    C3 C4 C5 C6 . . . . 0.0(6) ?
    C4 C5 C6 C7 . . . . -0.6(6) ?
    C5 C6 C7 N1 . . . . 0.4(6) ?
    C5 C6 C7 C8 . . . . -179.7(3) ?
    C6 C7 C8 N2 . . . . 176.1(3) ?
    C6 C7 C8 N4 . . . . -3.2(6) ?
    C7 N1 C3 C4 . . . . -0.9(5) ?
    C8 N2 C9 N3 . . . . 0.4(4) ?
    C8 N2 C9 C10 . . . . -180.0(4) ?
    C9 N2 C8 N4 . . . . -0.7(4) ?
    C9 N2 C8 C7 . . . . 179.9(3) ?
    C9 N3 N4 C8 . . . . -0.3(4) ?
    C11 N5 C15 C14 . . . . 3.3(5) ?
    C11 N5 C15 C16 . . . . -177.8(3) ?
    C11 C12 C13 C14 . . . . 2.2(6) ?
    C12 C13 C14 C15 . . . . -0.9(6) ?
    C13 C14 C15 N5 . . . . -2.0(6) ?
    C13 C14 C15 C16 . . . . 179.2(4) ?
    C14 C15 C16 N6 . . . . 172.9(3) ?
    C14 C15 C16 N8 . . . . -8.9(6) ?
    C15 N5 C11 C12 . . . . -1.9(5) ?
    C16 N6 C17 N7 . . . . 0.1(5) ?
    C16 N6 C17 C18 . . . . -180.0(4) ?
    C17 N6 C16 N8 . . . . -0.1(5) ?
    C17 N6 C16 C15 . . . . 178.3(4) ?
    C17 N7 N8 C16 . . . . -0.1(5) ?
    C19 N9 C23 C22 . . . . -1.8(5) ?
    C19 N9 C23 C24 . . . . 177.7(3) ?
    C19 C20 C21 C22 . . . . -1.6(7) ?
    C20 C21 C22 C23 . . . . 0.6(7) ?
    C21 C22 C23 N9 . . . . 1.1(6) ?
    C21 C22 C23 C24 . . . . -178.3(4) ?
    C22 C23 C24 N10 . . . . -177.0(3) ?
    C22 C23 C24 N12 . . . . 4.6(6) ?
    C23 N9 C19 C20 . . . . 0.7(6) ?
    C24 N10 C25 N11 . . . . 0.0(4) ?
    C24 N10 C25 C26 . . . . 179.1(4) ?
    C25 N10 C24 N12 . . . . -0.1(4) ?
    C25 N10 C24 C23 . . . . -178.6(3) ?
    C25 N11 N12 C24 . . . . -0.1(4) ?
    C27 N13 C31 C30 . . . . -1.4(5) ?
    C27 N13 C31 C32 . . . . 179.0(3) ?
    C27 C28 C29 C30 . . . . 0.2(7) ?
    C28 C29 C30 C31 . . . . 0.1(6) ?
    C29 C30 C31 N13 . . . . 0.5(6) ?
    C29 C30 C31 C32 . . . . -179.9(3) ?
    C30 C31 C32 N14 . . . . -177.9(3) ?
    C30 C31 C32 N16 . . . . 3.5(6) ?
    C31 N13 C27 C28 . . . . 1.7(5) ?
    C32 N14 C33 N15 . . . . 0.1(4) ?
    C32 N14 C33 C34 . . . . 178.9(4) ?
    C33 N14 C32 N16 . . . . 0.3(4) ?
    C33 N14 C32 C31 . . . . -178.4(3) ?
    C33 N15 N16 C32 . . . . 0.6(4) ?
    S1 C35 C36 C37 . . . . 178.8(3) ?
    S1 C35 C40 C39 . . . . -179.3(4) ?
    O5 S1 C35 C36 . . . . 36.1(4) ?
    O5 S1 C35 C40 . . . . -146.0(3) ?
    O6 S1 C35 C36 . . . . 154.5(3) ?
    O6 S1 C35 C40 . . . . -27.6(4) ?
    O7 S1 C35 C36 . . . . -86.8(4) ?
    O7 S1 C35 C40 . . . . 91.1(4) ?
    C35 C36 C37 C38 . . . . 0.4(6) ?
    C36 C35 C40 C39 . . . . -1.3(7) ?
    C36 C37 C38 C39 . . . . -1.3(6) ?
    C36 C37 C38 C41 . . . . 177.9(4) ?
    C37 C38 C39 C40 . . . . 0.8(7) ?
    C38 C39 C40 C35 . . . . 0.5(8) ?
    C40 C35 C36 C37 . . . . 0.9(6) ?
    C41 C38 C39 C40 . . . . -178.4(4) ?
    S2 C42 C43 C44 . . . . 179.2(3) ?
    S2 C42 C47 C46 . . . . -179.0(3) ?
    O8 S2 C42 C43 . . . . -114.5(4) ?
    O8 S2 C42 C47 . . . . 63.3(4) ?
    O9 S2 C42 C43 . . . . 8.7(4) ?
    O9 S2 C42 C47 . . . . -173.5(3) ?
    O10 S2 C42 C43 . . . . 126.1(3) ?
    O10 S2 C42 C47 . . . . -56.2(3) ?
    C42 C43 C44 C45 . . . . -0.3(7) ?
    C43 C42 C47 C46 . . . . -1.2(6) ?
    C43 C44 C45 C46 . . . . -1.0(7) ?
    C43 C44 C45 C48 . . . . 179.2(4) ?
    C44 C45 C46 C47 . . . . 1.2(6) ?
    C45 C46 C47 C42 . . . . -0.1(6) ?
    C47 C42 C43 C44 . . . . 1.4(6) ?
    C48 C45 C46 C47 . . . . -179.0(4) ?
loop_
    _geom_hbond_atom_site_label_D
    _geom_hbond_atom_site_label_H
    _geom_hbond_atom_site_label_A
    _geom_hbond_site_symmetry_A
    _geom_hbond_distance_DH
    _geom_hbond_distance_HA
    _geom_hbond_distance_DA
    _geom_hbond_angle_DHA
    _geom_hbond_publ_flag
    N3 H3 O10 2_566 0.86 1.95 2.766(4) 159 yes
    N7 H7 O6 2_555 0.86 2.34 3.064(5) 142 yes
    N7 H7 O7 2_555 0.86 2.34 3.141(6) 154 yes
    N11 H11 O9 2_676 0.86 1.92 2.769(4) 170 yes
    N15 H15 O5 2_665 0.86 1.99 2.825(4) 163 yes
    C4 H4 O2W 2_565 0.93 2.48 3.383(5) 165 yes
    C11 H11A O5W 1_555 0.93 2.49 3.206(8) 134 yes
    C28 H28 O4W 2_666 0.93 2.54 3.421(6) 159 yes
    O2W H2WA O4 1_555 0.85 2.10 2.949(4) 174 yes
    O2W H2WB O5 1_555 0.86 1.99 2.838(4) 172 yes
    O4W H4WA O1 1_555 0.87 2.34 3.123(5) 150 yes
    O4W H4WA O3 1_555 0.87 2.25 3.037(4) 151 yes
    O4W H4WB O10 1_555 0.87 1.92 2.788(5) 174 yes
    O5W H5WA O4W 2_666 0.86 1.98 2.810(11) 159 yes
    O5W H5WB O4W 1_555 0.86 2.28 2.850(10) 123 yes
    C13 H13 O8 2_666 0.93 2.57 3.256(5) 131 yes
    C21 H21 O7 2_565 0.93 2.44 3.280(6) 150 yes
_shelx_space_group_comment
;
The symmetry employed for this shelxl refinement is uniquely defined
by the following loop, which should always be used as a source of
symmetry information in preference to the above space-group names.
They are only intended as comments.
;
_shelx_estimated_absorpt_T_min     0.800
_shelx_estimated_absorpt_T_max     0.907
_shelx_hkl_file
;
   0   0  -3-12.6403 63.2026   1
   0   0  -3 42.9491 60.0795   4
   0   0   3 37.6991 37.6895   4
   0   0  -3-2.81469 44.4196   5
   0   0   3 13.3800 49.2764   6
   0   0  -3 5.60092 41.4693   6
   0   0   3-7.49543 44.1623   5
   0   0   4 39107.6 1070.17   4
   0   0  -4 41099.7 1089.80   4
   0   0  -4 42215.8 1190.23   1
   0   0  -4 39249.3 982.417   6
   0   0   4 39255.1 973.839   6
   0   0   4 40466.4 957.683   5
   0   0  -4 41271.7 962.909   5
   0   0   5 2250.29 245.906   4
   0   0  -5 2226.00 256.343   4
   0   0  -5 1537.79 216.677   1
   0   0  -5 2240.68 218.263   6
   0   0   5 2006.11 200.007   6
   0   0   5 2047.64 202.391   5
   0   0  -5 2396.65 222.970   5
   0   0   6 15187.1 718.334   4
   0   0  -6 14866.1 727.153   4
   0   0  -6 14711.0 787.081   1
   0   0  -6 14922.5 642.379   6
   0   0   6 15364.9 645.764   6
   0   0   6 14850.0 612.811   5
   0   0  -6 14440.8 606.551   5
   0   0   7 187.302 103.986   4
   0   0  -7 260.347 143.107   4
   0   0  -7 460.596 180.872   1
   0   0   7 225.971 102.548   6
   0   0   7 170.048 69.9269   5
   0   0  -7 233.648 92.3961   6
   0   0   8 1895.97 290.960   4
   0   0  -8 2252.25 326.135   4
   0   0  -8 2557.79 380.081   1
   0   0   8 2021.27 263.952   6
   0   0   8 2330.15 266.881   5
   0   0  -8 2118.41 268.079   6
   0   0  -9-8.34041 118.669   1
   0   0  -9-50.0257 137.272   4
   0   0   9 163.915 132.205   4
   0   0   9 38.3501 62.3143   5
   0   0  -9 41.4284 106.643   6
   0   0 -10 76417.6 2506.89   1
   0   0 -10 76980.9 2330.02   4
   0   0  10 79599.0 2297.81   4
   0   0  10 77736.2 2021.83   5
   0   0 -10 78033.8 2112.87   6
   0   0 -11 300.840 180.590   1
   0   0  11 145.278 162.492   4
   0   0  11 380.297 156.067   5
   0   0 -11 153.799 118.921   6
   0   0  12 581.551 192.874   5
   0   0  12 224.858 159.575   4
   0   0 -12 451.632 238.593   1
   0   0 -12 283.339 111.351   7
   0   0 -12 347.262 164.626   6
   0   0  13 449.906 151.614   5
   0   0 -13 914.091 308.567   1
   0   0 -13 307.917 110.114   7
   0   0 -13 651.004 188.975   6
   0   0 -14 4331.33 669.594   1
   0   0 -14 4000.72 410.309   7
   0   0  14 4375.41 481.803   5
   0   0 -14 3969.39 491.138   6
   0   0  15 364.623 218.554   5
   0   0 -15 287.104 327.542   1
   0   0 -15 360.362 167.337   7
   0   0 -15 275.693 163.594   6
   0   0 -16 139684. 3269.51   7
   0   0  16 140630. 3532.66   5
   0   0 -17 728.687 404.637   1
   0   0 -17 491.136 195.876   7
   0   0 -18 17066.0 1499.19   1
   0   0 -18 16740.9 938.341   7
   0   0 -19 557.655 339.815   1
   0   0 -20 186.022 279.215   1
   0   0 -21 1643.33 433.081   2
   0   0 -21 2684.26 691.435   1
   0   0 -22 3069.23 740.319   1
   0   0 -23-2.92988 278.390   1
   0   0 -24 995.807 506.825   1
   0   1 -25 520.976 404.936   1
   0   1 -24 3490.99 848.532   1
   0   1 -23 852.682 442.325   1
   0   1 -22 430.953 261.760   1
   0   1 -21 280.386 324.406   1
   0   1 -21 563.947 310.328   2
   0   1 -20 13764.0 1458.71   1
   0   1 -20 12642.1 1089.28   2
   0   1 -19 2431.65 473.253   2
   0   1 -19 2883.24 661.872   1
   0   1 -18 18273.6 1249.72   2
   0   1 -18 17642.2 1546.69   1
   0   1 -18 17382.4 848.332   7
   0   1 -17-57.3386 264.082   1
   0   1 -17 390.014 255.804   2
   0   1 -17 301.856 152.924   7
   0   1 -16 12425.9 1208.88   1
   0   1 -16 13570.2 717.096   7
   0  -1  16 14724.7 877.263   5
   0   1 -15 15885.6 1350.28   1
   0   1 -15 17278.5 796.450   7
   0  -1  15 17333.0 931.887   5
   0   1 -14 38337.0 1983.96   1
   0   1 -14 35377.3 1171.19   7
   0  -1  14 37733.4 1370.14   5
   0  -1  13-199.076 144.925   4
   0  -1  13-3.75951 75.2812   5
   0   1 -13 156.868 305.429   1
   0   1 -13 57.0662 61.6545   7
   0   1 -13 29.6729 105.441   6
   0  -1  12 1056.13 253.877   4
   0  -1  12 1166.10 213.028   5
   0   1 -12 877.603 302.353   1
   0  -1  12 713.722 222.496   6
   0   1 -12 945.141 163.125   7
   0   1 -12 1787.36 343.802   6
   0  -1  11 758.956 213.684   4
   0  -1  11 648.638 154.691   5
   0   1 -11 637.318 230.343   1
   0   1 -11 740.246 143.708   7
   0   1 -11 505.337 196.087   6
   0  -1  11 657.735 213.195   6
   0  -1  10 1865.88 302.901   4
   0   1 -10 1773.41 367.210   1
   0   1 -10 2249.81 230.433   7
   0  -1  10 2060.49 324.003   6
   0  -1  10 2073.57 252.405   5
   0   1 -10 2421.96 337.264   6
   0  -1   9 1014.66 163.946   5
   0  -1   9 1242.07 233.630   4
   0   1  -9 1054.30 153.550   7
   0   1  -9 1007.57 222.673   6
   0  -1   9 1058.92 234.601   6
   0  -1   8 5651.52 463.025   4
   0  -1   8 5272.26 457.649   6
   0   1  -8 4888.48 290.988   7
   0   1  -8 5623.65 476.071   6
   0  -1   8 5161.93 342.837   5
   0  -1   7 2675.92 299.612   4
   0   1  -7 2800.35 199.714   7
   0  -1   7 2999.14 328.413   6
   0   1  -7 2875.25 321.740   6
   0  -1   7 2434.82 223.069   5
   0  -1   6 76931.2 1800.70   4
   0  -1   6 77662.8 1892.13   6
   0   1  -6 76299.6 1423.32   7
   0  -1   6 78087.1 1524.24   5
   0   1  -6 79278.3 1903.52   6
   0  -1   5 161.544 81.4554   4
   0   1  -5 202.094 90.1690   6
   0  -1   5 228.972 53.7519   5
   0  -1   5 146.033 89.6692   6
   0  -1   4 34222.0 886.062   4
   0  -1   4 33759.5 1003.86   6
   0   1  -4 33786.2 1000.84   6
   0   1  -3 1765.94 169.215   2
   0  -1   3 1781.55 184.087   6
   0   1  -3 1834.94 185.807   6
   0   1  -2 418550. 6453.44   6
   0  -1   2 417366. 6441.15   6
   0   1  -1-9.01918 12.4891   2
   0  -1   1 13.1177 29.2987   2
   0  -1   1 39.9856 22.7036   6
   0   1  -1-5.57889 9.73148   6
   0  -1  -1 1376.27 130.423   5
   0   1   1 147.236 53.2111   5
   0   1   2 285666. 4627.55   1
   0  -1  -2 284831. 4623.10   1
   0   1   2 294055. 4666.81   4
   0  -1  -2 288902. 4658.74   4
   0  -1  -2 291909. 4626.82   5
   0   1   2 291079. 4626.28   5
   0   1   3 2739.25 248.387   1
   0  -1  -3 2691.95 243.740   1
   0   1   3 2909.52 251.894   4
   0  -1  -3 2892.02 255.199   4
   0  -1  -3 3093.42 245.792   5
   0   1   3 2746.08 236.946   5
   0  -1  -4 313.327 120.322   4
   0   1   4 117.267 93.5278   4
   0  -1  -4 104.428 112.403   1
   0   1   4 74.7063 75.7387   1
   0  -1  -4 113.631 44.2060   6
   0   1   4 102.910 65.2661   5
   0  -1  -4 84.9954 83.2120   5
   0  -1  -5 2900.90 316.249   4
   0   1   5 2898.70 304.041   4
   0  -1  -5 2560.08 307.185   1
   0   1   5 2408.22 294.675   1
   0  -1  -5 3052.65 218.387   6
   0  -1  -5 3200.40 298.837   5
   0   1   5 2784.15 285.981   5
   0  -1  -6 1221.00 240.097   1
   0   1   6 835.489 194.279   1
   0  -1  -6 706.230 163.971   4
   0   1   6 456.133 152.209   4
   0  -1  -6 614.203 150.652   5
   0  -1  -6 469.973 112.416   6
   0   1   6 799.856 171.839   5
   0  -1  -7 1954.18 297.822   4
   0   1   7 2351.41 317.264   4
   0   1   7 2111.91 323.581   1
   0  -1  -7 1743.21 288.558   1
   0  -1  -7 2040.53 228.373   6
   0   1   7 2260.78 280.827   5
   0  -1  -8 12192.1 792.899   4
   0   1   8 11007.3 731.012   4
   0  -1  -8 10104.2 754.722   1
   0  -1  -8 11910.8 590.859   6
   0   1   8 11502.7 675.397   5
   0  -1  -9 1037.23 266.768   1
   0  -1  -9 1285.66 274.193   4
   0   1   9 1862.32 324.963   4
   0   1   9 1700.21 283.415   5
   0  -1  -9 1457.00 228.167   6
   0  -1 -10 5079.40 569.264   4
   0   1  10 5171.86 548.914   4
   0  -1 -10 4697.83 571.763   1
   0  -1 -10 5507.49 451.069   6
   0   1  10 4920.25 481.173   5
   0  -1 -11 1732.56 389.910   1
   0  -1 -11 1919.64 376.257   4
   0   1  11 1925.20 375.638   4
   0  -1 -11 2113.50 297.047   6
   0   1  11 2072.59 330.170   5
   0  -1 -12 11016.9 967.408   1
   0  -1 -12 9469.19 851.519   4
   0  -1 -12 10100.0 680.263   6
   0   1  12 11205.0 783.444   5
   0  -1 -13 459.388 196.770   1
   0   1  13 794.469 234.819   5
   0  -1 -13 580.723 245.736   4
   0  -1 -13 828.425 211.909   6
   0  -1 -14 27164.1 1671.24   1
   0  -1 -14 26860.9 1562.89   4
   0  -1 -14 27308.5 1254.78   6
   0  -1 -15 599.660 336.460   1
   0  -1 -15 372.186 177.876   7
   0  -1 -15 226.802 141.792   6
   0  -1 -16 10918.4 1139.45   1
   0  -1 -16 10955.6 808.660   7
   0  -1 -16 9358.08 783.303   6
   0  -1 -17 4093.07 771.622   1
   0  -1 -17 4284.81 530.398   7
   0  -1 -18 2537.42 615.730   1
   0  -1 -18 2170.84 376.700   7
   0  -1 -19 164.938 312.426   1
   0  -1 -19 80.7670 100.153   7
   0  -1 -20 785.301 475.248   1
   0  -1 -21 131.671 332.291   1
   0  -1 -22 817.154 423.924   1
   0  -1 -23 60.0600 230.701   1
   0  -1 -24 149.720 388.556   1
   0   2 -25-38.9121 269.433   1
   0   2 -24 734.532 492.427   1
   0   2 -23 166.213 318.690   1
   0   2 -22 1316.53 546.395   1
   0   2 -21 39.0416 287.049   1
   0   2 -21 343.162 225.857   2
   0   2 -20 823.957 310.988   2
   0   2 -20 394.555 358.978   1
   0   2 -19-154.121 139.999   2
   0   2 -19 428.931 345.602   1
   0   2 -18 3145.01 531.136   2
   0   2 -18 3111.68 671.322   1
   0   2 -17 9701.80 893.635   2
   0   2 -17 8903.85 1065.48   1
   0   2 -17 9749.63 469.186   7
   0   2 -16 3499.14 532.537   2
   0   2 -16 2928.32 584.774   1
   0   2 -16 3015.03 256.605   7
   0   2 -15 2778.27 466.968   2
   0   2 -15 2866.96 602.849   1
   0   2 -15 2752.60 243.888   7
   0  -2  15 3155.69 509.158   6
   0  -2  15 2789.98 322.972   5
   0  -2  14 27244.4 1334.05   4
   0   2 -14 23605.8 1285.83   2
   0   2 -14 23919.9 1581.19   1
   0   2 -14 25157.0 782.833   7
   0  -2  14 25817.5 1393.11   6
   0  -2  14 22953.0 933.033   5
   0  -2  13 1064.45 257.220   4
   0  -2  13 1405.17 213.062   5
   0   2 -13 1034.13 295.309   2
   0   2 -13 2070.14 461.626   1
   0   2 -13 1336.87 162.769   7
   0  -2  13 895.442 273.919   6
   0  -2  12 18725.5 1025.57   4
   0   2 -12 19910.0 1093.69   2
   0   2 -12 19819.8 631.718   7
   0  -2  12 19389.3 1126.72   6
   0  -2  12 20522.1 787.910   5
   0   2 -12 19342.2 1140.55   6
   0  -2  11 5833.03 524.585   4
   0   2 -11 4791.79 506.343   2
   0   2 -11 5489.73 292.361   7
   0  -2  11 5327.13 566.470   6
   0   2 -11 5511.69 574.232   6
   0  -2  11 5532.43 370.169   5
   0  -2  10 2845.98 354.006   4
   0   2 -10 2593.90 350.897   2
   0   2 -10 2732.44 193.179   7
   0  -2  10 3280.99 416.708   6
   0  -2  10 2933.77 240.310   5
   0   2 -10 2849.67 400.507   6
   0  -2   9 754.213 186.688   4
   0  -2   9 783.230 114.696   5
   0   2  -9 904.921 209.944   2
   0   2  -9 820.346 96.2061   7
   0  -2   9 620.000 197.767   6
   0   2  -9 863.014 196.908   6
   0  -2   8 24056.1 955.620   4
   0   2  -8 22666.9 1011.81   2
   0  -2   8 23743.7 1084.79   6
   0  -2   8 24682.0 657.522   5
   0   2  -8 24927.7 1113.38   6
   0  -2   7 4486.08 359.929   4
   0   2  -7 4278.74 403.167   2
   0  -2   7 4799.15 478.502   6
   0  -2   7 4824.12 222.046   5
   0   2  -7 4102.39 418.387   6
   0   2  -6 19491.7 829.609   2
   0  -2   6 19802.0 912.823   6
   0   2  -6 21232.9 933.876   6
   0   2  -5 3200.70 239.735   3
   0   2  -5 2616.83 288.286   2
   0  -2   5 3255.08 332.007   6
   0   2  -5 3299.44 329.205   6
   0  -2   4 34006.2 1030.21   2
   0   2  -4 33495.2 1027.55   2
   0   2  -4 34515.2 846.667   3
   0   2  -4 35345.9 1129.86   6
   0  -2   4 33658.8 1102.91   6
   0   2  -3 136.593 83.4847   2
   0  -2   3 249.701 102.379   2
   0  -2   3 217.280 62.2246   3
   0   2  -3 157.000 93.3382   6
   0  -2   3 206.402 93.7102   6
   0  -2   2 118528. 2252.10   2
   0   2  -2 117596. 2250.64   2
   0  -2   2 115686. 2293.23   6
   0   2  -2 116066. 2306.22   6
   0   2  -1 152.596 71.6156   2
   0  -2   1-25.2070 57.6861   2
   0  -2   1 131.565 67.0956   6
   0  -2   1 6.20141 33.8925   5
   0   2  -1 120.878 54.2946   5
   0   2  -1 80.9125 58.7722   6
   0  -2   0 101401. 1895.41   5
   0   2   0 102200. 1905.46   5
   0  -2   0 101247. 1886.53   6
   0   2   0 99017.5 1886.29   6
   0   2   1 1711.26 184.628   5
   0  -2  -1 2047.00 206.912   5
   0   2   2 28116.6 864.143   1
   0   2   2 27938.7 885.119   5
   0  -2  -2 28244.4 890.512   5
   0   2   3 383.331 107.948   1
   0  -2  -3 358.944 120.014   1
   0  -2  -3 407.498 127.596   4
   0  -2  -3 522.307 136.164   5
   0   2   3 881.262 173.550   5
   0  -2  -4 2521.11 281.685   1
   0   2   4 3167.00 320.296   1
   0  -2  -4 3483.46 345.570   4
   0   2   4 3391.78 320.458   5
   0  -2  -4 3772.52 341.750   5
   0  -2  -5 449.627 151.559   1
   0   2   5 508.781 161.644   1
   0  -2  -5 485.048 173.475   4
   0   2   5 432.442 151.280   5
   0  -2  -5 561.185 150.749   5
   0   2   6 26023.5 1114.15   1
   0  -2  -6 25162.8 1101.55   1
   0  -2  -6 26281.9 1137.45   4
   0  -2  -6 26276.8 1064.73   5
   0   2   6 25067.2 1035.40   5
   0   2   7 2105.52 317.439   4
   0  -2  -7 1858.97 302.003   4
   0  -2  -7 1912.55 321.606   1
   0   2   7 2036.23 325.545   1
   0  -2  -7 2368.65 215.230   6
   0   2   7 2251.53 321.342   5
   0  -2  -8 88719.7 2548.49   4
   0   2   8 90274.6 2512.26   4
   0  -2  -8 92930.4 2598.28   1
   0   2   8 94728.0 2626.12   1
   0  -2  -8 86823.7 1906.31   6
   0   2   8 91931.2 2408.21   5
   0   2   9 548.816 198.299   1
   0  -2  -9 1126.11 309.539   1
   0  -2  -9 957.670 268.758   4
   0  -2  -9 1015.34 177.674   6
   0   2   9 780.469 206.503   5
   0  -2 -10 296.682 178.199   1
   0  -2 -10 255.286 103.179   6
   0   2  10 223.804 196.741   5
   0  -2 -11 936.330 313.238   1
   0  -2 -11 1241.16 349.764   4
   0   2  11 985.128 245.808   5
   0  -2 -11 1051.37 202.181   6
   0  -2 -12 7707.92 824.074   1
   0  -2 -12 6482.77 736.532   4
   0  -2 -12 6537.32 505.691   6
   0  -2 -13 1262.64 338.469   1
   0  -2 -13 2231.31 483.076   4
   0  -2 -13 2412.25 324.549   6
   0  -2 -14 1142.33 383.787   1
   0  -2 -14 1625.01 415.534   4
   0  -2 -14 1736.82 281.372   6
   0  -2 -15 5315.70 783.120   1
   0  -2 -15 5737.71 782.701   4
   0  -2 -15 6186.16 556.970   6
   0  -2 -16 29540.8 1848.05   4
   0  -2 -16 32030.3 1979.11   1
   0  -2 -17 3179.61 733.651   1
   0  -2 -17 3295.88 494.401   7
   0  -2 -18 2525.36 605.726   1
   0  -2 -18 2754.78 470.083   7
   0  -2 -19 788.237 441.812   1
   0  -2 -19 244.739 184.363   7
   0  -2 -20-55.2272 319.155   1
   0  -2 -21 1592.79 561.976   1
   0  -2 -22 1223.21 487.535   1
   0  -2 -23 556.911 487.314   1
   0  -2 -24 1246.11 577.767   1
   0   3 -25-504.696 404.526   1
   0   3 -24 341.264 349.275   1
   0   3 -23 1415.32 626.214   1
   0   3 -22 1550.99 620.868   1
   0   3 -21 263.456 258.523   3
   0   3 -21 85.7824 205.003   1
   0   3 -21 51.7129 165.976   2
   0   3 -20 35.5906 202.391   2
   0   3 -20 52.1082 206.420   1
   0   3 -19 421.369 248.508   1
   0   3 -19 1022.89 347.093   2
   0   3 -19 689.507 254.289   3
   0   3 -18 7641.32 1049.91   1
   0   3 -18 9255.14 915.366   2
   0   3 -17 10151.3 1187.77   1
   0   3 -17 10964.5 972.791   2
   0  -3  17 12120.9 1063.94   6
   0   3 -16 7749.57 974.729   1
   0   3 -16 8063.77 831.391   2
   0  -3  16 8359.29 892.705   6
   0   3 -15 1519.03 386.031   2
   0  -3  15 1676.76 339.652   4
   0  -3  15 1484.90 409.380   6
   0  -3  14 53641.5 1910.37   4
   0  -3  14 51941.3 2125.64   6
   0   3 -14 56835.0 2118.77   2
   0  -3  13 9864.97 745.746   4
   0  -3  13 9182.33 833.953   6
   0   3 -13 9103.33 796.423   2
   0  -3  12 16297.6 909.868   4
   0  -3  12 14200.7 1014.32   6
   0   3 -12 14680.5 973.300   2
   0   3 -11 6785.96 545.962   3
   0  -3  11 8871.56 633.980   4
   0   3 -11 7162.65 641.293   2
   0  -3  11 8422.77 742.204   6
   0  -3  10 37706.4 1313.03   4
   0   3 -10 36067.5 1270.07   3
   0   3 -10 37745.1 1503.42   2
   0  -3  10 35778.2 1549.66   6
   0   3 -10 37486.2 1599.77   6
   0   3  -9 477.241 161.239   2
   0   3  -9 405.382 127.390   3
   0  -3   9 637.769 175.393   4
   0  -3   9 725.895 194.208   6
   0   3  -9 515.984 189.820   6
   0   3  -8 691.516 201.199   2
   0   3  -8 913.699 172.790   3
   0  -3   8 1022.24 234.658   6
   0   3  -8 1117.24 254.719   6
   0   3  -7 4243.98 330.949   3
   0   3  -7 4160.95 421.286   2
   0  -3   7 4438.54 482.304   6
   0   3  -7 4531.19 478.140   6
   0   3  -6 32205.6 928.619   3
   0   3  -6 31157.4 1164.41   2
   0  -3   6 31527.6 1176.50   2
   0  -3   6 31041.3 711.379   7
   0  -3   6 32117.4 1261.37   6
   0   3  -6 31843.5 1269.88   6
   0  -3   5 2067.70 278.189   2
   0   3  -5 1541.80 240.725   2
   0  -3   5 1856.33 186.497   3
   0   3  -5 1748.49 269.456   6
   0  -3   5 1983.15 299.821   6
   0   3  -4 6678.34 467.272   2
   0  -3   4 7380.41 490.476   2
   0  -3   4 7159.06 359.872   3
   0   3  -4 7257.80 530.726   6
   0  -3   4 7698.72 533.170   6
   0   3  -3 4196.92 355.193   2
   0  -3   3 4580.93 376.404   2
   0   3  -3 4020.82 370.362   6
   0   3  -3 4653.54 243.996   5
   0  -3   3 4978.31 407.965   6
   0  -3   2 67461.0 1665.91   2
   0   3  -2 66673.6 1655.87   2
   0   3  -2 68453.5 1696.94   6
   0  -3   2 67747.1 1688.53   6
   0   3  -2 65832.1 1386.51   5
   0  -3   1 265.741 113.418   2
   0  -3   1 389.444 112.261   6
   0  -3   1 352.671 99.4844   5
   0   3  -1 239.811 76.5729   5
   0   3  -1 254.206 100.119   6
   0   3   0 39197.3 1094.19   5
   0  -3   0 38818.3 1077.50   6
   0   3   0 38152.5 1082.40   6
   0  -3   0 38988.8 1093.06   5
   0  -3  -1 31777.1 1025.69   5
   0   3   1 29812.8 986.312   5
   0  -3  -1 29558.4 869.708   6
   0  -3  -3 30912.6 1140.34   4
   0  -3  -3 33196.5 1161.53   5
   0   3   3 31748.7 1119.16   5
   0   3   4 37515.6 1293.40   1
   0  -3  -4 37989.9 1357.74   4
   0  -3  -4 37950.6 1321.85   5
   0   3   5 2924.69 342.884   1
   0  -3  -5 3306.65 389.868   1
   0  -3  -5 3983.91 439.412   4
   0  -3  -5 4195.30 447.983   5
   0   3   5 3733.59 399.088   5
   0   3   6 121292. 2895.34   1
   0  -3  -6 117604. 2873.90   1
   0  -3  -6 113589. 2922.36   4
   0  -3  -6 116645. 2859.61   5
   0   3   6 115832. 2831.54   5
   0  -3  -7-70.7300 161.289   1
   0   3   7 147.459 145.907   1
   0  -3  -7-50.2996 104.914   4
   0   3   7 10.4650 129.693   5
   0  -3  -8 46543.8 1842.42   4
   0   3   8 48724.7 1816.08   1
   0  -3  -8 45656.1 1791.45   1
   0  -3  -8 46785.4 1158.25   6
   0   3   8 47367.2 1725.20   5
   0  -3  -9 14191.6 1024.51   4
   0  -3  -9 13808.6 991.690   1
   0  -3  -9 14451.0 605.622   6
   0   3   9 15570.6 971.357   5
   0  -3 -10 179071. 4455.43   4
   0  -3 -10 182213. 4451.78   1
   0  -3 -10 180228. 3337.50   6
   0  -3 -11 283.408 219.563   1
   0  -3 -11 612.074 223.456   4
   0  -3 -11 338.611 120.680   6
   0  -3 -12 341.426 222.454   1
   0  -3 -12 111.701 203.681   4
   0  -3 -12 112.872 94.9424   6
   0  -3 -13 2098.23 482.500   1
   0  -3 -13 2486.60 539.292   4
   0  -3 -13 2653.24 311.976   6
   0  -3 -14 17273.7 1368.91   1
   0  -3 -14 16597.8 1325.43   4
   0  -3 -14 16597.2 824.890   6
   0  -3 -15 1909.19 458.793   1
   0  -3 -15 1654.81 503.311   4
   0  -3 -15 2256.90 316.853   6
   0  -3 -16 2926.72 587.620   4
   0  -3 -16 2742.32 591.346   1
   0  -3 -17 3335.07 658.702   4
   0  -3 -17 3162.95 644.812   1
   0  -3 -18 20675.6 1656.04   4
   0  -3 -18 20080.3 1345.67   7
   0  -3 -18 23694.1 1829.60   1
   0  -3 -19 227.519 219.545   7
   0  -3 -19 280.862 418.218   1
   0  -3 -20 7132.23 817.435   7
   0  -3 -20 7162.28 1093.94   1
   0  -3 -21 883.107 467.152   1
   0  -3 -22 3767.42 820.338   1
   0  -3 -23 561.971 435.203   1
   0  -3 -24 122.166 443.707   1
   0   4 -24 2819.74 752.268   1
   0   4 -23 449.575 505.429   1
   0   4 -22 2822.21 755.356   1
   0   4 -22 1676.34 498.467   2
   0   4 -21 1922.12 454.400   2
   0   4 -21 2130.34 653.825   1
   0   4 -20 1863.14 418.800   3
   0   4 -20 1800.90 456.774   2
   0   4 -20 2172.82 628.826   1
   0   4 -19 330.321 218.914   3
   0  -4  19 186.450 177.652   6
   0   4 -19 372.620 260.264   2
   0   4 -19 310.709 246.789   1
   0   4 -18 680.315 287.548   3
   0   4 -18-64.6617 262.904   1
   0   4 -18 239.996 270.013   2
   0  -4  18-54.0164 243.750   6
   0   4 -17 4738.14 656.232   2
   0   4 -17 4009.21 542.029   3
   0  -4  17 4493.28 686.511   6
   0   4 -16 36241.8 1594.87   3
   0  -4  16 37090.5 1937.70   6
   0   4 -16 34735.2 1770.73   2
   0  -4  15 9214.28 745.689   4
   0   4 -15 11329.9 838.921   3
   0  -4  15 11484.3 1030.33   6
   0   4 -15 10851.0 954.186   2
   0  -4  14 52386.6 1838.30   4
   0   4 -14 55311.7 1865.48   3
   0  -4  14 52868.0 2259.80   6
   0   4 -14 53765.0 2134.14   2
   0  -4  13 7891.94 634.138   4
   0   4 -13 7914.27 635.616   3
   0  -4  13 7428.71 806.475   6
   0   4 -13 7421.16 745.511   2
   0  -4  12 47889.4 1621.63   4
   0   4 -12 48811.2 1598.29   3
   0  -4  12 48299.8 2020.44   6
   0   4 -12 46119.9 1865.67   2
   0   4 -11 7483.97 564.897   3
   0  -4  11 8033.77 593.318   4
   0  -4  11 8039.21 758.514   6
   0   4 -11 7363.87 707.736   2
   0   4 -10 48144.0 1447.22   3
   0   4 -10 45600.8 1757.77   2
   0  -4  10 45561.9 1888.59   6
   0   4  -9 23302.3 921.504   3
   0   4  -9 21786.4 1136.08   2
   0  -4   9 23976.6 1266.91   6
   0   4  -9 22393.3 1255.92   6
   0   4  -8 12094.5 601.858   3
   0   4  -8 11571.2 784.577   2
   0  -4   8 11480.9 397.770   7
   0  -4   8 11844.4 851.052   6
   0   4  -8 10551.8 824.897   6
   0   4  -7 525.825 170.225   2
   0  -4   7 506.769 186.769   2
   0  -4   7 478.069 95.0691   7
   0  -4   7 536.288 195.073   6
   0   4  -7 971.359 261.865   6
   0   4  -6 1750.70 276.461   2
   0  -4   6 2113.46 320.267   2
   0  -4   6 1846.14 212.669   3
   0   4  -6 1710.57 309.627   6
   0  -4   6 1795.76 317.694   6
   0  -4   5 7258.60 555.989   2
   0   4  -5 6434.88 533.360   2
   0  -4   5 7459.80 419.693   3
   0   4  -5 7213.90 596.841   6
   0  -4   5 7008.57 593.703   6
   0   4  -5 6697.66 288.402   5
   0  -4   4 107773. 2544.84   2
   0   4  -4 105517. 2552.57   2
   0   4  -4 106015. 2648.02   6
   0  -4   4 107754. 2633.60   6
   0   4  -4 105581. 1971.15   5
   0   4  -3-40.0156 77.3426   2
   0  -4   3-92.5962 117.274   2
   0  -4   3 134.208 113.349   6
   0   4  -3 122.266 63.7745   5
   0   4  -3 113.516 103.260   6
   0  -4   2 91309.0 2227.29   2
   0   4  -2 89599.2 2212.83   2
   0   4  -2 89877.6 1927.89   5
   0  -4   2 90004.4 2222.56   6
   0   4  -2 90781.5 2226.79   6
   0  -4   1 879.659 191.938   2
   0  -4   1 1061.40 197.712   6
   0   4  -1 1600.47 232.925   5
   0   4  -1 827.934 178.335   6
   0   4   0 614000. 9668.92   5
   0  -4   0 598244. 9659.81   5
   0  -4   0 606848. 9651.30   6
   0   4   1 62458.0 1721.51   5
   0  -4  -1 65340.4 1762.15   5
   0  -4  -1 64999.6 1606.36   6
   0  -4  -2 987890. 15472.3   5
   0   4   2 999999. 15465.0   5
   0   4   3 89354.1 2322.76   5
   0  -4  -3 91509.5 2351.85   5
   0   4   4 298674. 5486.98   1
   0  -4  -4 294598. 5595.92   4
   0  -4  -4 285679. 5557.27   5
   0   4   4 293996. 5551.54   5
   0   4   5 346.815 158.273   1
   0  -4  -5 430.729 161.620   4
   0   4   5 440.774 184.690   5
   0  -4  -5 658.986 243.001   5
   0   4   6 8632.42 686.973   1
   0  -4  -6 8367.97 714.411   4
   0   4   6 8515.34 692.910   5
   0  -4  -7 2028.32 358.502   1
   0   4   7 1869.68 362.988   1
   0  -4  -7 1958.00 383.430   4
   0   4   7 2428.09 395.447   5
   0  -4  -8 7233.60 725.579   4
   0  -4  -8 6949.01 682.788   1
   0  -4  -9 362.773 194.376   4
   0  -4  -9 548.726 106.388   6
   0  -4  -9 834.332 266.684   1
   0  -4 -10 3375.12 567.985   4
   0  -4 -10 4674.42 602.438   1
   0  -4 -10 3776.05 293.426   6
   0  -4 -11 192.077 217.375   1
   0  -4 -11 13.1877 191.794   4
   0  -4 -11 92.5689 78.2289   6
   0  -4 -12 6547.59 813.502   4
   0  -4 -12 6169.71 767.171   1
   0  -4 -12 5841.04 405.016   6
   0  -4 -13-79.6590 183.895   4
   0  -4 -13 25.1186 56.2853   6
   0  -4 -14 4571.83 709.111   1
   0  -4 -14 5506.68 816.330   4
   0  -4 -14 4690.59 393.584   6
   0  -4 -15 502.574 342.702   4
   0  -4 -15 18.9916 204.156   1
   0  -4 -16 9944.81 1126.27   4
   0  -4 -16 9648.62 1101.62   1
   0  -4 -17 265.622 314.113   4
   0  -4 -17-717.284 377.813   1
   0  -4 -18 124.331 200.325   4
   0  -4 -18 850.524 407.668   1
   0  -4 -19 963.506 422.660   4
   0  -4 -19 342.394 251.779   7
   0  -4 -19 764.560 450.984   1
   0  -4 -20 2127.36 519.503   7
   0  -4 -20 2923.46 734.096   1
   0  -4 -21 535.498 257.875   1
   0  -4 -22 1145.21 573.607   1
   0  -4 -23 735.335 412.030   1
   0  -4 -24 1195.35 675.891   1
   0   5 -24 1304.25 646.649   1
   0   5 -23 3540.54 909.006   1
   0   5 -22 1780.29 623.314   1
   0   5 -22 1445.33 453.461   2
   0   5 -21 486.401 239.517   2
   0   5 -21-362.412 303.456   1
   0  -5  20 646.857 351.660   6
   0   5 -20-176.291 226.387   1
   0   5 -20 343.598 275.617   2
   0   5 -19 1138.73 329.663   3
   0   5 -19 1237.17 402.241   2
   0  -5  19 676.797 320.229   6
   0   5 -18 171.715 178.173   2
   0   5 -18 149.628 175.045   3
   0  -5  18-31.4865 261.677   6
   0   5 -17 721.916 288.580   2
   0   5 -17 506.658 191.860   3
   0  -5  17 967.158 339.535   6
   0   5 -16 1704.25 414.191   2
   0   5 -16 1697.19 324.339   3
   0  -5  16 1351.94 417.313   6
   0  -5  15 7701.92 661.121   4
   0   5 -15 7046.15 627.258   3
   0  -5  15 7467.02 857.123   6
   0   5 -15 7482.21 833.126   2
   0  -5  14 35109.5 1421.93   4
   0   5 -14 33404.1 1367.76   3
   0   5 -14 34527.5 1737.10   2
   0  -5  14 36668.0 1903.96   6
   0   5 -13 4747.79 623.638   2
   0   5 -13 5114.65 495.125   3
   0  -5  13 4279.01 458.723   4
   0  -5  13 3877.32 601.830   6
   0   5 -12 1796.19 365.778   2
   0  -5  12 2672.84 341.548   4
   0   5 -12 2052.48 305.200   3
   0  -5  12 1857.14 347.056   6
   0   5 -11 3969.15 554.359   2
   0   5 -11 4110.90 400.911   3
   0  -5  11 4636.82 637.408   6
   0   5 -10 8423.04 754.678   2
   0  -5  10 9470.05 850.171   6
   0  -5  10 8664.81 331.954   7
   0   5  -9 7091.69 666.979   2
   0  -5   9 6504.31 340.487   7
   0  -5   9 6315.62 685.297   6
   0  -5   8 11465.1 816.534   2
   0   5  -8 9918.96 772.098   2
   0  -5   8 10111.2 474.754   7
   0  -5   8 9913.88 833.267   6
   0   5  -7 10557.2 783.234   2
   0  -5   7 12911.0 852.895   2
   0  -5   7 11881.0 605.808   3
   0   5  -7 11667.5 876.059   6
   0  -5   7 11956.8 886.309   6
   0   5  -6 11764.1 804.510   2
   0  -5   6 11397.0 786.540   2
   0  -5   6 11379.2 572.144   3
   0  -5   6 11544.6 833.139   6
   0   5  -6 10986.3 424.083   5
   0   5  -6 10874.5 821.042   6
   0   5  -5 2592.63 373.393   2
   0  -5   5 2413.29 366.998   2
   0   5  -5 2737.32 401.743   6
   0  -5   5 2472.67 367.151   6
   0   5  -5 3010.42 247.640   5
   0   5  -4 10578.9 734.093   2
   0  -5   4 10879.4 730.581   2
   0  -5   4 9741.10 710.917   6
   0   5  -4 10428.9 744.549   6
   0   5  -4 9477.61 489.463   5
   0   5  -3 1047.70 247.651   2
   0  -5   3 972.153 226.933   2
   0   5  -3 1215.51 264.663   6
   0   5  -3 1164.66 197.356   5
   0  -5   3 1253.87 266.721   6
   0  -5   2 33049.2 1308.06   2
   0   5  -2 32661.3 1098.08   5
   0   5  -2 34234.0 1319.54   6
   0  -5   2 32105.0 1282.28   6
   0  -5   1 11862.2 761.973   2
   0   5  -1 12669.1 745.408   6
   0  -5   1 12387.4 745.670   6
   0   5  -1 13237.7 700.556   5
   0  -5   0 26171.1 1123.75   2
   0   5   0 24027.1 1022.41   5
   0  -5   0 24032.7 1017.26   6
   0  -5  -1 3998.32 389.690   6
   0   5   1 4360.56 441.602   5
   0  -5  -2 94509.5 2205.49   6
   0   5   2 98058.4 2509.61   5
   0  -5  -3 30316.5 1034.93   6
   0   5   3 30362.1 1298.62   5
   0  -5  -4 323.446 191.300   4
   0   5   4 357.514 125.759   5
   0  -5  -4 149.135 61.2412   6
   0   5   5 1552.17 318.705   1
   0  -5  -5 2375.77 387.666   4
   0   5   5 1671.15 325.163   5
   0  -5  -6 27835.7 1405.92   4
   0   5   6 28906.7 1356.57   1
   0  -5  -7 49.4201 158.401   4
   0  -5  -8 7162.90 756.578   4
   0  -5  -9 5165.44 674.983   4
   0  -5 -10 9545.87 954.291   4
   0  -5 -10 9980.77 920.866   1
   0  -5 -10 9516.92 459.525   6
   0  -5 -11 64.2456 206.677   1
   0  -5 -11 80.9303 88.7513   6
   0  -5 -12 4162.32 676.588   4
   0  -5 -12 3991.08 300.720   6
   0  -5 -12 3719.09 638.482   1
   0  -5 -13 1901.26 489.087   4
   0  -5 -13 2668.66 562.081   1
   0  -5 -13 1982.68 221.531   6
   0  -5 -14 595.365 279.846   1
   0  -5 -14 438.508 288.480   4
   0  -5 -14 359.852 101.274   6
   0  -5 -15 170.594 253.402   4
   0  -5 -15 144.497 240.737   1
   0  -5 -16 581.393 316.794   4
   0  -5 -16 772.061 315.562   1
   0  -5 -17 1448.00 503.410   4
   0  -5 -17 512.540 369.999   1
   0  -5 -18 1879.04 605.698   4
   0  -5 -18 1530.66 534.346   1
   0  -5 -19 275.570 398.737   4
   0  -5 -19 775.573 447.187   1
   0  -5 -20 1101.73 472.671   4
   0  -5 -20 1744.23 628.152   1
   0  -5 -20 2777.11 592.312   7
   0  -5 -21 137.610 421.748   1
   0  -5 -22 5553.98 1053.52   1
   0  -5 -23-82.6789 317.868   1
   0   6 -24 472.628 510.389   1
   0   6 -23-191.034 385.254   1
   0   6 -22 407.072 319.994   2
   0   6 -22 94.0342 251.414   1
   0   6 -21 334.870 337.469   1
   0   6 -21 996.621 352.718   2
   0  -6  21 313.744 263.288   6
   0   6 -20 1652.85 440.803   2
   0  -6  20 1204.72 457.148   6
   0   6 -19 221.361 263.347   2
   0  -6  19 153.388 238.804   6
   0   6 -18 2306.84 502.182   2
   0   6 -18 3055.59 443.259   3
   0  -6  18 2795.12 581.836   6
   0   6 -17 565.168 304.055   2
   0   6 -17 555.493 238.102   3
   0  -6  17 368.677 211.838   6
   0   6 -16 6590.14 616.427   3
   0   6 -16 6756.97 820.497   2
   0  -6  16 7402.43 921.085   6
   0   6 -15 7626.43 861.805   2
   0  -6  15 6949.78 871.771   6
   0  -6  14 4409.46 478.399   4
   0  -6  14 4906.84 715.956   6
   0   6 -13 295.071 233.067   2
   0  -6  13 190.365 120.026   4
   0  -6  13 97.2138 181.256   6
   0  -6  12 12758.1 1104.87   6
   0   6 -12 12604.9 1037.90   2
   0  -6  11 24027.3 1486.65   6
   0  -6  11 21730.1 645.421   7
   0   6 -11 22032.2 1347.71   2
   0  -6  10 17352.8 1230.68   6
   0  -6  10 17304.3 652.442   7
   0   6 -10 19436.9 1210.12   2
   0  -6   9 38747.6 1269.08   3
   0   6  -9 37158.7 1723.10   2
   0  -6   9 42350.4 1182.47   7
   0  -6   9 40949.2 1904.69   6
   0  -6   8 65280.6 1714.17   3
   0   6  -8 63733.8 2230.38   2
   0  -6   8 60090.1 2297.86   6
   0   6  -8 61014.8 1187.48   5
   0   6  -7 18088.2 1120.14   2
   0  -6   7 17764.9 803.223   3
   0   6  -7 17898.4 609.912   5
   0  -6   7 18643.7 1173.27   6
   0   6  -6 17327.3 1060.07   2
   0  -6   6 17817.6 1067.41   2
   0  -6   6 17935.1 1110.78   6
   0   6  -6 16856.6 655.628   5
   0   6  -5 331.862 210.769   2
   0  -6   5-6.41004 90.1631   2
   0   6  -5-173.264 151.670   6
   0   6  -5 105.766 89.9916   5
   0  -6   5-11.0047 174.717   6
   0  -6   4 531.992 176.067   2
   0   6  -4 982.575 263.865   2
   0   6  -4 868.164 169.287   5
   0  -6   4 740.839 212.915   6
   0   6  -4 981.597 250.680   6
   0  -6   3 4443.97 514.955   2
   0   6  -3 5135.71 427.767   5
   0   6  -3 5868.03 581.307   6
   0  -6   3 5280.87 560.875   6
   0  -6   2 137.029 140.143   2
   0   6  -2 237.756 118.630   5
   0   6  -2 428.018 178.465   6
   0  -6   2 238.435 179.732   6
   0  -6   1 470.517 160.543   2
   0   6  -1 1008.29 213.064   5
   0   6  -1 809.465 188.911   6
   0  -6   1 1057.64 236.607   6
   0  -6   0 5374.49 554.618   2
   0   6   0 5093.49 493.209   5
   0  -6   0 4830.90 483.279   6
   0   6   1 66512.1 2047.81   5
   0  -6  -1 66589.5 1932.64   6
   0   6   2 383098. 7132.55   5
   0  -6  -2 398045. 6762.14   6
   0  -6  -3 100465. 2398.52   6
   0   6   3 101615. 2814.53   5
   0  -6  -4 235159. 5121.95   4
   0  -6  -4 235094. 4375.27   6
   0   6   5 23469.4 1262.21   1
   0  -6  -5 27457.5 1426.89   4
   0  -6  -5 25075.1 966.538   6
   0  -6  -6 25874.2 1422.14   4
   0  -6  -6 25142.0 927.636   6
   0  -6  -7 12373.6 1027.59   4
   0  -6  -8 42695.3 2011.44   4
   0  -6  -9 2333.22 512.818   4
   0  -6 -10 1560.74 418.109   4
   0  -6 -11 986.253 362.997   4
   0  -6 -11 1275.80 168.064   6
   0  -6 -12 903.317 333.606   4
   0  -6 -12 1271.47 159.932   6
   0  -6 -13 5227.34 832.847   4
   0  -6 -13 5044.04 297.514   6
   0  -6 -14 6496.24 929.560   4
   0  -6 -15 100.007 214.252   4
   0  -6 -16-85.1562 178.945   4
   0  -6 -17 306.634 318.912   4
   0  -6 -18 12312.4 1402.34   4
   0  -6 -18 12721.5 1433.38   1
   0  -6 -19 6678.96 1109.31   4
   0  -6 -19 4996.85 948.647   1
   0  -6 -20 7591.56 1191.49   4
   0  -6 -21 481.955 444.443   4
   0  -6 -21 217.737 257.282   7
   0   7 -23 1438.34 624.716   1
   0   7 -22 3013.06 667.654   2
   0  -7  22 940.110 368.781   6
   0   7 -21 1109.44 415.427   2
   0  -7  21 1585.65 520.939   6
   0   7 -20 366.900 364.339   2
   0  -7  20 515.224 316.333   6
   0   7 -19 1259.44 399.836   2
   0  -7  19 1757.79 505.672   6
   0   7 -18 3583.82 664.558   2
   0  -7  18 1992.84 556.773   6
   0   7 -17 464.743 310.720   2
   0  -7  17 610.253 283.086   6
   0   7 -16 1301.37 389.585   2
   0  -7  16 1030.26 368.371   6
   0  -7  15 15388.5 1360.03   6
   0   7 -15 13063.7 1169.31   2
   0  -7  14 31189.3 1938.59   6
   0   7 -14 34212.5 1891.68   2
   0  -7  13 34629.5 1976.29   6
   0   7 -13 31078.1 1752.05   2
   0  -7  12 12869.6 1187.53   6
   0  -7  12 11787.7 491.527   7
   0   7 -12 12672.3 1072.60   2
   0  -7  11 16996.5 1315.71   6
   0  -7  11 18328.4 728.654   7
   0   7 -11 17658.1 1245.28   2
   0  -7  10 23725.2 1002.03   3
   0   7 -10 24460.2 1449.17   2
   0  -7  10 21616.7 1445.88   6
   0  -7  10 21366.3 865.379   7
   0   7  -9 2225.89 439.717   2
   0  -7   9 2306.91 308.787   3
   0   7  -9 2054.61 162.183   5
   0  -7   9 2490.27 487.532   6
   0   7  -8 59.5043 143.138   2
   0   7  -8 123.300 74.9283   5
   0  -7   8 175.069 83.9277   3
   0   7  -7 4516.81 583.540   2
   0  -7   7 5335.13 460.149   3
   0   7  -7 4934.15 362.485   5
   0  -7   7 4162.33 572.059   6
   0   7  -6 3390.89 496.338   2
   0  -7   6 2802.78 487.826   6
   0   7  -6 2770.60 300.550   5
   0   7  -5 9541.82 820.641   2
   0   7  -5 8891.56 570.742   5
   0  -7   5 8383.12 783.650   6
   0  -7   4 10491.6 852.178   6
   0   7  -4 10886.3 669.444   5
   0  -7   3 6772.85 669.184   6
   0   7  -3 5846.16 505.355   5
   0   7  -3 5540.21 611.026   6
   0  -7   2 153269. 3743.16   6
   0   7  -2 154955. 3767.96   6
   0   7  -2 157970. 3487.64   5
   0  -7   1 23652.4 1205.99   6
   0   7  -1 24099.2 1155.91   5
   0  -7   0 1702.30 326.298   2
   0   7   0 2185.10 343.955   5
   0  -7   0 1847.59 337.340   6
   0  -7  -1 7312.77 697.728   2
   0   7   1 7766.08 686.107   5
   0  -7  -1 7815.28 644.728   6
   0  -7  -2 128862. 3080.39   6
   0  -7  -3 68482.1 2002.21   6
   0  -7  -4 193205. 4565.87   4
   0  -7  -4 183134. 3841.21   6
   0  -7  -5 90677.2 2923.38   4
   0  -7  -5 88971.2 2250.07   6
   0  -7  -6 102780. 3254.58   4
   0  -7  -6 101682. 2407.33   6
   0  -7  -7 252.938 249.179   4
   0  -7  -7 469.092 156.968   6
   0  -7  -8 3706.32 584.377   4
   0  -7  -8 3526.07 337.547   6
   0  -7  -9 1081.89 401.615   4
   0  -7  -9 1542.12 222.440   6
   0  -7 -10 9229.75 1027.18   4
   0  -7 -10 10208.2 528.796   6
   0  -7 -11 2399.86 532.290   4
   0  -7 -11 1633.01 194.167   6
   0  -7 -12 41.4818 285.822   4
   0  -7 -12 162.213 68.3326   6
   0  -7 -12 126.196 60.7545   6
   0  -7 -13 856.175 363.823   4
   0  -7 -14 3284.43 707.268   4
   0  -7 -15 881.820 395.296   4
   0  -7 -16 902.321 396.874   4
   0  -7 -17 545.728 470.572   4
   0  -7 -18 2298.46 709.437   4
   0  -7 -19 482.507 362.499   4
   0  -7 -20 3443.07 880.576   4
   0  -7 -21 300.722 327.407   4
   0   8 -23 181.337 325.193   2
   0  -8  23-200.960 296.504   6
   0   8 -22 1373.89 488.096   2
   0  -8  22 370.338 309.409   6
   0   8 -21 3612.32 691.578   2
   0  -8  21 3566.81 751.627   6
   0   8 -20 1168.46 416.496   2
   0  -8  20 1104.89 412.001   6
   0   8 -19 329.882 302.067   2
   0  -8  19 160.060 271.143   6
   0   8 -18 893.510 394.529   2
   0  -8  18 1647.76 517.258   6
   0   8 -17 450.831 352.896   2
   0  -8  17 356.442 240.781   6
   0   8 -16 603.730 306.980   2
   0  -8  16 93.3354 191.138   6
   0   8 -15 1644.68 448.962   2
   0  -8  15 1293.48 396.622   6
   0   8 -14 2926.69 585.987   2
   0  -8  14 2263.21 505.134   6
   0   8 -13 24139.6 1588.98   2
   0  -8  13 24776.3 1740.37   6
   0   8 -12 48760.6 2256.15   2
   0  -8  12 43741.3 2285.83   6
   0  -8  12 44562.8 1311.90   7
   0   8 -11 2510.61 522.994   2
   0  -8  11 3182.31 344.104   7
   0  -8  11 3644.39 641.422   6
   0   8 -10 1331.54 391.066   2
   0   8 -10 891.445 113.531   5
   0  -8  10 930.991 210.843   3
   0  -8  10 428.351 221.781   6
   0  -8   9 10569.9 698.769   3
   0   8  -9 10550.4 974.668   2
   0  -8   9 11088.0 1046.92   6
   0   8  -9 9732.03 481.751   5
   0   8  -8 1685.39 431.459   2
   0  -8   8 1699.23 297.793   3
   0   8  -8 1362.24 206.359   5
   0  -8   8 1819.22 425.142   6
   0   8  -7 2736.20 476.596   2
   0   8  -7 3462.33 343.840   5
   0  -8   7 2876.84 525.675   6
   0   8  -6 16103.8 1159.85   2
   0   8  -6 17353.1 842.161   5
   0  -8   6 16664.6 1192.06   6
   0  -8   5 3348.89 528.839   6
   0   8  -5 3453.54 389.731   5
   0  -8   4 52327.8 2136.66   6
   0   8  -4 53388.3 1739.16   5
   0   8  -3 146.486 116.954   5
   0  -8   3-354.183 276.351   6
   0   8  -2 8001.91 663.686   5
   0  -8   2 7772.78 736.870   6
   0  -8   1 386.144 176.313   6
   0   8  -1 608.501 232.491   5
   0  -8   0 3706.12 489.152   6
   0  -8  -1 10.2181 123.443   6
   0  -8  -2 12225.1 842.962   6
   0  -8  -3 28292.2 1282.24   6
   0  -8  -4 162159. 4237.25   4
   0  -8  -4 154129. 3554.82   6
   0  -8  -5 28107.8 1617.41   4
   0  -8  -5 28658.3 1222.61   6
   0  -8  -6 4865.08 666.243   4
   0  -8  -6 5070.67 482.282   6
   0  -8  -7 425.909 304.762   4
   0  -8  -7 300.223 142.561   6
   0  -8  -8 1573.70 460.929   4
   0  -8  -8 695.269 182.759   6
   0  -8  -9 5639.36 788.417   4
   0  -8  -9 4829.38 413.105   6
   0  -8 -10 25417.8 1764.23   4
   0  -8 -10 24486.8 914.745   6
   0  -8 -11 2430.05 556.893   4
   0  -8 -11 2723.42 264.674   6
   0  -8 -12 164.267 315.965   4
   0  -8 -13 388.234 424.795   4
   0  -8 -14 7164.45 1066.22   4
   0  -8 -15 1490.40 586.899   4
   0  -8 -16 79.3431 242.847   4
   0  -8 -17 801.452 474.242   4
   0  -8 -18 985.220 502.801   4
   0  -8 -19 49.8745 260.347   4
   0  -8 -20 1346.46 608.214   4
   0  -8 -21 263.643 361.917   4
   0  -9  24 361.762 379.011   6
   0   9 -23 596.962 401.725   2
   0  -9  23-125.273 269.868   6
   0   9 -22 586.468 390.191   2
   0  -9  22 122.962 321.203   6
   0   9 -21 2002.80 622.382   2
   0  -9  21 625.151 438.083   6
   0   9 -20 702.295 321.936   2
   0  -9  20 529.716 368.044   6
   0   9 -19-180.120 207.222   2
   0  -9  19-41.2503 277.211   6
   0   9 -18 1847.45 517.611   2
   0  -9  18 2288.65 620.660   6
   0   9 -17 2768.10 609.097   2
   0  -9  17 2849.87 665.929   6
   0   9 -16 99.3550 217.101   2
   0  -9  16 376.110 321.954   6
   0   9 -15 159.545 160.235   2
   0  -9  15 429.836 287.368   6
   0   9 -14 4426.79 734.309   2
   0  -9  14 4990.02 845.188   6
   0   9 -13 1943.45 492.456   2
   0  -9  13 2205.87 594.644   6
   0   9 -12 1044.79 416.467   2
   0  -9  12 1306.81 461.961   6
   0  -9  11 11665.9 766.989   3
   0   9 -11 10761.4 1074.62   2
   0  -9  11 10775.0 1165.90   6
   0  -9  11 11802.0 754.292   7
   0   9 -10-235.699 225.370   2
   0  -9  10 270.783 127.619   3
   0   9 -10 221.551 96.3617   5
   0  -9  10 23.6355 225.600   6
   0   9  -9 6863.65 834.530   2
   0  -9   9 6926.88 599.499   3
   0   9  -9 6705.63 456.076   5
   0  -9   9 6890.41 850.657   6
   0   9  -8 1829.38 415.984   2
   0   9  -8 1517.79 245.626   5
   0  -9   8 1016.21 331.583   6
   0  -9   7 3774.92 611.622   6
   0   9  -7 3828.52 400.355   5
   0   9  -6 21405.8 1034.11   5
   0  -9   6 20196.8 1401.12   6
   0   9  -5 35162.3 1420.27   5
   0  -9   5 35934.9 1844.55   6
   0  -9   4 31906.6 1711.49   6
   0   9  -4 33344.6 1427.16   5
   0  -9   3 2161.61 433.718   6
   0   9  -3 2053.13 352.722   5
   0  -9   2 12604.9 1007.18   6
   0  -9   1 7636.04 773.232   6
   0  -9   0 2124.27 415.835   6
   0  -9  -1 882.635 270.093   6
   0  -9  -2 3082.02 435.299   6
   0  -9  -3 252.921 170.139   6
   0  -9  -4 128.746 240.217   4
   0  -9  -4 38.3441 114.536   6
   0  -9  -5 891.846 326.031   4
   0  -9  -5 407.166 208.350   6
   0  -9  -6 9024.36 974.807   4
   0  -9  -6 8950.42 685.380   6
   0  -9  -7 9047.57 1019.10   4
   0  -9  -7 9333.93 680.148   6
   0  -9  -8 10711.5 1108.19   4
   0  -9  -8 10969.4 704.275   6
   0  -9  -9 6679.05 914.754   4
   0  -9  -9 7497.05 552.212   6
   0  -9 -10 20050.7 1635.64   4
   0  -9 -10 17101.5 810.496   6
   0  -9 -11 32039.2 2143.96   4
   0  -9 -11 30726.6 1020.66   6
   0  -9 -12 41092.0 2522.14   4
   0  -9 -13 20682.7 1804.27   4
   0  -9 -14 15619.5 1602.36   4
   0  -9 -15 4931.71 955.433   4
   0  -9 -16 541.538 414.700   4
   0  -9 -17 105.424 343.875   4
   0  -9 -18 234.982 408.567   4
   0  -9 -19-200.951 262.283   4
   0  -9 -20-500.218 366.491   4
   0 -10  24 1427.79 611.082   6
   0  10 -23 696.828 400.216   2
   0 -10  23 768.681 490.373   6
   0  10 -22 687.725 379.810   2
   0 -10  22 769.211 569.707   6
   0  10 -21 3637.05 790.567   2
   0 -10  21 2698.62 741.904   6
   0  10 -20 2063.47 620.895   2
   0 -10  20 544.379 428.606   6
   0  10 -19 2288.67 588.162   2
   0 -10  19 3017.28 762.248   6
   0  10 -18 555.096 308.548   2
   0 -10  18 231.645 323.420   6
   0  10 -17 707.371 363.347   2
   0 -10  17 1319.78 503.798   6
   0  10 -16 1384.88 440.644   2
   0 -10  16 1486.11 514.901   6
   0  10 -15 874.655 354.930   2
   0 -10  15 1281.25 515.310   6
   0  10 -14 386.233 346.291   2
   0 -10  14 186.843 276.502   6
   0  10 -13 6633.17 902.175   2
   0 -10  13 6562.84 939.828   6
   0  10 -12 5868.87 831.312   2
   0 -10  12 4758.39 840.627   6
   0  10 -11 1089.04 390.232   2
   0  10 -11 1699.10 199.121   5
   0 -10  11 1455.92 463.679   6
   0  10 -10 339.753 296.167   2
   0 -10  10 7.53935 135.414   3
   0  10 -10-4.11930 80.2506   5
   0 -10  10-31.3489 197.289   6
   0 -10   9 21588.1 1148.36   3
   0 -10   9 21281.6 1595.09   6
   0  10  -9 21470.3 959.411   5
   0  10  -8 30730.2 1244.38   5
   0 -10   8 30923.7 1884.78   6
   0 -10   7 48774.3 2369.66   6
   0  10  -7 48937.5 1699.85   5
   0  10  -6 13878.2 891.232   5
   0 -10   6 12548.7 1148.90   6
   0 -10   5 21560.5 1510.39   6
   0  10  -5 24294.2 1242.39   5
   0 -10   4 14355.5 1188.23   6
   0 -10   3 23336.0 1475.72   6
   0 -10   2 5901.79 716.252   6
   0 -10   1 6446.45 729.798   6
   0 -10   0 27945.4 1529.41   6
   0 -10  -1 14458.4 1069.90   6
   0 -10  -2 938.853 292.939   6
   0 -10  -3 12027.2 1105.97   4
   0 -10  -3 12262.0 956.119   6
   0 -10  -4 35057.7 1958.93   4
   0 -10  -4 36842.9 1640.49   6
   0 -10  -5 13206.4 1219.96   4
   0 -10  -5 12087.8 892.303   6
   0 -10  -6 3132.92 627.811   4
   0 -10  -6 3776.29 487.405   6
   0 -10  -7 17650.7 1469.12   4
   0 -10  -7 14328.7 918.031   6
   0 -10  -8 36821.0 2170.33   4
   0 -10  -8 31472.9 1345.14   6
   0 -10  -9 13052.0 1341.43   4
   0 -10  -9 9441.13 677.656   6
   0 -10 -10 1813.24 609.087   4
   0 -10 -10 1306.41 256.540   6
   0 -10 -11 2731.07 669.536   4
   0 -10 -12 6677.70 1054.62   4
   0 -10 -13 1622.96 583.348   4
   0 -10 -14 716.004 448.310   4
   0 -10 -15 474.243 446.830   4
   0 -10 -16-23.9098 290.418   4
   0 -10 -17 205.276 320.568   4
   0 -10 -18 475.034 495.421   4
   0  11 -23 3146.55 769.598   2
   0  11 -22-441.005 384.072   2
   0 -11  22 72.1962 380.970   6
   0  11 -21 397.091 310.618   2
   0 -11  21 756.163 433.794   6
   0  11 -20 1271.18 525.382   2
   0 -11  20 777.736 412.936   6
   0  11 -19 7466.23 1154.82   2
   0 -11  19 9889.11 1331.41   6
   0  11 -18 677.091 423.857   2
   0 -11  18 894.149 487.318   6
   0  11 -17 447.615 362.417   2
   0 -11  17-89.4910 281.709   6
   0  11 -16 905.039 464.383   2
   0 -11  16 839.237 459.504   6
   0  11 -15 655.897 386.465   2
   0 -11  15 815.866 425.934   6
   0  11 -14-95.8869 252.056   2
   0 -11  14-47.5723 226.623   6
   0  11 -13 1144.92 454.667   2
   0 -11  13 462.853 389.373   6
   0  11 -12 7274.78 1001.93   2
   0 -11  12 4552.23 799.268   6
   0 -11  11 34763.4 2215.46   6
   0 -11  10 10150.4 1162.98   6
   0  11  -9 808.475 187.101   5
   0 -11   9 243.965 234.810   6
   0  11  -8-12.7458 131.849   5
   0 -11   8-100.487 217.701   6
   0  11  -7 2555.02 392.242   5
   0 -11   7 3532.86 638.037   6
   0 -11   6 64.7129 240.720   6
   0 -11   5 1378.98 381.366   6
   0 -11   4 4027.51 682.306   6
   0 -11   3 5464.37 751.133   6
   0 -11   2 8566.50 917.603   6
   0 -11   1 130.367 236.970   6
   0 -11   0 1316.37 327.880   6
   0 -11  -1-60.7698 177.848   6
   0 -11  -2 1599.26 438.041   4
   0 -11  -2 2024.96 439.461   6
   0 -11  -3 1095.26 324.647   4
   0 -11  -3 874.135 282.464   6
   0 -11  -4 3690.44 691.112   4
   0 -11  -4 4165.78 576.768   6
   0 -11  -5 42504.1 2286.22   4
   0 -11  -5 41241.7 1801.16   6
   0 -11  -6 44357.3 2382.76   4
   0 -11  -6 39119.2 1714.30   6
   0 -11  -7 18433.6 1566.46   4
   0 -11  -7 17163.6 1055.67   6
   0 -11  -8 1245.92 457.471   4
   0 -11  -8 615.305 208.585   6
   0 -11  -9 1103.77 411.359   4
   0 -11  -9 1267.23 284.819   6
   0 -11 -10 1999.64 600.171   4
   0 -11 -11-154.222 296.363   4
   0 -11 -12 3006.29 700.600   4
   0 -11 -13 79.4436 358.676   4
   0 -11 -14 1138.11 536.671   4
   0 -11 -15 266.933 340.784   4
   0 -11 -16 1547.37 624.874   4
   0 -11 -17 990.854 697.439   4
   0  12 -23 306.648 372.098   2
   0  12 -22 226.944 272.834   2
   0  12 -21 480.073 326.003   2
   0 -12  21 814.538 537.516   6
   0  12 -20 270.861 366.613   2
   0 -12  20 331.688 396.881   6
   0  12 -19 1508.91 599.078   2
   0 -12  19 815.919 538.333   6
   0  12 -18 870.411 497.312   2
   0 -12  18 112.471 338.311   6
   0  12 -17 924.301 434.000   2
   0 -12  17 939.987 578.069   6
   0  12 -16 327.019 306.056   2
   0 -12  16-98.4657 273.603   6
   0 -12  15 1000.41 417.847   6
   0 -12  14 129.593 253.258   6
   0 -12  13 2033.11 607.054   6
   0 -12  12 653.240 375.761   6
   0 -12  11 1045.22 461.819   6
   0 -12  10 216.128 308.151   6
   0 -12   9 1626.24 493.213   6
   0 -12   8 2179.41 535.448   6
   0 -12   7 19118.5 1576.44   6
   0 -12   6 2164.58 588.692   6
   0 -12   5 13616.9 1287.80   6
   0 -12   4 9024.06 1037.56   6
   0 -12   3 23858.1 1635.78   6
   0 -12   2 1136.21 384.679   6
   0 -12   1 1552.84 380.911   6
   0 -12   0 1076.99 404.549   6
   0 -12  -1 8219.23 895.508   6
   0 -12  -2 883.908 331.358   4
   0 -12  -2 1312.49 356.710   6
   0 -12  -3 734.996 325.049   4
   0 -12  -3 1035.20 323.525   6
   0 -12  -4 141.475 315.771   4
   0 -12  -4 106.033 185.089   6
   0 -12  -5 232.448 251.880   4
   0 -12  -5 773.095 262.884   6
   0 -12  -6 2967.98 673.668   4
   0 -12  -6 2724.22 456.125   6
   0 -12  -7 1515.67 509.038   4
   0 -12  -7 1812.54 371.897   6
   0 -12  -8-152.024 382.678   4
   0 -12  -8 630.997 255.795   6
   0 -12  -9 2276.51 659.140   4
   0 -12 -10 1319.59 486.058   4
   0 -12 -11 735.705 547.509   4
   0 -12 -12 462.940 397.794   4
   0 -12 -13 1773.52 714.706   4
   0 -12 -14 2754.83 814.729   4
   0 -12 -15 2327.91 756.573   4
   0 -12 -16 632.465 500.343   4
   0 -13  19 182.870 386.299   6
   0 -13  18 450.899 436.053   6
   0 -13  17 1061.01 541.764   6
   0 -13  16-273.220 395.804   6
   0 -13  15 2225.11 658.331   6
   0 -13  14 4708.96 954.557   6
   0 -13  13 15730.0 1629.06   6
   0 -13  12 792.256 420.537   6
   0 -13  11 11216.7 1332.99   6
   0 -13  10 1000.57 468.777   6
   0 -13   9 938.225 444.491   6
   0 -13   8 508.436 341.107   6
   0 -13   7 1895.77 537.906   6
   0 -13   6 3455.14 721.813   6
   0 -13   5 13592.1 1334.86   6
   0 -13   4 1358.42 512.042   6
   0 -13   3 8459.27 1014.15   6
   0 -13   2 2529.04 587.341   6
   0 -13   1 4836.43 749.802   6
   0 -13   0 441.639 308.713   6
   0 -13  -1 7571.21 945.743   4
   0 -13  -1 6892.84 862.644   6
   0 -13  -2 14857.8 1399.69   4
   0 -13  -2 16389.8 1303.42   6
   0 -13  -3 26966.7 1880.10   4
   0 -13  -3 23074.5 1517.08   6
   0 -13  -4 2619.78 692.446   4
   0 -13  -4 2750.17 535.223   6
   0 -13  -5 10875.7 1252.53   4
   0 -13  -5 11475.1 1013.39   6
   0 -13  -6 3290.22 708.877   4
   0 -13  -6 3059.22 521.119   6
   0 -13  -7 5960.47 985.563   4
   0 -13  -7 4467.84 591.084   6
   0 -13  -8 622.651 464.685   4
   0 -13  -9 385.927 362.493   4
   0 -13 -10 1080.71 476.238   4
   0 -13 -11 2491.47 734.381   4
   0 -13 -12 1260.23 602.699   4
   0 -13 -13 4642.84 1019.07   4
   0 -13 -14 938.381 543.861   4
   0 -14  18 517.825 442.250   6
   0 -14  17 4598.90 996.526   6
   0 -14  16-30.9187 275.254   6
   0 -14  15 2402.93 694.422   6
   0 -14  14 1323.59 615.958   6
   0 -14  13 4817.93 944.247   6
   0 -14  12 913.352 480.283   6
   0 -14  11 3224.35 735.139   6
   0 -14  10 1415.66 581.614   6
   0 -14   9 14377.4 1516.43   6
   0 -14   8 2227.47 625.943   6
   0 -14   7 6873.23 1023.25   6
   0 -14   6 1210.14 533.311   6
   0 -14   5 2251.96 556.578   6
   0 -14   4 151.372 338.514   6
   0 -14   3 2855.94 637.084   6
   0 -14   2 343.826 257.242   6
   0 -14   1 3411.57 673.711   4
   0 -14   1 5104.95 788.056   6
   0 -14   0 598.005 289.529   4
   0 -14   0 795.590 339.169   6
   0 -14  -1 681.393 317.275   4
   0 -14  -1 614.973 311.932   6
   0 -14  -2 5923.44 892.223   4
   0 -14  -2 5256.32 772.292   6
   0 -14  -3 927.142 448.408   4
   0 -14  -3 799.504 335.084   6
   0 -14  -4 1335.55 472.193   4
   0 -14  -4 2313.64 514.223   6
   0 -14  -5 481.478 298.605   4
   0 -14  -5 508.324 257.628   6
   0 -14  -6 827.545 503.950   4
   0 -14  -6 352.155 227.536   6
   0 -14  -7 5917.72 1026.63   4
   0 -14  -8 5007.21 938.219   4
   0 -14  -9 7730.49 1262.71   4
   0 -14 -10 1161.82 595.567   4
   0 -14 -11 695.614 511.379   4
   0 -14 -12 1088.95 531.694   4
   0 -15  16 0.54945 360.312   6
   0 -15  15 871.830 525.205   6
   0 -15  14 274.509 441.311   6
   0 -15  13 2848.42 745.682   6
   0 -15  12-0.48740 283.031   6
   0 -15  11 5449.36 997.974   6
   0 -15  10 796.078 442.289   6
   0 -15   9 5170.11 950.271   6
   0 -15   8 692.448 399.247   6
   0 -15   7 7077.16 1091.34   6
   0 -15   6-37.4694 362.782   6
   0 -15   5-289.291 277.889   6
   0 -15   4 253.326 297.409   6
   0 -15   3 432.960 287.915   6
   0 -15   2 936.167 390.900   4
   0 -15   2 2568.49 626.573   6
   0 -15   1 4419.52 765.024   4
   0 -15   1 4305.87 761.342   6
   0 -15   0 2400.22 580.099   4
   0 -15   0 1905.26 529.262   6
   0 -15  -1 2710.90 656.462   4
   0 -15  -1 1879.86 514.017   6
   0 -15  -2 336.096 284.868   4
   0 -15  -2 1300.87 415.180   6
   0 -15  -3 7241.53 1075.94   4
   0 -15  -3 7815.24 944.311   6
   0 -15  -4 177.142 266.587   4
   0 -15  -4 319.356 340.869   6
   0 -15  -5 659.919 379.175   4
   0 -15  -6 785.285 444.665   4
   0 -15  -7 2180.94 724.249   4
   0 -15  -8 79.1997 396.078   4
   0 -15  -9 839.193 501.918   4
   0 -15 -10 98.8862 475.973   4
   0 -15 -11 1040.25 577.641   4
   0 -16  14 783.350 597.926   6
   0 -16  13 1669.60 682.987   6
   0 -16  12 1251.78 564.075   6
   0 -16  11 2912.71 808.956   6
   0 -16  10 82.6851 261.654   6
   0 -16   9 184.158 277.832   6
   0 -16   8 387.125 345.948   6
   0 -16   7 1614.32 640.393   6
   0 -16   6 140.554 330.458   6
   0 -16   5 4149.39 715.806   4
   0 -16   5 3187.00 759.160   6
   0 -16   4 643.873 360.805   4
   0 -16   4 1675.56 659.335   6
   0 -16   3 16198.4 1488.80   4
   0 -16   3 16712.9 1635.04   6
   0 -16   2 2309.84 646.944   4
   0 -16   2 1815.93 607.328   6
   0 -16   1 9424.55 1172.13   4
   0 -16   1 6113.31 939.225   6
   0 -16   0 1331.50 506.975   4
   0 -16   0 295.753 390.651   6
   0 -16  -1 8241.28 1140.57   4
   0 -16  -1 6247.71 950.563   6
   0 -16  -2 668.293 446.464   4
   0 -16  -2 714.012 374.873   6
   0 -16  -3 2172.24 660.996   4
   0 -16  -3 2804.92 613.808   6
   0 -16  -4 1303.95 493.814   4
   0 -16  -5 3309.63 852.784   4
   0 -16  -6 159.723 354.533   4
   0 -16  -7 609.136 465.183   4
   0 -16  -8 682.607 521.639   4
   0 -16  -9-266.182 422.714   4
   0 -17  12 169.813 390.746   6
   0 -17  11 1775.31 655.749   6
   0 -17  10-201.848 247.532   6
   0 -17   9 1623.41 604.886   6
   0 -17   8 383.244 476.786   6
   0 -17   7 534.148 383.581   6
   0 -17   6 577.196 401.722   6
   0 -17   5 1907.16 539.792   4
   0 -17   5 1824.43 617.513   6
   0 -17   4 1095.85 421.043   4
   0 -17   4 592.971 498.131   6
   0 -17   3 3416.16 747.619   4
   0 -17   3 5236.94 942.025   6
   0 -17   2 570.833 392.021   4
   0 -17   2 1508.80 616.277   6
   0 -17   1 4917.05 884.505   4
   0 -17   1 7463.33 1098.62   6
   0 -17   0 269.400 291.154   4
   0 -17   0 585.193 359.342   6
   0 -17  -1 1775.34 561.672   4
   0 -17  -1 1898.66 561.231   6
   0 -17  -2 1329.06 542.842   4
   0 -17  -2 1334.92 510.261   6
   0 -17  -3 1613.75 571.993   4
   0 -17  -4 905.696 524.162   4
   0 -17  -5 438.135 317.999   4
   0 -17  -6 378.002 399.452   4
   0 -18   9-1.64571 267.041   6
   0 -18   8 587.793 448.343   6
   0 -18   7 51.4850 249.441   6
   0 -18   6 45.5469 269.803   6
   0 -18   5 901.530 421.232   6
   0 -18   4-43.4334 244.746   4
   0 -18   4 380.172 295.022   6
   0 -18   3 982.115 478.987   4
   0 -18   3-266.265 263.107   6
   0 -18   2 287.853 297.631   4
   0 -18   2 432.101 359.719   6
   0 -18   1-539.686 420.650   4
   0 -18   1 204.342 309.883   6
   0 -18   0 533.333 404.812   4
   0 -18   0 327.779 317.226   6
   0 -18  -1 503.104 399.661   4
   0 -18  -2 405.898 365.047   4
   0 -18  -3 22.7131 310.862   4
   0 -18  -4 718.914 499.630   4
   0 -19   6 1136.71 547.818   6
   0 -19   5 440.787 494.096   6
   0 -19   4 364.301 337.763   6
   0 -19   3 280.187 347.618   6
   0 -19   2 102.821 279.892   4
   0 -19   2-439.121 453.056   6
   0 -19   1 386.131 234.218   4
   0 -19   1 1105.34 509.503   6
   0 -19   0-37.0999 246.341   4
   0 -19  -1 108.946 319.839   4
   1 -20   3-135.546 284.302   6
   1 -19  -2 556.980 434.452   4
   1 -19  -1 911.279 466.615   4
   1 -19   0 1691.38 626.724   4
   1 -19   1 357.221 332.627   6
   1 -19   2 366.063 446.036   6
   1 -19   3-107.129 286.337   6
   1 -19   4 1670.77 606.262   6
   1 -19   5 1151.60 604.816   6
   1 -19   6 770.738 492.090   6
   1 -18  -5-289.286 255.429   4
   1 -18  -4 93.3308 278.675   4
   1 -18  -3 830.126 479.415   4
   1 -18  -2 2374.43 677.593   4
   1 -18  -1 550.816 474.414   4
   1 -18   0 420.510 375.749   4
   1 -18   0 1224.87 495.006   6
   1 -18   1 1963.27 577.961   4
   1 -18   1 243.968 350.601   6
   1 -18   2 3886.45 816.035   4
   1 -18   2 4166.35 857.668   6
   1 -18   3 772.995 516.516   6
   1 -18   4 3911.36 870.324   6
   1 -18   5 1505.98 580.845   6
   1 -18   6 2241.59 717.733   6
   1 -18   7 720.501 422.277   6
   1 -18   8 38.4832 301.518   6
   1 -18   9 319.089 342.652   6
   1 -17  -7 124.911 425.662   4
   1 -17  -6-150.400 269.525   4
   1 -17  -5 578.826 433.754   4
   1 -17  -4 1878.44 616.120   4
   1 -17  -3 606.144 561.200   4
   1 -17  -2 867.795 426.414   4
   1 -17  -2 1408.38 467.011   6
   1 -17  -1 412.574 397.898   4
   1 -17  -1 161.714 266.754   6
   1 -17   0 4871.37 874.110   4
   1 -17   0 4363.04 802.539   6
   1 -17   1 932.922 479.478   4
   1 -17   1 835.643 438.599   6
   1 -17   2 1716.57 558.533   4
   1 -17   2 2396.89 645.298   6
   1 -17   3 893.979 437.771   4
   1 -17   3 598.923 403.209   6
   1 -17   4 1743.18 499.047   4
   1 -17   4 2062.51 598.366   6
   1 -17   5 251.106 385.371   6
   1 -17   6 719.182 440.804   6
   1 -17   7 273.133 324.387   6
   1 -17   8 691.728 426.154   6
   1 -17   9 32.4467 250.342   6
   1 -17  10 190.304 459.016   6
   1 -17  11 419.756 420.178   6
   1 -17  12 2682.12 799.207   6
   1 -16  -9 1099.55 577.147   4
   1 -16  -8 1654.71 666.335   4
   1 -16  -7 1019.89 570.529   4
   1 -16  -6 154.772 241.258   4
   1 -16  -5 16.0784 342.337   4
   1 -16  -4 373.312 343.037   4
   1 -16  -3 1253.91 459.105   4
   1 -16  -3 1423.80 438.322   6
   1 -16  -2 6.25432 224.690   4
   1 -16  -2 1161.77 470.107   6
   1 -16  -1 314.628 248.965   4
   1 -16  -1 261.494 302.326   6
   1 -16   0 450.657 305.505   4
   1 -16   0-43.1306 197.459   6
   1 -16   1 222.401 269.730   4
   1 -16   1-99.3850 186.417   6
   1 -16   2 568.610 325.080   4
   1 -16   2-95.7115 304.850   6
   1 -16   3 706.655 347.579   4
   1 -16   3 190.543 354.828   6
   1 -16   4 1093.77 468.910   4
   1 -16   4 1045.54 472.021   6
   1 -16   5 134.705 165.372   4
   1 -16   5 438.435 284.223   6
   1 -16   6 482.065 398.922   6
   1 -16   7 610.540 400.322   6
   1 -16   8 3753.00 862.625   6
   1 -16   9 494.939 422.197   6
   1 -16  10 1566.87 650.723   6
   1 -16  11 469.770 508.145   6
   1 -16  12 3033.62 853.765   6
   1 -16  13 437.191 425.510   6
   1 -16  14 296.739 427.303   6
   1 -15 -11 130.019 291.246   4
   1 -15 -10 172.922 234.590   4
   1 -15  -9 1866.10 704.952   4
   1 -15  -8-272.308 418.791   4
   1 -15  -7-309.772 250.622   4
   1 -15  -6 6.36036 246.011   4
   1 -15  -5 2250.53 689.770   4
   1 -15  -4 1030.49 491.842   4
   1 -15  -4 816.197 386.923   6
   1 -15  -3 1360.32 481.888   4
   1 -15  -3 628.711 290.962   6
   1 -15  -2 306.713 247.831   4
   1 -15  -2 1200.54 407.499   6
   1 -15  -1 190.257 279.163   4
   1 -15  -1 73.5045 185.080   6
   1 -15   0 5079.21 827.783   4
   1 -15   0 6028.72 893.134   6
   1 -15   1 1674.35 498.781   4
   1 -15   1 2177.87 566.783   6
   1 -15   2 12461.5 1232.43   4
   1 -15   2 13019.9 1332.62   6
   1 -15   3 545.673 361.739   4
   1 -15   3 218.592 297.130   6
   1 -15   4 9110.03 1025.71   4
   1 -15   4 9994.50 1202.80   6
   1 -15   5 1481.32 467.424   4
   1 -15   5 1108.29 483.396   6
   1 -15   6 12107.3 1113.38   4
   1 -15   6 13686.6 1465.80   6
   1 -15   7 1375.83 517.911   6
   1 -15   8 8713.95 1202.43   6
   1 -15   9 1335.49 622.657   6
   1 -15  10 4099.37 894.572   6
   1 -15  11 662.468 403.244   6
   1 -15  12 7051.85 1186.49   6
   1 -15  13 1119.05 608.394   6
   1 -15  14 3359.64 827.014   6
   1 -15  15 1240.05 650.729   6
   1 -15  16 1614.22 603.612   6
   1 -14 -13 192.869 356.308   4
   1 -14 -12 4553.16 994.688   4
   1 -14 -11-101.712 381.493   4
   1 -14 -10 1722.19 629.474   4
   1 -14  -9-161.735 402.139   4
   1 -14  -8 112.773 351.092   4
   1 -14  -7 911.813 422.580   4
   1 -14  -6 5709.54 1142.27   4
   1 -14  -5 6360.36 992.437   4
   1 -14  -5 5567.47 723.570   6
   1 -14  -4 7818.71 1050.54   4
   1 -14  -4 6119.79 759.181   6
   1 -14  -3 1753.56 539.038   4
   1 -14  -3 1350.88 413.473   6
   1 -14  -2 16484.5 1465.14   4
   1 -14  -2 15482.1 1290.51   6
   1 -14  -1 1596.89 551.194   4
   1 -14  -1 1030.17 469.123   6
   1 -14   0 8196.89 1004.36   4
   1 -14   0 7416.25 933.178   6
   1 -14   1 184.846 258.842   4
   1 -14   1-6.52484 183.614   6
   1 -14   2 4401.64 703.355   4
   1 -14   2 5145.02 792.331   6
   1 -14   3 915.410 328.990   4
   1 -14   3 420.602 320.670   6
   1 -14   4 2093.69 493.864   4
   1 -14   4 1760.04 539.991   6
   1 -14   5 250.346 201.162   4
   1 -14   5 1028.19 529.079   6
   1 -14   6 3689.80 589.059   4
   1 -14   6 4334.58 813.986   6
   1 -14   7 1079.71 330.213   4
   1 -14   7 963.853 464.433   6
   1 -14   8 438.342 255.025   4
   1 -14   8 522.810 397.666   6
   1 -14   9 925.805 448.018   6
   1 -14  10 11.9205 255.342   6
   1 -14  11 788.633 468.046   6
   1 -14  12 1504.93 613.488   6
   1 -14  13 1443.57 581.279   6
   1 -14  14 8977.84 1310.87   6
   1 -14  15 1221.88 625.736   6
   1 -14  16 2071.62 707.472   6
  -1  14 -17-30.6678 280.548   2
   1 -14  17 65.3332 289.087   6
  -1  14 -18 116.133 278.230   2
  -1  14 -19-161.640 233.407   2
   1 -13 -15 679.349 441.168   4
   1 -13 -14 3324.19 908.825   4
   1 -13 -13 765.767 480.339   4
   1 -13 -12 321.943 434.507   4
   1 -13 -11-14.6175 319.387   4
   1 -13 -10 147.546 224.416   4
   1 -13  -9 82.8146 233.327   4
   1 -13  -8 1685.03 563.488   4
   1 -13  -7 258.767 271.693   4
   1 -13  -6 597.454 317.615   4
   1 -13  -6 26.5803 138.180   6
   1 -13  -5 150.793 233.465   4
   1 -13  -5 198.068 143.796   6
   1 -13  -4 1804.36 455.651   4
   1 -13  -4 1680.91 391.085   6
   1 -13  -3 6048.63 882.015   4
   1 -13  -3 5848.67 721.742   6
   1 -13  -2 1577.70 468.882   4
   1 -13  -2 2383.87 479.044   6
   1 -13  -1 195.708 174.959   4
   1 -13  -1-72.3844 211.176   6
   1 -13   0 1141.13 376.082   4
   1 -13   0 1258.60 381.771   6
   1 -13   1 533.987 311.080   4
   1 -13   1-49.4688 212.235   6
   1 -13   2 1551.73 419.849   4
   1 -13   2 1695.53 472.671   6
   1 -13   3 280.711 154.398   4
   1 -13   3 612.490 356.362   6
   1 -13   4 278.979 243.024   4
   1 -13   4 146.786 245.590   6
   1 -13   5-45.2642 140.247   4
   1 -13   5 416.154 256.551   6
   1 -13   6 3364.88 521.293   4
   1 -13   6 4613.53 784.746   6
   1 -13   7 216.458 246.697   6
   1 -13   8 286.644 294.736   6
   1 -13   9 2276.72 649.809   6
   1 -13  10 3713.17 781.495   6
   1 -13  11 615.347 460.815   6
  -1  13 -12 496.083 299.505   2
   1 -13  12 422.122 304.867   6
  -1  13 -13 855.612 372.658   2
   1 -13  13 1478.23 559.056   6
  -1  13 -14 1531.97 580.038   2
   1 -13  14 1268.35 529.451   6
  -1  13 -15 394.860 408.567   2
   1 -13  15 479.371 360.260   6
  -1  13 -16 1037.57 543.745   2
   1 -13  16 459.391 474.470   6
  -1  13 -17 866.005 441.108   2
   1 -13  17 269.413 460.270   6
  -1  13 -18 19.8379 322.626   2
   1 -13  18 214.918 331.269   6
  -1  13 -19 0.99513 204.885   2
   1 -13  19 130.112 396.764   6
  -1  13 -20 284.889 472.660   2
  -1  13 -21 697.296 581.181   2
   1 -12 -16 308.830 352.916   4
   1 -12 -15 171.182 293.993   4
   1 -12 -14 848.291 576.366   4
   1 -12 -13 283.507 256.964   4
   1 -12 -12 941.477 441.222   4
   1 -12 -11-291.379 225.707   4
   1 -12 -10 1197.09 496.360   4
   1 -12  -9 2889.99 731.951   4
   1 -12  -8 4863.53 847.108   4
   1 -12  -7 537.751 300.582   4
   1 -12  -7 264.328 227.940   6
   1 -12  -6 9307.66 1125.46   4
   1 -12  -6 8408.24 765.204   6
   1 -12  -5 10716.9 1160.85   4
   1 -12  -5 9511.60 846.921   6
   1 -12  -4 12150.9 1225.52   4
   1 -12  -4 11634.5 957.622   6
   1 -12  -3 5808.22 829.720   4
   1 -12  -3 7393.36 780.893   6
   1 -12  -2 466.793 316.386   4
   1 -12  -2 589.767 276.080   6
   1 -12  -1 1376.55 399.561   4
   1 -12  -1 1262.90 393.336   6
   1 -12   0 3919.05 621.784   4
   1 -12   0 2991.56 544.040   6
   1 -12   1 1806.44 432.480   4
   1 -12   1 1367.68 362.489   6
   1 -12   2 74.8659 140.019   4
   1 -12   2 283.005 304.418   6
   1 -12   3 3016.92 510.019   4
   1 -12   3 2328.72 511.462   6
   1 -12   4 4466.97 603.751   4
   1 -12   4 5843.71 832.632   6
   1 -12   5 352.684 166.897   6
   1 -12   6 201.801 220.043   6
   1 -12   7 206.958 247.462   6
   1 -12   8 7491.51 1000.28   6
  -1  12  -9 306.833 338.730   2
   1 -12   9-176.270 249.587   6
  -1  12 -10 4185.47 783.259   2
   1 -12  10 5823.42 906.440   6
  -1  12 -11 9666.93 1197.19   2
   1 -12  11 5126.34 903.870   6
  -1  12 -12 17974.7 1620.26   2
   1 -12  12 20000.8 1732.65   6
  -1  12 -13 639.878 364.294   2
   1 -12  13 562.337 400.465   6
  -1  12 -14 6317.80 1013.84   2
   1 -12  14 5362.47 928.591   6
  -1  12 -15 987.402 488.876   2
   1 -12  15 178.021 304.869   6
  -1  12 -16 9320.49 1218.69   2
   1 -12  16 8203.00 1197.90   6
  -1  12 -17 805.310 491.311   2
   1 -12  17 238.621 413.579   6
  -1  12 -18 606.480 392.992   2
   1 -12  18 330.069 308.799   6
  -1  12 -19 207.832 374.293   2
   1 -12  19 441.352 376.243   6
  -1  12 -20 2159.35 654.989   2
   1 -12  20 2140.42 669.379   6
  -1  12 -21 1123.52 618.117   2
  -1  12 -22 1197.98 549.064   2
   1 -11 -17 447.539 492.809   4
   1 -11 -16 1611.36 664.821   4
   1 -11 -15 1300.76 525.715   4
   1 -11 -14 1113.08 537.629   4
   1 -11 -13 1097.74 513.388   4
   1 -11 -12 4297.24 866.523   4
   1 -11 -11 5539.68 978.587   4
   1 -11 -10 21289.7 1807.91   4
   1 -11  -9 7498.18 1077.66   4
   1 -11  -8 9145.38 1110.66   4
   1 -11  -8 10319.0 710.115   6
   1 -11  -7 1469.57 454.878   4
   1 -11  -7 1494.21 294.946   6
   1 -11  -6 1953.09 522.843   4
   1 -11  -6 1467.48 312.883   6
   1 -11  -5 25874.2 1752.54   4
   1 -11  -5 25188.6 1302.92   6
   1 -11  -4 1299.54 403.633   4
   1 -11  -4 1053.43 283.749   6
   1 -11  -3 15136.3 1262.95   4
   1 -11  -3 13827.8 1034.41   6
   1 -11  -2 14804.8 1216.73   4
   1 -11  -2 14210.8 1078.91   6
   1 -11  -1 1463.08 422.517   4
   1 -11  -1 992.822 330.985   6
   1 -11   0 17515.4 1252.06   4
   1 -11   0 17173.7 1242.99   6
   1 -11   1 20382.9 1330.50   4
   1 -11   1 22405.5 1446.80   6
   1 -11   2 24931.2 1419.33   4
   1 -11   2 23836.1 1565.56   6
   1 -11   3 7558.34 902.521   6
   1 -11   4 62363.5 2661.38   6
   1 -11   5 22611.0 1574.24   6
   1 -11   6 26134.7 1730.17   6
  -1  11  -7 2484.93 561.959   2
  -1  11  -7 2282.87 371.421   5
   1 -11   7 1849.24 490.335   6
  -1  11  -8 22616.9 1671.88   2
   1 -11   8 24107.8 1716.92   6
  -1  11  -8 23998.0 1170.01   5
  -1  11  -9 7972.08 1004.66   2
   1 -11   9 8355.31 1040.94   6
  -1  11  -9 7470.45 614.300   5
  -1  11 -10 2280.58 563.784   2
   1 -11  10 2433.77 571.209   6
  -1  11 -11 3669.67 734.191   2
   1 -11  11 2063.77 510.460   6
  -1  11 -12 675.404 435.043   2
   1 -11  12 428.637 399.550   6
  -1  11 -13 432.182 344.570   2
   1 -11  13 486.142 321.433   6
  -1  11 -14 660.287 258.841   2
   1 -11  14 959.092 387.306   6
  -1  11 -15 2753.24 654.841   2
   1 -11  15 2003.10 555.906   6
  -1  11 -16 2768.95 670.292   2
   1 -11  16 3257.67 771.400   6
  -1  11 -17 3582.25 765.229   2
   1 -11  17 2571.73 709.690   6
  -1  11 -18 2384.77 647.287   2
   1 -11  18 3257.57 786.212   6
  -1  11 -19-142.721 271.642   2
   1 -11  19 43.8159 210.299   6
  -1  11 -20 1060.49 468.480   2
   1 -11  20 1871.04 634.630   6
   1 -11  21-113.713 363.307   6
  -1  11 -21 795.083 477.802   2
   1 -11  22 2343.67 732.229   6
  -1  11 -22 2470.31 686.617   2
  -1  11 -23 13.4016 292.759   2
   1 -10 -21-181.680 366.632   7
   1 -10 -19-105.316 333.554   4
   1 -10 -18 467.180 410.063   4
   1 -10 -17 1311.08 567.751   4
   1 -10 -16 4809.78 982.005   4
   1 -10 -15 5812.94 1009.88   4
   1 -10 -14 3838.89 859.546   4
   1 -10 -13 197.621 318.919   4
   1 -10 -12 4636.05 875.522   4
   1 -10 -11 13896.2 1457.92   4
   1 -10 -10 14211.3 1411.50   4
   1 -10  -9 2247.16 561.683   4
   1 -10  -9 2319.83 271.999   6
   1 -10  -8 406.019 264.615   4
   1 -10  -8 695.830 182.828   6
   1 -10  -7 264.149 198.637   4
   1 -10  -7 789.031 202.465   6
   1 -10  -6 3454.93 632.502   4
   1 -10  -6 3191.36 410.704   6
   1 -10  -5 3829.41 657.874   4
   1 -10  -5 4184.75 480.547   6
   1 -10  -4-81.3216 157.474   4
   1 -10  -4 23.5347 105.094   6
   1 -10  -3 2847.73 534.796   4
   1 -10  -3 2997.11 429.189   6
   1 -10  -2 3008.95 517.817   4
   1 -10  -2 3632.89 495.832   6
   1 -10  -1 408.430 261.740   4
   1 -10  -1 363.617 132.709   6
   1 -10   0 657.240 239.526   4
   1 -10   0 554.793 215.390   6
   1 -10   1 2021.91 381.565   4
   1 -10   1 2079.90 403.719   6
   1 -10   2 5663.56 704.574   6
   1 -10   3 310.743 262.135   6
   1 -10   4 8667.07 914.332   6
   1 -10   5 5593.89 794.662   6
  -1  10  -5 6396.41 626.451   5
  -1  10  -6 27110.8 1729.30   2
   1 -10   6 29451.2 1765.61   6
  -1  10  -6 29319.6 1325.86   5
  -1  10  -7 4998.63 764.173   2
  -1  10  -7 5586.45 533.392   5
   1 -10   7 5896.01 792.917   6
  -1  10  -8-60.2353 113.658   5
   1 -10   8 40.0272 209.520   6
  -1  10  -9 124.012 176.829   2
   1 -10   9 110.604 100.218   3
  -1  10  -9 203.103 101.380   5
   1 -10   9-62.8540 203.676   6
  -1  10 -10 148.033 256.658   2
   1 -10  10-252.202 217.983   6
  -1  10 -10 137.706 107.943   5
  -1  10 -11 115.450 263.900   2
   1 -10  11 389.753 230.562   6
  -1  10 -12 15939.7 1416.27   2
   1 -10  12 16767.0 1483.57   6
  -1  10 -13 896.111 382.277   2
   1 -10  13 573.443 394.743   6
  -1  10 -14 1259.04 445.424   2
   1 -10  14 328.358 348.364   6
  -1  10 -15 275.188 276.897   2
   1 -10  15-173.224 335.721   6
  -1  10 -16 1803.89 534.109   2
   1 -10  16 2175.57 625.217   6
  -1  10 -17 1144.82 449.813   2
   1 -10  17 1716.94 587.195   6
  -1  10 -18 79.8212 225.264   2
   1 -10  18-10.7972 279.797   6
  -1  10 -19 69.5101 333.644   2
   1 -10  19-85.4505 355.324   6
  -1  10 -20 238.916 389.697   2
   1 -10  20-78.9136 266.409   6
   1 -10  21-32.6704 243.505   6
  -1  10 -21-147.274 241.255   2
   1 -10  22 589.388 433.084   6
  -1  10 -22 757.437 428.332   2
  -1  10 -23 1077.80 516.903   2
   1  -9 -22 124.910 307.750   7
   1  -9 -21 449.655 444.279   7
   1  -9 -20 1388.57 603.346   4
   1  -9 -19 1503.91 634.101   4
   1  -9 -18 944.770 552.426   4
   1  -9 -17 319.308 420.964   4
   1  -9 -16 802.932 515.706   4
   1  -9 -15 852.794 571.152   4
   1  -9 -14 3340.08 757.047   4
   1  -9 -13 8113.68 1148.14   4
   1  -9 -12 2737.57 598.518   4
   1  -9 -11 1838.75 521.365   4
   1  -9 -10 119.196 310.774   4
   1  -9 -10 336.214 76.3423   6
   1  -9  -9 9195.76 1075.54   4
   1  -9  -9 8525.46 466.408   6
   1  -9  -8 1857.98 506.912   4
   1  -9  -8 1894.14 252.534   6
   1  -9  -7 4203.16 673.241   4
   1  -9  -7 2886.05 348.772   6
   1  -9  -6 1334.50 368.130   4
   1  -9  -6 1844.92 296.402   6
   1  -9  -5 838.436 353.119   4
   1  -9  -5 713.690 216.229   6
   1  -9  -4 18177.3 1293.77   4
   1  -9  -4 18704.8 1015.56   6
   1  -9  -3 57471.6 2326.20   4
   1  -9  -3 54769.8 1916.84   6
   1  -9  -2 40534.9 1862.85   4
   1  -9  -2 40379.8 1660.93   6
   1  -9  -1 5199.32 623.272   4
   1  -9  -1 5143.68 600.776   6
   1  -9   0 12964.5 951.303   4
   1  -9   0 13202.2 965.507   6
   1  -9   1 44992.3 1789.62   4
   1  -9   1 46466.6 1926.38   6
   1  -9   2 5978.46 691.048   6
  -1   9  -3 2100.04 360.304   5
   1  -9   3 2907.07 510.555   6
  -1   9  -4 9498.06 945.421   2
   1  -9   4 9396.87 906.891   6
  -1   9  -4 10686.3 782.709   5
  -1   9  -5 28363.4 1619.43   2
   1  -9   5 27733.6 1620.39   6
  -1   9  -5 27602.1 1244.35   5
  -1   9  -6 38864.9 1950.57   2
   1  -9   6 39024.2 1988.70   6
  -1   9  -6 37193.7 1422.09   5
  -1   9  -7 3598.25 625.903   2
   1  -9   7 2791.19 523.674   6
  -1   9  -7 3604.14 397.305   5
  -1   9  -8 1055.61 352.959   2
   1  -9   8 1851.78 467.001   6
  -1   9  -8 1318.26 237.547   5
   1  -9   9 8405.75 560.879   3
  -1   9  -9 9166.55 979.951   2
   1  -9   9 7211.67 886.275   6
  -1   9  -9 8249.58 522.776   5
   1  -9  10 14066.3 706.926   3
  -1   9 -10 15648.9 1286.86   2
   1  -9  10 15899.1 1331.14   6
  -1   9 -10 14475.3 624.237   5
  -1   9 -11 594.655 279.163   2
  -1   9 -11 795.998 114.792   5
   1  -9  11 899.952 358.767   6
  -1   9 -12 3590.30 659.136   2
   1  -9  12 3890.37 337.896   7
   1  -9  12 4291.46 756.331   6
  -1   9 -13 28453.8 1844.25   2
   1  -9  13 23867.5 1762.73   6
  -1   9 -14 15466.9 1410.17   2
   1  -9  14 17723.5 1543.07   6
  -1   9 -15 531.748 268.480   2
   1  -9  15 192.908 248.764   6
  -1   9 -16 432.840 308.469   2
   1  -9  16-166.993 307.852   6
  -1   9 -17 1625.25 507.787   2
   1  -9  17 1078.86 440.725   6
  -1   9 -18 3127.76 678.478   2
   1  -9  18 3722.42 766.557   6
  -1   9 -19-235.969 242.034   2
   1  -9  19-85.7050 250.420   6
   1  -9  20 495.461 421.510   6
  -1   9 -20 143.794 272.310   2
   1  -9  21-210.748 279.206   6
  -1   9 -21 60.2275 221.101   2
  -1   9 -22 1885.29 559.990   2
  -1   9 -23 698.102 407.281   2
   1  -8 -22 414.912 368.830   7
   1  -8 -21 1500.52 523.581   7
   1  -8 -20 2281.12 862.279   4
   1  -8 -20 1048.74 417.445   7
   1  -8 -19 2634.69 760.798   4
   1  -8 -18 2748.20 783.635   4
   1  -8 -17 11503.1 1455.20   4
   1  -8 -16 11864.0 1463.97   4
   1  -8 -15 8692.37 1182.65   4
   1  -8 -14 8403.47 1149.26   4
   1  -8 -13 8592.40 1104.70   4
   1  -8 -12 1428.45 440.348   4
   1  -8 -11-132.611 283.705   4
   1  -8 -10 2750.86 601.297   4
   1  -8  -9 8569.82 979.517   4
   1  -8  -9 9260.67 406.486   6
   1  -8  -8 8661.72 971.264   4
   1  -8  -8 8431.62 468.215   6
   1  -8  -7 2003.12 499.080   4
   1  -8  -7 2520.34 281.806   6
   1  -8  -6 1034.14 361.962   4
   1  -8  -6 855.818 191.219   6
   1  -8  -5 170.409 195.864   4
   1  -8  -5 395.045 148.051   6
   1  -8  -4 638.774 316.003   4
   1  -8  -4 613.959 187.720   6
   1  -8  -3 9831.28 874.903   4
   1  -8  -3 10738.4 724.568   6
   1  -8  -2 4167.11 557.540   4
   1  -8  -2 3810.64 466.187   6
   1  -8  -1 61289.9 2147.93   4
  -1   8   1 58585.1 1993.93   6
   1  -8  -1 57935.4 1977.93   6
   1  -8   0 55411.9 1991.26   4
  -1   8   0 57386.6 2010.19   6
   1  -8   0 56267.3 1993.99   6
   1  -8   1 5067.60 608.248   6
  -1   8  -1 5667.16 615.667   5
  -1   8  -1 6175.09 640.263   6
   1  -8   2 73111.3 2483.46   6
  -1   8  -2 75454.5 2294.50   5
  -1   8  -3 46559.6 1991.08   2
   1  -8   3 44072.9 1906.38   6
  -1   8  -3 46721.5 1680.01   5
  -1   8  -4 6707.17 736.093   2
   1  -8   4 7417.64 775.634   6
  -1   8  -4 7243.12 599.414   5
  -1   8  -5 5358.83 658.108   2
   1  -8   5 5146.57 666.277   6
  -1   8  -5 5006.15 476.075   5
  -1   8  -6 42424.3 1962.65   2
   1  -8   6 43854.7 2016.09   6
  -1   8  -6 42559.5 1430.89   5
  -1   8  -7 65342.6 2522.79   2
   1  -8   7 61954.2 2497.70   6
  -1   8  -7 63391.5 1733.37   5
   1  -8   8 12250.4 631.230   3
  -1   8  -8 9590.82 938.844   2
   1  -8   8 11006.2 1035.38   6
  -1   8  -8 11402.0 600.821   5
  -1   8  -9 1788.56 417.314   2
   1  -8   9 1725.73 229.379   3
   1  -8   9 1971.80 460.012   6
  -1   8  -9 1844.84 225.582   5
  -1   8 -10 11678.2 1083.47   2
   1  -8  10 12882.1 1183.71   6
  -1   8 -10 12378.9 487.025   5
  -1   8 -11 11953.9 1114.45   2
   1  -8  11 10251.6 1072.94   6
  -1   8 -12 9521.08 999.746   2
   1  -8  12 9316.68 380.353   7
   1  -8  12 9568.67 1054.73   6
   1  -8  12 8824.79 383.958   7
  -1   8 -13 563.149 281.273   2
   1  -8  13 548.929 398.850   6
  -1   8 -14 11183.3 1133.19   2
   1  -8  14 12029.4 1232.28   6
  -1   8 -15 8170.94 992.680   2
   1  -8  15 7060.68 968.940   6
  -1   8 -16 8833.17 1033.12   2
   1  -8  16 8790.82 1092.94   6
  -1   8 -17 2248.03 592.541   2
   1  -8  17 1715.42 566.839   6
  -1   8 -18 6976.56 967.925   2
   1  -8  18 7863.71 1065.19   6
   1  -8  19 3542.05 720.993   6
  -1   8 -19 3707.88 740.243   2
   1  -8  20 2126.43 615.604   6
  -1   8 -20 2525.42 656.684   2
  -1   8 -21-184.135 221.377   2
  -1   8 -22 260.263 347.005   2
  -1   8 -22-343.805 343.229   1
  -1   8 -23 1084.18 634.793   1
  -1   8 -23 866.869 417.681   2
   1  -7 -21 2914.99 718.110   7
   1  -7 -20 645.282 497.208   4
   1  -7 -20 1344.68 499.874   7
   1  -7 -19 4016.82 854.213   4
   1  -7 -19 3331.81 692.246   7
   1  -7 -18 4471.10 931.764   4
   1  -7 -17 4733.57 913.190   4
   1  -7 -16 559.630 473.261   4
   1  -7 -15 5328.43 915.205   4
   1  -7 -14 9344.83 1176.82   4
   1  -7 -13 19262.7 1588.47   4
   1  -7 -12 201.049 210.520   4
   1  -7 -11 525.826 171.625   4
   1  -7 -10 3521.14 614.081   4
   1  -7  -9 1843.47 480.849   4
   1  -7  -8 4358.47 673.392   4
   1  -7  -8 3758.88 256.060   6
   1  -7  -7 48343.9 2191.14   4
   1  -7  -7 50068.3 1259.50   6
   1  -7  -6 9478.52 916.545   4
   1  -7  -6 10751.4 559.518   6
  -1   7   5 5594.46 603.805   1
   1  -7  -5 4304.55 576.442   4
   1  -7  -5 5295.59 413.047   6
   1  -7  -4 2762.90 415.246   2
   1  -7  -4 2907.14 473.225   4
   1  -7  -4 3011.83 334.882   6
   1  -7  -3-96.5307 133.873   2
   1  -7  -3 32.7074 125.690   4
   1  -7  -3-1.04641 101.428   6
   1  -7  -2 14399.5 960.759   2
   1  -7  -2 14511.1 956.321   4
  -1   7   2 14418.5 818.973   6
   1  -7  -2 14524.2 828.020   6
   1  -7  -1 33808.2 1487.06   2
   1  -7  -1 29697.0 1356.24   4
  -1   7   1 31477.8 1299.10   6
  -1   7   1 32024.5 1441.28   5
   1  -7  -1 30712.1 1288.52   6
   1  -7   0 32557.5 1376.04   4
   1  -7   0 32419.6 1478.38   2
   1  -7   0 32906.7 1374.76   6
  -1   7   0 32648.2 1411.25   5
  -1   7   0 33995.3 1405.05   6
   1  -7   1 13971.0 949.358   2
   1  -7   1 12499.9 850.501   6
  -1   7  -1 11091.6 785.127   5
  -1   7  -1 13055.6 873.287   6
  -1   7  -2-128.207 198.828   2
   1  -7   2 184.049 148.997   6
  -1   7  -2 211.603 109.657   5
  -1   7  -2 30.2841 138.891   6
  -1   7  -3 62990.3 2225.92   2
   1  -7   3 60916.3 2152.35   6
  -1   7  -3 63630.1 2202.67   6
  -1   7  -3 61966.9 1858.33   5
  -1   7  -4 26608.6 1427.99   2
   1  -7   4 31262.6 1516.77   6
  -1   7  -4 30066.6 1165.15   5
  -1   7  -5 6126.01 677.285   2
   1  -7   5 5258.96 635.440   6
  -1   7  -5 5258.68 446.789   5
  -1   7  -6 3713.88 543.883   2
   1  -7   6 3186.19 508.353   6
  -1   7  -6 3224.57 330.721   5
   1  -7   7 19113.8 750.665   3
  -1   7  -7 20160.6 1279.22   2
   1  -7   7 18169.6 1232.77   6
  -1   7  -7 17894.3 752.829   5
   1  -7   8 28660.9 922.463   3
  -1   7  -8 27405.1 1529.97   2
   1  -7   8 31137.1 1681.66   6
  -1   7  -8 28800.7 909.868   5
  -1   7  -9 18702.5 1268.85   2
   1  -7   9 16867.9 1248.33   6
  -1   7  -9 17775.6 602.824   5
  -1   7 -10 377.471 198.146   2
   1  -7  10 637.680 289.332   6
  -1   7 -11 8927.03 906.982   2
   1  -7  11 7783.62 321.636   7
   1  -7  11 8608.05 920.676   6
   1  -7  11 7921.24 316.598   7
  -1   7 -12 1439.77 386.073   2
   1  -7  12 1403.92 189.966   4
   1  -7  12 1128.40 342.789   6
  -1   7 -13-5.73757 255.974   2
   1  -7  13 35.0975 74.8746   4
   1  -7  13 100.234 154.779   6
  -1   7 -14 561.340 229.103   2
   1  -7  14 583.433 382.988   6
  -1   7 -15 1090.03 470.261   2
   1  -7  15 650.045 332.736   6
  -1   7 -16 4568.34 768.662   2
   1  -7  16 3988.08 729.840   6
  -1   7 -17 5832.00 870.541   2
   1  -7  17 5571.05 842.129   6
   1  -7  18 1075.89 416.997   6
  -1   7 -18 2485.99 607.801   2
   1  -7  19 164.298 320.473   6
  -1   7 -19 150.236 275.323   2
  -1   7 -20 365.706 313.237   2
  -1   7 -21 249.998 275.320   1
  -1   7 -21-189.322 210.741   2
  -1   7 -22 728.747 397.219   2
  -1   7 -22 1236.31 570.038   1
  -1   7 -23 604.532 403.476   2
  -1   7 -23 278.727 289.037   1
   1  -6 -22-120.957 289.489   1
   1  -6 -21 1107.00 451.192   7
   1  -6 -21 1283.62 466.416   1
   1  -6 -20 211.312 345.051   7
   1  -6 -20 890.574 525.867   1
   1  -6 -19-610.870 402.065   4
   1  -6 -19-246.204 241.935   7
   1  -6 -18 515.120 411.244   4
   1  -6 -18 713.622 408.237   1
   1  -6 -17 336.944 396.370   4
   1  -6 -17-332.540 341.790   1
   1  -6 -16 313.145 317.090   4
   1  -6 -16 466.332 367.477   1
   1  -6 -15 1062.39 432.638   4
   1  -6 -15 887.091 410.717   1
   1  -6 -14 799.858 434.903   4
   1  -6 -13 4551.21 743.679   4
   1  -6 -12-14.1944 194.725   4
   1  -6 -11 544.797 294.154   4
   1  -6 -10 507.999 243.464   4
   1  -6  -9 5083.54 703.185   4
   1  -6  -8 5569.83 709.108   4
   1  -6  -7 14646.4 1094.25   4
  -1   6   7 13840.5 942.039   1
   1  -6  -7 13511.9 479.366   6
  -1   6   6 698.778 197.812   1
   1  -6  -6 781.168 190.165   4
   1  -6  -6 1044.74 156.336   6
   1  -6  -5 13168.7 954.646   4
  -1   6   5 14092.0 885.844   1
   1  -6  -5 13507.0 595.586   6
   1  -6  -4-72.5550 103.737   2
   1  -6  -4 204.587 203.259   4
   1  -6  -4 126.579 86.2727   6
   1  -6  -3 502.149 205.153   2
   1  -6  -3 472.109 188.516   4
  -1   6   3 244.697 150.417   5
   1  -6  -3 565.776 125.715   6
   1  -6  -2 8852.47 686.107   2
   1  -6  -2 8635.66 690.829   4
  -1   6   2 10320.1 629.611   6
   1  -6  -2 8953.71 582.378   6
  -1   6   2 9739.43 731.468   5
   1  -6  -1 27530.6 1198.24   4
   1  -6  -1 26975.1 1227.75   2
   1  -6  -1 26152.3 1084.88   6
  -1   6   1 26633.4 1098.80   6
  -1   6   1 26429.9 1215.41   5
   1  -6   0 3528.21 399.989   4
   1  -6   0 2896.04 409.072   2
   1  -6   0 3506.92 397.122   6
  -1   6   0 2532.13 344.300   6
  -1   6   0 2907.52 383.458   5
   1  -6   1 2262.60 362.491   2
  -1   6  -1 2322.12 373.873   2
  -1   6  -1 2609.15 363.753   6
   1  -6   1 2420.24 339.928   6
   1  -6   2 7455.84 643.195   2
  -1   6  -2 6180.28 609.912   2
   1  -6   2 8611.86 675.264   6
  -1   6  -2 8134.72 670.887   6
  -1   6  -3 44464.0 1707.80   2
   1  -6   3 45920.6 1722.20   2
   1  -6   3 44693.8 1690.31   6
  -1   6  -3 44051.2 1690.56   6
  -1   6  -4 536.482 217.091   2
   1  -6   4 379.910 190.227   2
   1  -6   4 899.100 281.130   6
  -1   6  -4 488.562 191.259   6
  -1   6  -5 8853.00 761.666   2
   1  -6   5 10054.1 786.941   2
   1  -6   5 9219.52 779.685   6
  -1   6  -5 9493.08 803.756   6
  -1   6  -6 8006.58 737.835   2
   1  -6   6 8650.47 781.601   6
  -1   6  -7 5664.63 625.012   2
   1  -6   7 5190.40 324.399   3
   1  -6   7 4597.63 579.545   6
  -1   6  -8 2236.15 439.666   2
  -1   6  -8 2198.55 198.254   5
   1  -6   8 2201.21 420.108   6
  -1   6  -9 9877.29 859.893   2
   1  -6   9 8389.93 385.517   7
   1  -6   9 8900.58 854.573   6
  -1   6 -10 2975.02 486.408   2
   1  -6  10 3007.23 254.951   4
   1  -6  10 3147.00 531.546   6
   1  -6  11 8691.33 465.651   4
   1  -6  11 8427.74 883.616   6
  -1   6 -11 8414.40 844.409   2
   1  -6  12 11508.1 571.503   4
   1  -6  12 11254.8 1033.57   6
  -1   6 -12 12106.3 1053.78   2
   1  -6  13 8608.58 517.892   4
   1  -6  13 9746.87 996.948   6
  -1   6 -13 8695.93 912.115   2
   1  -6  14 8868.43 970.798   6
  -1   6 -14 9296.59 953.118   2
   1  -6  15 35061.8 2015.21   6
  -1   6 -15 35019.3 1926.59   2
   1  -6  16 13638.0 1295.84   6
  -1   6 -16 12504.0 1163.74   2
  -1   6 -17 4101.97 438.940   3
   1  -6  17 3042.00 631.773   6
  -1   6 -17 3193.29 628.050   2
   1  -6  18 2570.30 589.994   6
  -1   6 -18 2851.71 594.176   2
  -1   6 -19 6834.48 948.650   2
  -1   6 -19 8131.78 1156.14   1
  -1   6 -20 7017.68 1108.41   1
  -1   6 -20 5901.32 863.728   2
  -1   6 -21 639.671 392.329   1
  -1   6 -21 440.926 301.368   2
  -1   6 -22-72.9863 260.213   2
  -1   6 -22 275.888 256.026   1
  -1   6 -23 733.693 479.200   1
  -1   6 -23 282.046 315.144   2
   1  -5 -24-72.3023 276.775   1
   1  -5 -23 266.591 285.502   1
   1  -5 -22 556.668 410.254   1
   1  -5 -21 343.131 283.208   7
   1  -5 -21 599.460 447.134   1
   1  -5 -20 736.787 377.820   7
   1  -5 -20 367.479 321.156   1
   1  -5 -19 1236.52 389.115   7
   1  -5 -19 1421.77 521.880   1
   1  -5 -18 718.235 324.629   4
   1  -5 -18 1017.14 392.275   7
   1  -5 -18 481.532 463.486   1
   1  -5 -17 585.306 387.184   4
   1  -5 -17-357.561 223.643   1
   1  -5 -16 976.506 385.976   4
   1  -5 -16 595.244 360.240   1
   1  -5 -15 6888.26 953.954   4
   1  -5 -15 7749.48 938.591   1
   1  -5 -14 1013.92 355.859   4
   1  -5 -14 1368.22 408.780   1
   1  -5 -13-114.170 177.343   4
   1  -5 -13 2.00603 148.300   1
   1  -5 -12 442.386 288.856   4
   1  -5 -12-59.0511 267.374   1
   1  -5 -11 25296.6 1626.08   4
   1  -5 -11 26554.3 1492.89   1
   1  -5 -10 4715.17 686.165   4
   1  -5 -10 3072.76 485.183   1
   1  -5  -9 27336.3 1570.52   4
   1  -5  -8 24759.4 1457.72   4
  -1   5   8 21875.7 1194.04   1
   1  -5  -7 189351. 4638.65   4
  -1   5   7 198642. 4307.84   1
   1  -5  -6 36807.8 1646.93   4
  -1   5   6 32304.7 1373.97   1
   1  -5  -6 36363.1 827.579   6
   1  -5  -5 100838. 2841.32   4
  -1   5   5 103430. 2578.93   1
   1  -5  -5 96694.4 1879.29   6
  -1   5   5 98050.1 2748.48   5
   1  -5  -4 23557.5 1177.55   4
  -1   5   4 20105.5 976.166   1
   1  -5  -4 22511.5 746.175   6
  -1   5   4 22919.7 1149.31   5
   1  -5  -3 5293.64 516.009   4
   1  -5  -3 5751.81 496.731   2
   1  -5  -3 5293.63 367.666   6
  -1   5   3 5102.19 370.069   6
  -1   5   3 5257.24 504.348   5
   1  -5  -2 6068.76 548.868   4
   1  -5  -2 5294.09 470.015   2
   1  -5  -2 6102.75 425.941   6
  -1   5   2 5338.96 404.904   6
   1  -5  -1 3528.66 379.435   4
   1  -5  -1 4160.85 421.144   2
   1  -5  -1 4259.63 385.436   6
  -1   5   1 3898.50 363.248   6
  -1   5   0 563.595 174.863   2
   1  -5   0 767.049 213.728   2
   1  -5   0 959.411 207.273   4
  -1   5   0 907.867 186.483   6
   1  -5   0 994.544 200.620   6
   1  -5   1 91951.8 2089.83   4
  -1   5  -1 87095.7 2335.87   2
   1  -5   1 92666.5 2372.47   2
   1  -5   1 88262.6 2275.92   6
  -1   5  -1 88346.0 2307.63   6
  -1   5  -2 4711.56 473.771   2
   1  -5   2 4989.41 490.510   2
   1  -5   2 6466.96 542.923   6
  -1   5  -2 5546.00 505.671   6
  -1   5  -3 5080.55 508.877   2
   1  -5   3 5276.01 512.978   2
   1  -5   3 4445.38 475.785   6
  -1   5  -3 4669.63 478.819   6
  -1   5  -4 17303.1 981.608   2
   1  -5   4 19174.9 1016.81   2
   1  -5   4 18315.1 1029.49   6
  -1   5  -4 18589.4 1019.85   6
  -1   5  -5 161372. 3724.26   2
   1  -5   5 165067. 3727.26   2
   1  -5   5 154840. 3739.06   6
  -1   5  -5 158689. 3762.45   6
   1  -5   6 41031.8 971.960   3
   1  -5   6 43544.4 1685.63   2
  -1   5  -6 40792.8 1623.79   2
   1  -5   6 44267.6 1762.75   6
  -1   5  -6 44333.4 1764.48   6
   1  -5   7 44566.9 1829.17   6
  -1   5  -7 49262.1 1838.33   2
   1  -5   8 26058.1 662.314   7
   1  -5   8 26238.8 1417.60   6
  -1   5  -8 22819.3 1271.96   2
   1  -5   9 319424. 5148.45   4
   1  -5   9 315847. 6593.29   6
  -1   5  -9 318098. 6479.27   2
   1  -5  10 31392.4 940.876   4
  -1   5 -10 27944.0 1511.70   2
   1  -5  10 31083.5 1629.82   6
  -1   5 -11 2050.43 396.517   2
   1  -5  11 2026.15 235.589   4
   1  -5  11 1640.71 367.670   6
  -1   5 -12 12777.7 641.413   3
   1  -5  12 13569.5 650.105   4
   1  -5  12 14190.3 1125.53   6
  -1   5 -12 12483.7 1030.26   2
   1  -5  13 11883.9 641.938   4
  -1   5 -13 11437.1 639.605   3
   1  -5  13 11968.4 1061.31   6
  -1   5 -13 12066.8 1030.60   2
   1  -5  14 11903.6 680.187   4
  -1   5 -14 11382.1 681.169   3
  -1   5 -14 12351.0 1060.50   2
   1  -5  14 11337.9 1069.77   6
  -1   5 -15 5989.73 783.355   2
  -1   5 -15 5931.61 509.465   3
   1  -5  15 5529.50 774.424   6
  -1   5 -16 4655.27 483.434   3
   1  -5  16 5234.33 767.476   6
  -1   5 -16 3844.72 649.368   2
  -1   5 -17 2810.67 397.345   3
   1  -5  17 2818.98 610.113   6
  -1   5 -17 3299.62 611.758   2
  -1   5 -18 432.674 189.876   3
  -1   5 -18 224.273 236.945   2
  -1   5 -18 891.116 446.251   1
  -1   5 -19 1575.83 457.239   2
  -1   5 -19 465.926 358.364   1
  -1   5 -20 380.712 444.515   1
  -1   5 -20 47.1154 165.569   2
  -1   5 -21 3274.35 806.456   1
  -1   5 -21 1757.53 474.373   2
  -1   5 -22 4143.46 762.670   2
  -1   5 -22 4677.50 947.297   1
  -1   5 -23-32.8808 342.965   1
  -1   5 -23 799.491 355.917   2
  -1   5 -24 477.178 459.444   1
   1  -4 -24 999.735 516.948   1
   1  -4 -23 2179.54 691.692   1
   1  -4 -22 352.022 335.815   1
   1  -4 -21 5648.78 814.717   7
   1  -4 -21 6553.53 1059.75   1
   1  -4 -20 1108.43 400.803   7
   1  -4 -20 515.617 347.049   1
   1  -4 -19 2141.78 491.054   7
   1  -4 -19 1722.66 491.229   1
   1  -4 -18 298.582 260.429   7
   1  -4 -18 165.479 286.602   1
   1  -4 -17 7972.33 878.971   7
   1  -4 -17 8528.41 1037.35   1
   1  -4 -16 5278.25 821.906   4
   1  -4 -16 4559.16 660.679   7
   1  -4 -16 3039.15 611.798   1
   1  -4 -15 7206.63 885.924   1
   1  -4 -15 9119.96 1055.94   4
   1  -4 -14 272.570 240.067   1
   1  -4 -14 52.5770 235.557   4
   1  -4 -13 57171.6 2386.71   1
   1  -4 -13 50495.5 2422.18   4
   1  -4 -12 14480.7 1129.54   1
   1  -4 -12 15958.4 1279.52   4
   1  -4 -11 52103.6 2112.96   1
   1  -4 -11 55174.7 2368.75   4
   1  -4 -10 3137.28 483.645   1
   1  -4 -10 3178.86 580.234   4
  -1   4   9 154730. 3737.63   1
   1  -4  -9 147110. 3683.95   1
   1  -4  -9 147453. 3999.91   4
   1  -4  -8 19662.8 1093.39   1
  -1   4   8 21786.3 1142.95   1
   1  -4  -8 22308.1 1316.55   4
  -1   4   8 23862.3 1249.06   5
   1  -4  -7 5292.95 519.389   1
  -1   4   7 5485.19 525.070   1
  -1   4   7 4683.56 552.211   4
   1  -4  -7 5569.56 611.247   4
  -1   4   7 4506.48 517.114   5
  -1   4   6 230.220 150.883   1
  -1   4   6 539.254 203.112   4
   1  -4  -6 421.667 197.918   4
  -1   4   6 743.838 235.029   5
  -1   4   5 102277. 2442.85   1
   1  -4  -5 99413.9 2704.73   4
  -1   4   5 97450.0 2655.98   4
  -1   4   5 99362.7 2624.42   5
  -1   4   4 9675.11 677.240   4
   1  -4  -4 10396.3 716.024   4
  -1   4   4 8096.25 543.216   1
   1  -4  -4 9534.89 378.826   6
  -1   4   3 68921.0 1919.44   4
   1  -4  -3 66395.6 1934.29   4
   1  -4  -3 66979.8 1730.02   2
   1  -4  -3 63357.7 1409.95   6
  -1   4   3 65301.0 1423.69   6
   1  -4  -2 11761.9 695.195   4
   1  -4  -2 10987.7 614.939   2
   1  -4  -2 11839.4 530.912   6
  -1   4   2 11904.3 533.559   6
   1  -4  -1 3309.50 332.274   4
   1  -4  -1 3015.83 325.666   2
   1  -4  -1 3117.08 285.230   6
  -1   4   1 3633.70 310.869   6
  -1   4   0 713.386 175.489   2
   1  -4   0 744.948 168.717   2
   1  -4   0 395.826 114.602   4
  -1   4   0 412.567 133.315   6
   1  -4   0 594.597 146.494   6
   1  -4   1 3464.18 286.809   4
  -1   4  -1 2882.59 329.017   2
   1  -4   1 3731.00 365.866   2
   1  -4   1 3760.09 365.458   6
  -1   4  -1 2846.59 317.303   6
   1  -4   2 14986.5 778.623   2
  -1   4  -2 14897.9 782.978   2
   1  -4   2 15589.5 796.966   6
  -1   4  -2 16671.0 823.129   6
  -1   4  -3 39583.4 1386.36   2
   1  -4   3 41812.5 1406.56   2
   1  -4   3 39995.0 1409.35   6
  -1   4  -3 39104.9 1391.83   6
  -1   4  -4 3726.08 407.919   2
   1  -4   4 3948.51 417.653   2
  -1   4  -4 4401.13 461.492   6
   1  -4   4 3249.63 397.905   6
  -1   4  -5 13306.5 807.133   2
   1  -4   5 13654.1 848.172   6
  -1   4  -5 13655.8 845.947   6
  -1   4  -6 11740.3 787.604   2
   1  -4   6 13159.3 871.420   6
   1  -4   6 12504.3 433.764   7
  -1   4  -6 13019.6 868.068   6
   1  -4   7 151465. 2567.56   4
  -1   4  -7 150399. 3570.71   2
   1  -4   7 150309. 3641.69   6
  -1   4  -7 152648. 3682.45   6
  -1   4  -8 35078.6 896.696   3
   1  -4   8 35515.6 913.652   4
  -1   4  -8 33694.9 1479.89   2
   1  -4   8 35319.2 1571.42   6
  -1   4  -8 36759.8 1607.24   6
  -1   4  -8 34555.4 798.699   5
   1  -4   9 23987.1 781.925   4
  -1   4  -9 24301.3 774.286   3
  -1   4  -9 23286.5 1242.48   2
   1  -4   9 22227.3 1269.50   6
  -1   4  -9 23471.7 610.544   5
  -1   4 -10 32982.2 1025.39   3
   1  -4  10 33743.4 1033.68   4
  -1   4 -10 33416.3 1562.81   2
   1  -4  10 35300.7 1654.01   6
  -1   4 -10 34739.9 797.303   5
  -1   4 -11 3701.04 507.892   2
   1  -4  11 3878.98 343.455   4
  -1   4 -11 3892.47 342.260   3
   1  -4  11 3725.68 570.067   6
  -1   4 -11 3485.11 213.435   5
  -1   4 -12 1637.02 364.185   2
   1  -4  12 1753.37 255.340   4
  -1   4 -12 2026.34 268.747   3
   1  -4  12 1567.25 367.892   6
  -1   4 -13 4366.70 600.995   2
  -1   4 -13 4476.83 432.096   3
   1  -4  13 4926.98 433.475   4
   1  -4  13 4794.82 645.487   6
  -1   4 -14 7840.93 608.825   3
   1  -4  14 8090.13 597.026   4
   1  -4  14 8199.09 878.945   6
  -1   4 -14 8203.98 844.325   2
  -1   4 -15 5602.39 522.300   3
   1  -4  15 5722.38 755.324   6
  -1   4 -15 4382.34 627.902   2
  -1   4 -16 167.633 164.349   3
  -1   4 -16-27.2949 143.119   2
  -1   4 -16 484.040 356.737   1
  -1   4 -17 3904.55 483.015   3
  -1   4 -17 4959.92 823.336   1
  -1   4 -17 3372.47 616.934   2
  -1   4 -18 1459.70 318.333   3
  -1   4 -18 1832.34 458.281   2
  -1   4 -18 1048.42 383.564   1
  -1   4 -19 1911.23 362.754   3
  -1   4 -19 2801.06 570.614   2
  -1   4 -19 1749.50 552.192   1
  -1   4 -20 534.793 323.680   1
  -1   4 -20 325.718 286.317   2
  -1   4 -21 377.422 354.583   2
  -1   4 -21 219.766 352.962   1
  -1   4 -22 901.664 527.347   1
  -1   4 -22 537.636 320.774   2
  -1   4 -23 992.738 557.276   1
  -1   4 -24 462.586 387.440   1
   1  -3 -25 668.239 484.099   1
   1  -3 -24-71.8803 320.555   1
   1  -3 -23 8326.58 1265.06   1
   1  -3 -22 1470.78 532.486   1
   1  -3 -21 7632.08 1107.15   1
   1  -3 -20 197.277 220.005   7
   1  -3 -20 463.902 348.184   1
   1  -3 -19 94.6265 207.420   7
   1  -3 -19 641.093 346.158   1
   1  -3 -18 663.424 296.301   7
   1  -3 -18 216.716 274.603   1
   1  -3 -17 3978.31 601.314   7
   1  -3 -17 2803.21 597.505   1
   1  -3 -16 807.786 315.285   7
   1  -3 -16 393.296 281.419   1
   1  -3 -15 2037.04 479.410   4
   1  -3 -15 2008.76 386.143   7
   1  -3 -15 2361.24 561.741   1
   1  -3 -14 5190.29 728.541   1
   1  -3 -14 5972.97 815.763   4
   1  -3 -13 25738.1 1524.61   1
   1  -3 -13 28402.1 1694.16   4
   1  -3 -13 26488.5 846.178   6
   1  -3 -12 889.157 336.065   1
   1  -3 -12 953.319 395.265   4
   1  -3 -12 867.375 139.513   6
   1  -3 -11 63473.3 2318.75   1
   1  -3 -11 59342.0 2389.28   4
   1  -3 -10 1517.24 338.208   1
   1  -3 -10 1743.89 392.922   4
  -1   3  10 1816.29 341.343   5
  -1   3   9 25778.4 1269.02   1
   1  -3  -9 24807.7 1234.52   1
   1  -3  -9 22806.5 1330.10   4
  -1   3   9 23469.7 1199.03   5
  -1   3   8 543.370 182.600   1
   1  -3  -8 554.624 202.785   1
   1  -3  -8 645.545 266.438   4
  -1   3   8 888.427 271.253   4
  -1   3   8 732.438 235.834   5
   1  -3  -7 259423. 5016.15   1
  -1   3   7 265449. 5023.42   1
  -1   3   7 253537. 5262.46   4
   1  -3  -7 251812. 5330.56   4
  -1   3   7 256148. 5094.57   5
   1  -3  -6 35803.6 1303.85   1
  -1   3   6 36822.1 1313.00   1
  -1   3   6 40857.1 1536.54   4
   1  -3  -6 40029.0 1565.91   4
  -1   3   6 43805.0 1505.11   5
  -1   3   5 140648. 2955.61   1
   1  -3  -5 142378. 2963.63   1
  -1   3   5 142778. 3268.71   4
   1  -3  -5 143948. 3302.63   4
  -1   3   4 385.478 125.543   1
   1  -3  -4 423.239 148.304   4
  -1   3   3 233873. 4382.53   4
   1  -3  -3 233639. 4428.13   4
  -1   3   3 238456. 4075.35   1
   1  -3  -3 229932. 3669.22   6
  -1   3   3 234124. 3682.50   6
  -1   3   2 60740.0 1596.99   4
   1  -3  -2 61498.3 1616.13   4
   1  -3  -2 56596.1 1429.64   2
   1  -3  -2 59704.6 1268.77   6
  -1   3   2 61340.6 1282.65   6
   1  -3  -1 262637. 4585.83   4
  -1   3   1 270377. 4568.80   4
   1  -3  -1 265538. 4541.85   2
  -1   3   1 270414. 4552.99   2
   1  -3  -1 258848. 4368.39   6
  -1   3   1 264160. 4394.59   6
   1  -3   0 20325.2 703.040   4
   1  -3   0 21373.9 750.727   6
  -1   3   0 21344.6 759.294   6
   1  -3   0 19763.6 763.526   2
  -1   3   0 17913.6 735.757   2
   1  -3   1 75558.1 1506.53   4
   1  -3   1 71915.3 1740.14   6
  -1   3  -1 73470.0 1776.64   6
  -1   3  -1 72801.3 1769.90   2
   1  -3   1 75739.4 1788.43   2
   1  -3   2 15094.8 452.069   4
  -1   3  -2 14334.5 701.463   2
   1  -3   2 15128.3 713.453   2
  -1   3  -2 15225.0 723.292   6
   1  -3   2 15167.8 724.912   6
   1  -3   3 36497.5 1218.42   2
  -1   3  -3 36193.8 1208.08   2
  -1   3  -3 35560.6 1235.93   6
   1  -3   3 35248.7 1226.26   6
  -1   3  -4 88.7130 111.236   2
   1  -3   4 115.748 56.6105   7
   1  -3   4 66.3781 86.2858   6
  -1   3  -4 104.161 72.2704   6
   1  -3   5 12556.5 769.300   6
  -1   3  -5 14179.3 808.974   6
  -1   3  -5 13251.2 758.793   2
  -1   3  -6 7980.59 307.773   3
   1  -3   6 8399.54 316.811   4
  -1   3  -6 8039.55 614.315   2
   1  -3   6 9536.01 694.619   6
  -1   3  -6 8502.71 647.115   6
  -1   3  -7 64037.8 1334.78   3
   1  -3   7 64309.2 1342.58   4
  -1   3  -7 60649.7 1957.67   2
  -1   3  -7 67154.9 2082.45   6
   1  -3   7 61757.5 2020.95   6
  -1   3  -7 65782.8 1320.87   5
  -1   3  -8 2323.45 367.111   2
   1  -3   8 2056.47 211.516   4
  -1   3  -8 1885.33 173.521   5
  -1   3  -8 2359.12 384.181   6
   1  -3   8 2394.89 391.399   6
   1  -3   9 54739.9 1393.31   4
  -1   3  -9 54831.8 1926.64   2
   1  -3   9 52882.9 1952.68   6
  -1   3  -9 55069.7 1249.99   5
  -1   3  -9 58433.7 2044.51   6
  -1   3 -10 1205.58 274.865   2
   1  -3  10 954.308 171.314   4
   1  -3  10 1050.64 264.897   6
  -1   3 -10 1170.37 154.523   5
   1  -3  11 27899.3 1040.76   4
  -1   3 -11 25555.2 1352.44   2
   1  -3  11 27488.0 1447.36   6
  -1   3 -11 26891.5 863.349   5
   1  -3  12 2601.29 317.141   4
  -1   3 -12 2658.40 427.593   2
   1  -3  12 3087.13 459.615   6
  -1   3 -12 2642.21 263.057   5
  -1   3 -13 6347.94 715.127   2
  -1   3 -13 7194.13 846.887   1
   1  -3  13 6852.20 729.752   6
  -1   3 -14 11283.0 960.853   2
  -1   3 -14 10884.5 1101.58   1
  -1   3 -15 14390.3 1122.91   2
  -1   3 -15 14450.1 1316.97   1
  -1   3 -16 419.744 268.728   2
  -1   3 -16 664.491 418.722   1
  -1   3 -17-145.889 227.133   1
  -1   3 -17 360.457 314.383   2
  -1   3 -18 176.345 245.269   1
  -1   3 -18 52.6339 253.871   2
  -1   3 -19 1044.20 379.052   2
  -1   3 -19 491.331 381.272   1
  -1   3 -20 188.114 228.077   2
  -1   3 -20 349.254 389.558   1
  -1   3 -21 190.511 233.404   1
  -1   3 -21 861.809 395.293   2
  -1   3 -22 3910.65 877.577   1
  -1   3 -22 2955.30 624.211   2
  -1   3 -23 1271.71 654.838   1
  -1   3 -24-148.115 428.564   1
   1  -2 -25 548.058 670.103   1
   1  -2 -24 204.732 429.166   1
   1  -2 -23 26.0134 232.026   1
   1  -2 -22 766.101 430.098   1
   1  -2 -21 844.869 464.300   1
   1  -2 -20 154.965 309.392   1
   1  -2 -20 388.070 208.061   7
   1  -2 -19 283.256 313.475   1
   1  -2 -19 414.242 226.391   7
   1  -2 -18 73.9471 266.780   1
   1  -2 -18 41.2181 165.325   7
   1  -2 -17 13308.1 1272.55   1
   1  -2 -17 13916.2 1028.86   7
   1  -2 -16 188.931 199.127   1
   1  -2 -16 45.7099 144.235   7
   1  -2 -16 35.2764 89.2898   6
   1  -2 -15 345.842 268.980   1
   1  -2 -15 149.245 151.723   7
   1  -2 -15 320.519 118.926   6
   1  -2 -14 401.531 207.952   1
   1  -2 -14 545.699 225.568   7
   1  -2 -14 412.847 166.206   6
   1  -2 -13 55270.1 2307.71   1
   1  -2 -13 56855.9 2007.50   7
   1  -2 -13 54303.5 1529.61   6
   1  -2 -12 15.2821 185.107   4
   1  -2 -12 337.355 194.010   1
   1  -2 -12 215.856 173.882   7
  -1   2  12 249.059 195.076   5
   1  -2 -12 82.5214 76.9695   6
   1  -2 -11 1221.00 312.329   1
   1  -2 -11 1302.94 307.689   4
  -1   2  11 917.876 259.334   5
   1  -2 -11 1294.90 188.760   6
   1  -2 -10 1321.06 283.744   1
   1  -2 -10 1167.46 295.893   4
  -1   2  10 1827.03 334.431   5
   1  -2 -10 1655.33 191.232   6
   1  -2  -9 5706.74 571.189   1
  -1   2   9 6460.31 642.029   4
   1  -2  -9 5877.01 616.561   4
  -1   2   9 6696.22 584.474   5
   1  -2  -9 6258.56 335.836   6
   1  -2  -8 2131.58 334.809   1
   1  -2  -8 2709.50 407.152   4
  -1   2   8 2715.00 415.288   4
   1  -2  -8 2900.77 201.000   6
  -1   2   8 2376.03 354.510   5
   1  -2  -7 40425.0 1426.85   1
  -1   2   7 40929.2 1439.65   1
   1  -2  -7 39214.6 1558.22   4
  -1   2   7 42684.0 1593.18   4
  -1   2   7 42614.2 1446.48   5
  -1   2   6 1652.42 292.029   4
   1  -2  -6 1625.06 293.726   4
  -1   2   6 1240.01 225.289   1
   1  -2  -6 1180.64 203.944   1
  -1   2   5 186122. 3833.68   4
   1  -2  -5 184845. 3855.03   4
   1  -2  -5 188423. 3555.66   1
  -1   2   5 192471. 3569.39   1
  -1   2   4 3115.08 348.979   4
   1  -2  -4 3298.20 349.960   4
  -1   2   4 2881.04 265.523   1
   1  -2  -4 2082.08 232.806   1
   1  -2  -3 3726.92 349.134   4
  -1   2   3 3859.21 355.728   4
  -1   2   3 4002.26 273.829   1
   1  -2  -3 3683.87 262.460   1
  -1   2   2 1231.42 201.967   4
   1  -2  -2 1246.08 197.742   4
  -1   2   2 1036.81 103.589   6
   1  -2  -2 999.007 123.385   2
  -1   2   2 1090.58 130.510   1
   1  -2  -1 363462. 5843.58   4
  -1   2   1 361571. 5841.73   4
   1  -2  -1 362189. 5637.44   6
  -1   2   1 358284. 5638.03   6
  -1   2   1 366482. 5720.64   2
   1  -2  -1 372883. 5724.06   2
  -1   2   0 3619.87 235.654   4
   1  -2   0 3475.94 235.346   4
  -1   2   0 3477.07 255.594   2
   1  -2   0 3694.03 265.006   2
  -1   2   0 4418.44 287.209   6
   1  -2   0 3709.74 259.267   6
  -1   2  -1 37480.0 1029.11   2
   1  -2   1 36248.3 1015.22   2
  -1   2  -1 36695.6 1023.05   6
   1  -2   1 37887.9 1034.60   6
   1  -2   1 35995.2 907.294   7
  -1   2  -2 5875.94 397.576   2
   1  -2   2 7102.94 434.914   6
  -1   2  -2 6467.08 416.485   6
   1  -2   2 6567.96 303.406   7
  -1   2  -3 411672. 6761.71   6
   1  -2   3 400863. 6728.55   6
   1  -2   4 62661.4 1726.85   6
  -1   2  -4 67191.8 1772.21   6
   1  -2   5 100737. 2430.82   6
  -1   2  -5 105014. 2476.87   6
  -1   2  -5 107212. 1917.30   5
  -1   2  -6 204.963 69.3112   5
   1  -2   6 316.187 77.0942   4
  -1   2  -6 449.530 160.786   6
   1  -2   6 533.063 176.146   6
   1  -2   7 10683.5 492.120   4
   1  -2   7 11282.7 744.473   6
  -1   2  -7 11077.4 738.551   6
  -1   2  -7 10741.0 473.948   5
   1  -2   8 18038.8 733.877   4
  -1   2  -8 19757.1 1036.24   6
   1  -2   8 19445.4 1031.34   6
  -1   2  -8 18410.3 683.607   5
   1  -2   9 4447.01 382.020   4
  -1   2  -9 5649.94 580.336   6
   1  -2   9 5135.04 535.108   6
  -1   2  -9 5489.86 380.716   5
   1  -2  10 126.324 94.2505   4
  -1   2 -10 457.785 243.050   1
   1  -2  10 245.929 195.613   6
  -1   2 -10 229.200 94.0332   5
  -1   2 -10 386.226 176.272   6
   1  -2  11 69820.2 1766.98   5
  -1   2 -11 68784.2 2559.02   1
  -1   2 -11 70322.1 2348.76   6
  -1   2 -11 69719.1 1765.28   5
  -1   2 -12 3506.39 575.228   1
   1  -2  12 3927.85 367.303   5
  -1   2 -12 4280.12 390.255   5
   1  -2  13 2382.02 293.631   5
  -1   2 -13 2710.23 178.083   7
  -1   2 -13 2618.34 177.160   7
  -1   2 -13 2275.62 460.740   1
   1  -2  14 261.934 140.984   5
  -1   2 -14 360.691 72.3978   7
  -1   2 -14 418.649 78.6250   7
  -1   2 -14 362.438 276.003   1
   1  -2  15 69791.8 2000.18   5
  -1   2 -15 79601.7 3135.72   1
  -1   2 -16 9649.03 1126.47   1
  -1   2 -17 30118.6 2006.84   1
  -1   2 -18 1907.09 487.861   2
  -1   2 -18 1359.89 550.996   1
  -1   2 -19 6245.76 991.358   1
  -1   2 -19 5790.84 804.563   2
  -1   2 -20 5677.41 973.223   1
  -1   2 -20 5703.67 807.350   2
  -1   2 -21 3588.24 843.569   1
  -1   2 -21 3655.92 676.241   2
  -1   2 -22 157.023 276.212   2
  -1   2 -22 589.426 502.521   1
  -1   2 -23 1036.00 572.957   1
  -1   2 -24 3257.10 895.419   1
   1  -1 -25 1509.10 622.783   1
   1  -1 -24 149.795 383.814   1
   1  -1 -23 2816.85 740.940   1
   1  -1 -22 1205.32 549.345   1
   1  -1 -21 1176.33 521.186   1
   1  -1 -20 2479.97 647.088   1
   1  -1 -20 1129.21 322.361   7
   1  -1 -19 23183.7 1780.93   1
   1  -1 -19 22468.0 1288.71   7
   1  -1 -18 1310.67 417.160   1
   1  -1 -18 959.480 298.635   7
   1  -1 -17 7877.91 962.030   1
   1  -1 -17 6584.70 662.719   7
   1  -1 -16 1326.17 441.878   1
   1  -1 -16 1156.04 299.561   7
   1  -1 -16 1225.36 278.616   6
   1  -1 -15 47227.2 1793.38   7
   1  -1 -15 45813.2 1636.08   6
   1  -1 -14 1173.57 398.015   1
   1  -1 -14 1186.55 279.351   7
  -1   1  14 394.476 213.558   5
   1  -1 -14 875.582 214.979   6
   1  -1 -13 865.967 303.059   1
   1  -1 -13 1021.88 245.110   7
  -1   1  13 868.963 248.762   5
   1  -1 -13 928.494 214.835   6
   1  -1 -12 308.801 229.862   1
   1  -1 -12 84.4787 126.636   7
  -1   1  12-31.1619 87.2329   5
   1  -1 -12-38.5594 69.1809   6
   1  -1 -11 67134.1 2319.80   1
  -1   1  11 63227.8 1717.26   6
   1  -1 -11 67542.2 1995.31   7
  -1   1  11 68461.7 2045.54   5
   1  -1 -11 66762.0 1761.70   6
  -1   1  10 120.776 84.8321   4
   1  -1 -10 97.3600 111.127   1
   1  -1 -10 210.374 98.8360   7
  -1   1  10 188.899 101.994   6
  -1   1  10 313.853 123.093   5
   1  -1 -10 233.751 105.428   6
  -1   1   9 9914.57 766.949   4
   1  -1  -9 10080.6 757.471   1
  -1   1   9 9597.43 507.612   6
   1  -1  -9 9527.85 623.307   7
   1  -1  -9 9680.07 520.013   6
  -1   1   9 9230.50 625.185   5
  -1   1   8 5007.43 512.352   4
   1  -1  -8 4188.12 451.957   1
   1  -1  -8 5242.69 448.167   7
  -1   1   8 5098.20 330.872   6
  -1   1   8 5328.71 462.260   5
   1  -1  -8 5471.78 346.699   6
  -1   1   7 99477.1 2535.71   4
   1  -1  -7 93598.0 2360.23   1
  -1   1   7 94530.1 1869.77   6
   1  -1  -7 91392.2 2215.85   7
   1  -1  -7 98296.3 1884.59   6
   1  -1  -6 1766.61 285.099   4
  -1   1   6 1860.85 269.191   4
   1  -1  -6 1624.39 244.512   1
  -1   1   6 1898.56 165.259   6
   1  -1  -6 1654.00 234.997   7
  -1   1   5 30046.5 1113.36   4
   1  -1  -5 28461.6 1082.88   4
   1  -1  -5 28876.0 975.353   1
   1  -1  -5 28946.0 976.706   7
  -1   1   5 28910.5 682.728   6
  -1   1   4 942.183 186.178   4
   1  -1  -4 1232.03 180.366   7
   1  -1  -4 967.240 143.577   1
  -1   1   3 672131. 10316.0   4
   1  -1  -3 657185. 9939.85   1
  -1   1   2 1590.92 188.770   4
   1  -1  -2 1547.50 169.907   7
  -1   1   2 1561.39 175.138   7
  -1   1   1 5544.06 235.713   2
  -1   1   1 6344.20 324.616   7
   1  -1  -1 5744.73 310.780   7
   1  -1   0 21762.0 621.634   7
  -1   1   0 22240.6 627.337   7
   1  -1   1 577173. 8630.90   7
  -1   1  -2 6494.19 375.165   6
  -1   1  -2 6157.74 258.936   7
   1  -1   2 5620.90 253.820   7
  -1   1  -3 12905.5 586.249   6
  -1   1  -4 13757.9 459.760   4
  -1   1  -4 14902.1 688.147   6
  -1   1  -4 14907.1 425.136   7
  -1   1  -4 13806.9 516.498   5
  -1   1  -5 799748. 12001.9   4
   1  -1   5 807440. 12046.2   5
  -1   1  -5 774028. 12620.8   1
  -1   1  -5 795857. 12475.9   6
   1  -1   6 5595.35 365.184   5
  -1   1  -6 5557.44 370.599   4
  -1   1  -6 5321.91 501.170   1
  -1   1  -6 5638.24 465.365   6
  -1   1  -6 5560.49 359.949   5
  -1   1  -7 44832.6 1309.14   4
  -1   1  -7 44219.1 1649.72   1
  -1   1  -7 45505.5 1515.63   6
  -1   1  -7 46724.7 1261.18   5
   1  -1   7 46968.9 1258.65   5
  -1   1  -8 2939.82 322.026   4
  -1   1  -8 3006.50 448.549   1
  -1   1  -8 3372.59 397.718   6
   1  -1   8 3055.23 304.239   5
  -1   1  -8 3177.05 310.898   5
  -1   1  -9 116827. 2745.78   4
  -1   1  -9 117465. 3264.89   1
  -1   1  -9 121366. 2993.59   6
   1  -1   9 118799. 2559.74   5
  -1   1  -9 119836. 2574.75   5
  -1   1 -10 1198.40 335.095   1
   1  -1  10 1441.02 241.329   5
  -1   1 -10 1186.49 248.825   4
  -1   1 -10 901.943 191.906   5
  -1   1 -10 1321.77 285.110   6
  -1   1 -11 8781.95 679.475   4
  -1   1 -11 9744.64 898.523   1
  -1   1 -11 10101.6 792.471   6
  -1   1 -11 9883.15 640.297   5
   1  -1  11 9574.21 619.346   5
  -1   1 -12 1339.15 342.741   1
   1  -1  12 1088.75 234.905   5
  -1   1 -12 788.414 196.937   5
  -1   1 -12 1147.51 280.965   6
  -1   1 -13 7951.39 881.143   1
   1  -1  13 8294.08 625.460   5
  -1   1 -13 8195.01 635.843   5
   1  -1  14 541.674 149.078   5
  -1   1 -14 449.371 116.126   7
  -1   1 -14 49.2623 222.866   1
   1  -1  15 2650.90 372.594   5
  -1   1 -15 2974.01 602.002   1
  -1   1 -15 2996.27 304.151   7
  -1   1 -16 9001.21 1075.06   1
  -1   1 -16 9079.86 547.255   7
  -1   1 -17 31457.1 2049.13   1
  -1   1 -17 27942.2 1006.59   7
  -1   1 -18 4027.24 805.806   1
  -1   1 -19 10879.2 1337.42   1
  -1   1 -20 353.293 409.653   1
  -1   1 -21 4648.54 951.800   1
  -1   1 -21 3788.73 691.761   2
  -1   1 -22 871.135 463.398   1
  -1   1 -22 723.665 338.334   2
  -1   1 -23-182.701 230.978   1
  -1   1 -24 173.250 359.081   1
   1   0 -25 240.101 376.944   1
   1   0 -24-38.6505 334.464   1
   1   0 -23 3231.17 743.908   1
   1   0 -22 471.322 400.847   1
   1   0 -21 7771.68 1132.33   1
   1   0 -20 446.841 217.021   2
   1   0 -20 843.050 400.676   1
   1   0 -19 13048.4 959.296   2
   1   0 -19 11000.8 1252.98   1
   1   0 -19 12446.5 872.006   7
   1   0 -18 4925.15 804.164   1
   1   0 -18 5227.76 596.270   2
   1   0 -18 6330.66 619.119   7
   1   0 -17 822.071 248.874   2
   1   0 -17 1163.84 396.960   1
   1   0 -17 662.896 212.327   7
   1   0 -17 143.170 150.571   6
   1   0 -16 256.519 262.283   1
   1   0 -16 1046.27 266.702   2
   1   0 -16 373.000 117.814   7
   1   0 -16 811.942 244.532   6
  -1   0  16 220.373 159.328   5
   1   0 -15 19577.7 1406.97   1
   1   0 -15 20580.9 1051.75   7
  -1   0  15 19982.5 1088.98   5
   1   0 -15 19201.0 1084.41   6
   1   0 -14 4240.55 630.927   1
  -1   0  14 4180.67 466.391   6
   1   0 -14 5004.68 498.444   7
   1   0 -14 4497.83 502.187   6
  -1   0  14 4056.92 465.536   5
   1   0 -13 5171.27 656.125   1
   1   0 -13 4413.16 457.851   7
  -1   0  13 4103.95 445.237   6
  -1   0  13 4441.47 463.781   5
   1   0 -13 4587.31 484.961   6
   1   0 -12 938.429 266.813   1
   1   0 -12 1507.50 262.600   7
   1   0 -12 1130.89 248.718   6
  -1   0  12 1451.28 246.894   6
  -1   0  12 1401.60 247.851   5
  -1   0  11 8885.25 759.925   4
   1   0 -11 8894.21 788.118   1
  -1   0  11 8831.51 599.352   6
   1   0 -11 8260.90 580.327   7
  -1   0  11 8388.26 589.565   5
   1   0 -11 8007.75 587.740   6
  -1   0  10 200.676 177.330   4
   1   0 -10 163.269 167.415   1
   1   0 -10 115.893 95.0997   7
  -1   0  10 44.9862 92.6124   6
  -1   0  10 15.9174 89.9621   5
   1   0 -10 195.722 113.198   6
  -1   0   9 24774.3 1185.62   4
   1   0  -9 24159.7 1195.59   1
  -1   0   9 23510.1 934.063   6
   1   0  -9 23213.2 944.350   7
  -1   0   9 24232.4 949.778   5
   1   0  -9 23763.6 943.608   6
  -1   0   8 209.621 117.470   4
   1   0  -8 411.898 147.216   7
   1   0  -8 276.391 101.987   6
  -1   0   8 462.489 141.864   5
  -1   0   8 248.732 92.2309   6
  -1   0   7 124386. 2864.06   4
   1   0  -7 117538. 2484.35   7
  -1   0   7 120483. 2427.90   6
   1   0  -7 121996. 2460.03   6
  -1   0   6 1576.65 257.493   4
   1   0  -6 1745.57 212.483   7
   1   0  -6 1853.38 207.575   6
  -1   0   6 1642.77 193.402   6
   1   0  -5 108965. 1840.12   2
   1   0  -5 103901. 2147.01   7
  -1   0   5 107380. 2138.01   7
  -1   0   5 108615. 2067.79   6
   1   0  -4 11522.7 496.104   7
  -1   0   4 10994.4 481.455   7
  -1   0   4 10572.6 434.187   6
   1   0  -3 15233.4 556.949   7
  -1   0   3 15975.5 559.529   7
  -1   0   2 164.489 50.6400   7
   1   0  -2 168.447 53.0652   7
  -1   0   1 75721.9 1451.19   3
   1   0  -1 76366.1 1454.11   3
   1   0  -1 75970.3 1457.81   7
  -1   0   0 354.992 68.4967   3
  -1   0   0 357.977 74.5590   7
   1   0   0 345.453 112.891   7
   1   0   1 5617.79 277.970   7
  -1   0  -1 5533.79 280.061   7
  -1   0  -1 5862.40 288.597   1
   1   0   1 6023.09 293.592   1
  -1   0  -2 212.581 83.4325   5
   1   0   2 279.676 78.6076   5
  -1   0  -2 145.396 84.1547   1
   1   0   2 199.369 77.3665   1
  -1   0  -2 102.972 46.5861   7
  -1   0  -3 183427. 3441.07   1
   1   0   3 189177. 3464.96   1
  -1   0  -3 192119. 3286.47   5
   1   0   3 189289. 3280.59   5
   1   0   4 189.257 109.037   1
  -1   0  -4 338.748 104.685   1
   1   0   4 329.261 87.5101   5
  -1   0  -4 495.994 133.096   5
  -1   0  -5 28131.2 925.285   4
  -1   0  -5 27020.4 1088.23   1
   1   0   5 29266.5 1134.41   1
  -1   0  -5 29542.5 997.367   6
   1   0   5 28229.5 926.822   5
  -1   0  -5 28814.3 939.266   5
  -1   0  -6 743.407 206.626   1
  -1   0  -6 1116.82 188.243   4
   1   0   6 749.772 158.285   5
  -1   0  -6 716.770 159.874   5
  -1   0  -6 889.429 183.829   6
  -1   0  -7 7625.49 535.760   4
  -1   0  -7 6536.99 595.782   1
  -1   0  -7 7060.25 521.614   6
   1   0   7 7239.14 500.616   5
  -1   0  -7 6275.50 456.018   5
  -1   0  -8 678.733 240.546   1
  -1   0  -8 1371.08 239.121   4
   1   0   8 803.729 192.888   5
  -1   0  -8 1313.11 237.509   6
  -1   0  -8 1367.21 228.625   5
  -1   0  -9 51838.0 1726.29   4
  -1   0  -9 50100.3 1959.78   1
  -1   0  -9 53782.3 1720.82   6
   1   0   9 51772.5 1602.94   5
  -1   0  -9 52751.9 1616.89   5
  -1   0 -10 2618.59 478.450   1
   1   0  10 2365.21 316.562   5
  -1   0 -10 2121.35 359.013   4
  -1   0 -10 2169.53 329.228   5
  -1   0 -10 2280.54 352.049   6
  -1   0 -11 822.011 296.134   1
  -1   0 -11 401.095 182.084   4
   1   0  11 991.422 204.643   5
  -1   0 -11 569.125 196.436   6
  -1   0 -11 816.690 199.414   5
  -1   0 -12 3692.67 501.532   4
  -1   0 -12 4208.53 628.777   1
  -1   0 -12 4041.73 496.669   6
  -1   0 -12 4721.32 496.570   5
   1   0  12 4635.75 489.230   5
  -1   0 -13 4104.32 546.956   4
  -1   0 -13 3875.00 590.835   1
  -1   0 -13 4937.87 568.932   6
   1   0  13 4868.99 523.752   5
  -1   0 -13 4941.49 530.601   5
  -1   0 -14 5223.58 738.149   1
  -1   0 -14 5117.39 636.620   4
   1   0  14 6854.34 644.061   5
  -1   0 -15 2780.64 484.670   4
  -1   0 -15 2897.75 641.806   1
  -1   0 -16 4089.36 751.519   1
  -1   0 -16 5982.95 512.681   7
  -1   0 -17 6959.86 963.488   1
  -1   0 -17 9075.00 651.328   7
  -1   0 -18 1773.84 585.045   1
  -1   0 -18 256.406 154.435   7
  -1   0 -19 188.617 282.203   1
  -1   0 -20 496.871 355.158   1
  -1   0 -21 840.348 389.871   1
  -1   0 -22-190.639 411.323   1
  -1   0 -23 282.252 368.962   1
  -1   0 -24 541.515 337.464   1
   1   1 -25 435.808 359.756   1
   1   1 -24 597.631 491.713   1
   1   1 -23 488.788 390.677   1
   1   1 -22 34.8150 475.328   1
   1   1 -21 6616.40 1034.94   1
   1   1 -20 458.366 249.675   2
   1   1 -20 158.913 339.853   1
   1   1 -19 76.5043 265.114   1
   1   1 -19 9.00306 128.635   2
   1   1 -19-103.711 81.5149   7
   1   1 -18 766.727 370.342   1
   1   1 -18 1262.43 324.362   2
   1   1 -18 1066.28 255.945   7
   1   1 -17 1908.83 470.286   1
   1   1 -17 2742.51 423.703   2
  -1  -1  17 1778.59 390.675   6
   1   1 -17 2419.24 345.359   7
   1   1 -16 1087.39 279.486   2
   1   1 -16 402.995 220.617   1
  -1  -1  16 1111.45 296.324   6
   1   1 -16 1215.14 260.135   7
  -1  -1  16 672.742 188.812   5
   1   1 -15 2208.83 492.907   1
   1   1 -15 2360.49 375.356   2
   1   1 -15 2155.33 307.897   7
   1   1 -15 2308.08 403.890   6
  -1  -1  15 1843.02 363.270   6
  -1  -1  15 2272.81 330.836   5
   1   1 -14 1808.46 314.591   2
   1   1 -14 2514.87 501.546   1
   1   1 -14 2213.90 295.512   7
   1   1 -14 2259.40 391.359   6
  -1  -1  14 2246.20 368.358   6
  -1  -1  14 2086.15 298.206   5
   1   1 -13 10753.3 970.365   1
   1   1 -13 10434.7 708.156   2
  -1  -1  13 11028.3 799.341   6
   1   1 -13 10941.8 649.344   7
  -1  -1  13 10677.5 654.214   5
   1   1 -13 12678.0 857.017   6
  -1  -1  12 662.916 209.012   4
   1   1 -12 438.561 146.952   2
   1   1 -12 531.475 156.831   7
   1   1 -12 643.743 237.135   6
  -1  -1  12 541.310 146.363   5
  -1  -1  12 584.708 192.515   6
  -1  -1  11 1346.42 291.522   4
   1   1 -11 993.620 209.529   2
   1   1 -11 1265.26 212.400   7
  -1  -1  11 1219.40 207.289   5
   1   1 -11 1235.18 258.142   6
  -1  -1  11 1170.63 241.449   6
  -1  -1  10 3278.80 434.762   4
   1   1 -10 2701.55 308.179   2
  -1  -1  10 2936.32 368.525   6
   1   1 -10 2705.22 283.306   7
   1   1 -10 2548.31 350.249   6
  -1  -1  10 2715.32 291.129   5
  -1  -1   9 2590.35 368.832   4
   1   1  -9 1956.48 245.132   2
   1   1  -9 2711.86 279.566   7
  -1  -1   9 3030.87 364.142   6
  -1  -1   9 2347.27 250.730   5
   1   1  -9 3142.84 360.687   6
  -1  -1   8 123.629 95.2102   4
   1   1  -8 144.951 83.6966   2
   1   1  -8 69.4315 75.6202   7
   1   1  -8 134.407 113.221   6
  -1  -1   8 148.186 86.1765   6
   1   1  -7 91864.3 1914.99   2
  -1  -1   7 92132.4 1925.71   7
   1   1  -7 92429.9 1942.34   7
   1   1  -7 90891.0 2170.05   6
  -1  -1   7 90418.4 2139.17   6
   1   1  -6 1589.52 177.040   2
   1   1  -6 1564.68 185.217   7
  -1  -1   6 1821.16 200.154   7
   1   1  -6 1665.30 228.858   6
  -1  -1   6 1485.85 211.855   6
   1   1  -5 58194.7 1258.83   2
  -1  -1   5 57108.9 1251.93   2
   1   1  -5 56607.8 1329.59   7
  -1  -1   5 58079.4 1320.22   7
  -1  -1   5 59620.7 1487.83   6
   1   1  -5 58606.6 1490.05   6
   1   1  -4 1271.21 182.563   2
  -1  -1   4 1401.58 172.719   2
  -1  -1   4 2194.12 245.672   6
   1   1  -3 512243. 7921.38   3
  -1  -1   3 511648. 7916.76   3
  -1  -1   3 497459. 7770.77   7
   1   1  -3 495623. 7782.43   7
  -1  -1   3 516417. 7656.80   2
  -1  -1   2 819.754 129.467   3
   1   1  -2 1010.97 136.963   3
   1   1  -2 773.703 117.992   7
  -1  -1   2 835.146 122.396   7
  -1  -1   1 160476. 2801.52   7
   1   1  -1 157978. 2785.47   7
   1   1   0 57.8891 43.7333   5
  -1  -1   0 333.699 88.8835   5
   1   1   1 636960. 9810.36   1
  -1  -1  -1 641508. 9803.18   5
   1   1   1 651446. 9812.11   5
   1   1   2 1387.01 183.653   1
  -1  -1  -2 1543.86 200.695   1
  -1  -1  -2 1800.86 200.354   5
   1   1   2 1729.48 197.231   5
  -1  -1  -3 57005.0 1504.61   1
   1   1   3 56829.2 1504.16   1
   1   1   3 55371.2 1411.42   5
  -1  -1  -3 56360.2 1415.45   5
  -1  -1  -4 1849.16 257.752   1
   1   1   4 2132.59 281.781   1
  -1  -1  -4 2332.11 267.542   5
   1   1   4 2821.52 284.459   5
  -1  -1  -5 36584.1 1333.74   1
   1   1   5 38723.7 1348.50   1
  -1  -1  -5 38333.5 1223.28   4
   1   1   5 38967.9 1228.22   5
  -1  -1  -5 37287.4 1217.53   5
  -1  -1  -6 7917.66 622.295   1
   1   1   6 8238.97 641.917   1
  -1  -1  -6 9857.69 617.503   4
   1   1   6 10043.6 605.461   5
  -1  -1  -6 9462.98 595.534   5
  -1  -1  -7 5547.29 553.936   1
   1   1   7 6566.16 600.699   1
  -1  -1  -7 6656.50 554.827   4
   1   1   7 6886.40 522.325   5
  -1  -1  -7 6954.10 528.331   5
  -1  -1  -8 248.803 126.806   1
   1   1   8 382.090 132.765   1
  -1  -1  -8 688.443 207.253   4
   1   1   8 213.397 99.2105   5
  -1  -1  -8 667.800 157.686   6
  -1  -1  -8 580.479 190.166   5
  -1  -1  -9 414.391 121.785   1
  -1  -1  -9 941.153 237.279   4
   1   1   9 598.804 194.047   5
  -1  -1  -9 783.209 193.510   5
  -1  -1  -9 840.319 191.665   6
  -1  -1 -10 5100.12 558.908   4
  -1  -1 -10 3788.68 557.780   1
  -1  -1 -10 5064.87 487.681   6
  -1  -1 -10 5390.39 533.593   5
   1   1  10 4732.03 498.825   5
  -1  -1 -11 2162.67 476.514   1
   1   1  11 2559.93 377.188   5
  -1  -1 -11 1957.33 392.275   4
  -1  -1 -11 2202.33 353.830   5
  -1  -1 -11 2490.20 373.282   6
  -1  -1 -12 532.310 277.757   1
   1   1  12 167.348 108.780   5
  -1  -1 -12 111.335 178.256   4
  -1  -1 -12 196.035 123.484   5
  -1  -1 -12 273.099 172.911   6
  -1  -1 -13 21178.9 1320.63   4
  -1  -1 -13 22264.9 1515.49   1
  -1  -1 -13 23128.7 1198.37   6
  -1  -1 -13 23436.0 1253.98   5
  -1  -1 -14 11270.5 1004.43   4
  -1  -1 -14 11323.9 866.330   6
  -1  -1 -14 10289.4 1088.19   1
  -1  -1 -15 2505.10 532.720   4
  -1  -1 -15 2463.28 543.228   1
  -1  -1 -16 168.070 220.640   4
  -1  -1 -16-40.9174 240.387   1
  -1  -1 -17 47846.8 2320.02   4
  -1  -1 -17 47876.6 2596.55   1
  -1  -1 -18 1159.73 540.230   1
  -1  -1 -18 1440.92 338.322   7
  -1  -1 -19 3284.16 755.767   1
  -1  -1 -20-25.4200 335.581   1
  -1  -1 -21 113.471 327.886   1
  -1  -1 -22 1184.49 505.782   1
  -1  -1 -23 1993.68 713.194   1
  -1  -1 -24 360.594 437.756   1
   1   2 -25 564.958 416.846   1
   1   2 -24 861.171 494.929   1
   1   2 -23 5110.63 818.108   3
   1   2 -23 4975.71 1008.05   1
   1   2 -22 2197.29 650.931   1
   1   2 -22 2762.31 624.232   3
   1   2 -21 5737.04 991.179   1
   1   2 -20 1045.27 356.031   2
   1   2 -20 1416.07 524.086   1
   1   2 -19 106.847 225.324   1
   1   2 -19-0.19433 125.745   2
  -1  -2  19 92.0691 164.723   6
   1   2 -18 283.078 261.405   1
   1   2 -18 876.261 308.776   2
  -1  -2  18 951.356 281.920   6
   1   2 -18 929.842 211.095   7
   1   2 -17 20696.2 1592.85   1
   1   2 -17 21332.3 1214.57   2
   1   2 -17 19494.4 883.833   7
  -1  -2  17 21558.0 1322.77   6
  -1  -2  16 666.762 173.802   5
   1   2 -16 342.102 242.345   1
   1   2 -16 575.976 179.293   2
   1   2 -16 746.535 165.094   7
  -1  -2  16 625.272 263.375   6
   1   2 -15 18614.8 1062.88   2
   1   2 -15 18087.7 822.314   7
  -1  -2  15 17511.3 1142.39   6
  -1  -2  15 19518.2 854.552   5
   1   2 -14 197.284 148.950   2
   1   2 -14 311.069 117.129   7
  -1  -2  14 376.619 135.145   5
  -1  -2  14 311.630 209.531   6
  -1  -2  13 76125.7 2458.84   4
   1   2 -13 70391.6 2133.19   2
  -1  -2  13 70615.0 2335.20   6
   1   2 -13 71202.7 1790.90   7
  -1  -2  13 72694.0 1769.19   5
   1   2 -13 72078.2 2391.35   6
  -1  -2  12 3133.64 446.579   4
   1   2 -12 3218.77 403.731   2
   1   2 -12 3683.60 334.044   7
  -1  -2  12 3387.83 302.852   5
   1   2 -12 3643.97 480.355   6
  -1  -2  12 3473.83 469.039   6
  -1  -2  11 7833.23 665.394   4
   1   2 -11 7770.94 587.559   2
  -1  -2  11 8001.15 666.010   6
   1   2 -11 7547.57 465.373   7
  -1  -2  11 7619.33 429.740   5
   1   2 -11 8198.82 692.800   6
  -1  -2  10 1077.15 256.663   4
   1   2 -10 801.542 199.398   2
   1   2 -10 829.659 161.714   7
   1   2 -10 694.533 210.822   6
  -1  -2  10 775.322 137.392   5
  -1  -2  10 374.873 144.321   6
   1   2  -9 69254.1 1843.97   2
  -1  -2   9 70510.1 1591.55   7
   1   2  -9 69755.6 1614.97   7
  -1  -2   9 70154.2 2067.41   6
  -1  -2   9 69304.3 1475.94   5
   1   2  -9 72039.0 2109.04   6
   1   2  -8 2633.04 334.561   3
   1   2  -8 2346.23 283.462   2
  -1  -2   8 2438.37 230.779   7
   1   2  -8 2227.22 234.951   7
  -1  -2   8 2640.46 365.279   6
   1   2  -8 2709.53 359.703   6
   1   2  -7 150648. 3139.12   3
   1   2  -7 150703. 2989.23   2
  -1  -2   7 150975. 2974.03   2
  -1  -2   7 151459. 2777.64   7
   1   2  -7 151451. 2792.48   7
   1   2  -7 151264. 3293.22   6
  -1  -2   7 153709. 3280.78   6
   1   2  -6 3563.85 342.667   3
  -1  -2   6 3677.12 317.751   2
   1   2  -6 3375.62 305.755   2
  -1  -2   6 3457.24 264.806   7
   1   2  -6 3337.83 268.684   7
  -1  -2   6 3824.40 377.137   6
   1   2  -6 3241.70 350.352   6
   1   2  -5 60947.1 1561.75   3
  -1  -2   5 61275.3 1544.50   3
   1   2  -5 58406.2 1463.94   2
  -1  -2   5 59588.1 1451.56   2
   1   2  -5 63376.5 1405.73   7
  -1  -2   5 60417.8 1376.19   7
  -1  -2   5 59831.5 1667.00   6
   1   2  -5 60331.4 1666.95   6
   1   2  -4 313.836 117.568   3
  -1  -2   4 272.730 115.919   3
   1   2  -4 297.759 93.8940   2
  -1  -2   4 269.297 102.543   2
   1   2  -4 355.413 101.574   7
  -1  -2   4 112.565 62.4856   7
  -1  -2   4 295.713 134.485   6
  -1  -2   3 45732.8 1195.40   3
  -1  -2   3 44250.8 1157.26   2
  -1  -2   3 44163.2 1145.19   7
  -1  -2   3 44510.9 994.105   5
  -1  -2   3 45992.2 1290.77   6
   1   2  -2 0.32139 42.4405   5
  -1  -2   2 30.4816 62.5734   5
  -1  -2   1 671243. 10310.9   5
   1   2  -1 687087. 10306.2   5
   1   2   0 6503.21 386.217   5
  -1  -2   0 6833.75 393.465   5
  -1  -2  -1 47434.6 1283.96   5
   1   2   1 49615.1 1291.41   5
   1   2   2 1937.40 254.674   1
   1   2   2 2128.35 251.419   5
  -1  -2  -2 2310.49 266.087   5
  -1  -2  -3 361006. 6259.15   1
   1   2   3 364566. 6250.42   1
  -1  -2  -3 365211. 6195.47   5
   1   2   3 364729. 6182.92   5
   1   2   4 2664.64 333.071   1
  -1  -2  -4 2429.17 322.099   1
  -1  -2  -4 3171.41 346.471   5
   1   2   4 3214.44 337.907   5
  -1  -2  -5 55441.1 1754.74   1
   1   2   5 57008.4 1759.29   1
   1   2   5 55009.8 1647.87   5
  -1  -2  -5 54876.8 1663.85   5
  -1  -2  -6 1021.58 239.860   1
   1   2   6 1260.59 276.946   1
   1   2   6 1174.12 238.412   5
  -1  -2  -6 1199.25 255.091   4
  -1  -2  -6 1199.45 246.799   5
   1   2   7 258100. 5210.43   1
  -1  -2  -7 247599. 5194.53   1
  -1  -2  -7 247412. 4984.00   4
  -1  -2  -7 249856. 4938.13   5
   1   2   7 251648. 4920.99   5
   1   2   8 451.827 210.013   1
  -1  -2  -8 451.834 208.591   1
   1   2   8 575.455 204.789   5
  -1  -2  -8 507.130 190.319   4
  -1  -2  -8 852.790 231.624   5
  -1  -2  -9 8514.89 729.524   4
  -1  -2  -9 9034.00 815.775   1
  -1  -2  -9 8453.62 575.806   6
  -1  -2  -9 8381.66 692.211   5
   1   2   9 9660.47 730.777   5
  -1  -2 -10 951.073 319.877   1
   1   2  10 1458.16 310.247   5
  -1  -2 -10 1361.68 339.832   4
  -1  -2 -10 1670.28 275.357   6
  -1  -2 -10 1487.82 332.783   5
  -1  -2 -11 124177. 3483.32   4
  -1  -2 -11 121652. 3663.58   1
  -1  -2 -11 127487. 2970.91   6
  -1  -2 -11 122742. 3302.86   5
  -1  -2 -12 1978.32 448.272   1
  -1  -2 -12 1662.80 390.309   4
  -1  -2 -12 2069.01 335.292   6
  -1  -2 -12 1497.09 323.106   5
  -1  -2 -13 175.005 216.546   1
  -1  -2 -13 593.663 267.224   4
  -1  -2 -13 927.971 239.124   6
  -1  -2 -13 679.954 179.156   5
  -1  -2 -14 2779.37 593.043   1
  -1  -2 -14 1603.20 422.938   4
  -1  -2 -14 2052.69 357.710   6
  -1  -2 -15 53936.2 2426.19   4
  -1  -2 -15 51086.5 1925.46   6
  -1  -2 -15 53582.0 2615.78   1
  -1  -2 -16 1838.15 491.914   4
  -1  -2 -16 2238.81 606.317   1
  -1  -2 -17 967.901 418.407   4
  -1  -2 -17 2866.81 673.860   1
  -1  -2 -18 439.157 331.661   4
  -1  -2 -18 895.078 413.617   1
  -1  -2 -19 23176.0 1350.70   7
  -1  -2 -19 24807.5 1987.74   1
  -1  -2 -20 1376.13 510.572   1
  -1  -2 -21 2653.18 698.828   1
  -1  -2 -22-459.183 366.535   1
  -1  -2 -23 501.252 514.605   1
   1   3 -25 1368.14 550.109   1
   1   3 -24-113.236 259.951   1
   1   3 -23 721.225 347.421   3
   1   3 -23 1708.63 596.382   1
   1   3 -22 337.470 345.674   3
   1   3 -22 9.36898 268.696   1
   1   3 -21 8325.45 937.502   3
   1   3 -21 8066.57 1148.64   1
   1   3 -21 8161.58 850.281   2
   1   3 -20 2678.09 527.330   3
  -1  -3  20 2780.82 549.928   6
   1   3 -20 2952.29 518.354   2
   1   3 -20 3134.74 728.515   1
   1   3 -19 24475.3 1545.00   3
   1   3 -19 28326.3 2020.40   1
   1   3 -19 25018.1 1456.12   2
  -1  -3  19 23261.4 1557.87   6
   1   3 -18 35.9200 151.457   2
   1   3 -18-93.5572 239.956   1
   1   3 -18 460.184 289.057   3
  -1  -3  18 246.783 187.013   6
   1   3 -17 15348.1 1142.95   3
  -1  -3  17 16032.3 1201.93   6
   1   3 -17 15223.4 642.140   7
   1   3 -17 15267.6 1069.49   2
   1   3 -16 7751.97 783.581   3
   1   3 -16 7911.58 739.725   2
   1   3 -16 8657.42 485.284   7
  -1  -3  16 9483.68 905.303   6
   1   3 -15 10488.3 883.645   3
   1   3 -15 12590.5 904.724   2
  -1  -3  15 11580.2 969.199   6
   1   3 -15 12029.2 580.656   7
  -1  -3  15 12534.7 541.748   5
  -1  -3  14 1383.16 168.248   5
   1   3 -14 1585.86 324.299   2
   1   3 -14 1588.67 377.704   3
   1   3 -14 1677.59 213.986   7
  -1  -3  14 1711.14 382.547   6
   1   3 -13 21491.4 1185.60   3
  -1  -3  13 23069.6 1252.55   4
   1   3 -13 20349.1 1107.89   2
  -1  -3  13 22289.5 1293.62   6
   1   3 -13 21812.8 804.811   7
  -1  -3  13 23112.4 697.355   5
  -1  -3  12 11310.1 814.331   4
   1   3 -12 9016.19 731.124   3
   1   3 -12 10698.6 762.905   2
   1   3 -12 9716.21 513.591   7
  -1  -3  12 11334.1 885.462   6
  -1  -3  12 10210.9 408.930   5
   1   3 -11 23833.5 1147.04   3
   1   3 -11 22492.0 1089.85   2
  -1  -3  11 22092.0 1216.64   6
   1   3 -11 23124.9 812.153   7
  -1  -3  11 23688.6 626.119   5
   1   3 -11 22841.1 1255.23   6
   1   3 -10 6463.04 561.456   3
   1   3 -10 5790.43 511.806   2
  -1  -3  10 7174.31 408.597   7
   1   3 -10 7115.41 420.062   7
  -1  -3  10 6976.08 659.544   6
  -1  -3  10 6728.42 275.053   5
   1   3 -10 7126.25 663.102   6
   1   3  -9 129512. 3009.10   3
   1   3  -9 131313. 2997.26   2
  -1  -3   9 133196. 2529.78   7
   1   3  -9 130637. 2550.36   7
  -1  -3   9 130832. 3254.51   6
   1   3  -9 140419. 3362.14   6
   1   3  -8 3266.43 367.522   3
   1   3  -8 2222.88 312.281   2
  -1  -3   8 2453.00 319.716   2
  -1  -3   8 2379.72 231.883   7
   1   3  -8 2505.97 250.226   7
  -1  -3   8 2858.76 421.045   6
   1   3  -8 2249.55 348.903   6
   1   3  -7 11147.8 641.767   3
  -1  -3   7 11186.2 646.868   2
   1   3  -7 10454.4 632.748   2
  -1  -3   7 10966.2 510.830   7
  -1  -3   7 11719.5 769.315   6
   1   3  -7 11086.4 747.633   6
  -1  -3   6 738.642 85.6811   5
   1   3  -6 617.032 151.504   3
  -1  -3   6 731.117 163.066   3
   1   3  -6 561.461 141.044   2
  -1  -3   6 811.575 172.757   2
  -1  -3   6 681.673 139.210   7
   1   3  -6 968.164 232.045   6
  -1  -3   6 668.420 194.079   6
  -1  -3   5 15423.0 700.117   3
  -1  -3   5 15143.5 721.319   2
   1   3  -5 13663.3 689.265   2
  -1  -3   5 14268.2 624.578   7
  -1  -3   5 14643.4 466.733   5
   1   3  -5 15528.2 826.775   6
  -1  -3   5 14790.3 808.858   6
  -1  -3   4 1389.37 200.439   3
  -1  -3   4 1677.11 241.857   2
  -1  -3   4 1887.77 226.818   7
  -1  -3   4 1443.59 270.858   6
  -1  -3   4 1724.14 160.460   5
  -1  -3   3 280955. 4901.76   2
  -1  -3   3 279736. 4550.04   5
   1   3  -3 277438. 4536.65   5
  -1  -3   3 270633. 5021.96   6
  -1  -3   2 10421.9 491.291   5
   1   3  -2 10019.0 482.247   5
  -1  -3   1 356954. 5938.69   5
   1   3  -1 364926. 5944.18   5
   1   3   0 370.158 123.051   5
  -1  -3   0 407.719 131.786   5
   1   3   1 2751.97 282.137   5
  -1  -3  -1 2574.00 305.256   5
   1   3   2 82.7383 78.3625   5
  -1  -3  -2-21.2871 99.4135   5
   1   3   3 141522. 3131.75   1
  -1  -3  -3 142840. 3125.85   5
   1   3   3 145174. 3104.78   5
   1   3   4 156.615 107.943   1
   1   3   4 172.428 157.771   5
  -1  -3  -4 125.173 99.7522   5
  -1  -3  -5 11331.6 768.966   1
   1   3   5 11834.1 778.505   1
  -1  -3  -5 11361.2 749.210   5
   1   3   5 11184.5 736.759   5
  -1  -3  -6 302.975 137.709   1
   1   3   6 392.106 163.909   1
  -1  -3  -6 371.270 161.860   4
   1   3   6 180.348 95.1870   5
  -1  -3  -6 430.224 192.085   5
   1   3   7 83461.7 2536.74   1
  -1  -3  -7 81822.6 2527.56   1
  -1  -3  -7 79008.5 2436.70   4
   1   3   7 84805.1 2419.94   5
  -1  -3  -7 82387.8 2416.25   5
  -1  -3  -8 2514.25 429.541   1
  -1  -3  -8 3676.39 498.223   4
   1   3   8 3560.40 455.679   5
  -1  -3  -8 3265.95 446.328   5
  -1  -3  -9 33012.2 1628.37   1
  -1  -3  -9 31290.3 1529.92   4
  -1  -3  -9 33729.6 1527.69   5
  -1  -3 -10 147.232 168.070   4
  -1  -3 -10-46.2791 196.683   1
  -1  -3 -10 181.665 87.6775   6
  -1  -3 -10 317.666 183.118   5
  -1  -3 -11 19970.3 1307.33   4
  -1  -3 -11 20424.7 1367.86   1
  -1  -3 -11 19894.2 963.687   6
  -1  -3 -11 17350.3 1151.54   5
  -1  -3 -12 130.754 238.042   1
  -1  -3 -12-105.327 130.653   4
  -1  -3 -12 77.8819 139.809   5
  -1  -3 -12 214.683 156.403   6
  -1  -3 -13 28579.7 1675.11   4
  -1  -3 -13 27607.1 1733.51   1
  -1  -3 -13 26864.6 1216.76   6
  -1  -3 -13 28292.0 1560.82   5
  -1  -3 -14 254.517 215.473   1
  -1  -3 -14 526.379 302.293   4
  -1  -3 -14 477.349 169.907   6
  -1  -3 -15 4357.04 707.463   4
  -1  -3 -15 4577.86 743.203   1
  -1  -3 -16 1588.24 464.246   4
  -1  -3 -16 2095.01 563.925   1
  -1  -3 -17 506.457 342.063   4
  -1  -3 -17 334.380 285.124   1
  -1  -3 -18 188.014 334.007   4
  -1  -3 -18 323.048 363.581   1
  -1  -3 -19 685.720 338.199   4
  -1  -3 -19 687.027 496.009   1
  -1  -3 -20 251.715 291.700   4
  -1  -3 -20 203.678 267.355   1
  -1  -3 -21 741.829 456.780   1
  -1  -3 -22 729.751 528.111   1
  -1  -3 -23 229.629 350.664   1
   1   4 -25 869.384 574.943   1
   1   4 -24 338.415 335.207   1
   1   4 -23 217.994 422.939   1
   1   4 -22 770.546 346.575   3
  -1  -4  22 239.526 258.625   6
   1   4 -22 600.505 301.059   1
   1   4 -21 397.292 276.796   3
   1   4 -21 135.140 175.327   2
   1   4 -21 685.473 432.343   1
  -1  -4  21 130.855 158.614   6
   1   4 -20 179.071 280.689   1
   1   4 -20-121.522 151.417   2
   1   4 -20 65.2691 191.179   3
  -1  -4  20 181.313 235.792   6
   1   4 -19 2312.20 462.745   2
   1   4 -19 2766.41 554.342   3
  -1  -4  19 2426.92 521.991   6
   1   4 -18 6999.74 773.433   3
   1   4 -18 8132.19 834.692   2
  -1  -4  18 6413.50 820.999   6
   1   4 -17 384.720 245.122   2
   1   4 -17 197.645 186.403   3
  -1  -4  17 392.590 264.249   6
   1   4 -16-93.6516 128.310   2
   1   4 -16 140.927 188.254   3
  -1  -4  16 221.451 286.763   6
   1   4 -15 2321.15 405.335   2
   1   4 -15 2386.83 403.013   3
  -1  -4  15 3093.24 515.889   6
   1   4 -14 980.183 260.760   2
   1   4 -14 1033.25 302.198   3
  -1  -4  14 1199.87 287.298   4
  -1  -4  14 1426.73 341.419   6
   1   4 -13 199.030 198.488   2
   1   4 -13 118.148 129.722   3
  -1  -4  13 283.066 132.209   4
  -1  -4  13 98.4562 135.710   6
   1   4 -12 36.0401 116.719   3
   1   4 -12 9.05970 106.493   2
  -1  -4  12-9.33255 63.8853   7
  -1  -4  12 59.0447 159.317   6
   1   4 -11 15491.2 910.704   3
   1   4 -11 16043.4 971.187   2
  -1  -4  11 15675.6 629.753   7
  -1  -4  11 15330.2 1072.41   6
   1   4 -10 238.994 133.181   3
   1   4 -10 803.124 231.545   2
  -1  -4  10 442.741 101.189   7
  -1  -4  10 441.005 169.699   6
   1   4  -9 50580.0 1622.74   3
  -1  -4   9 51788.4 1727.19   2
   1   4  -9 51284.4 1738.52   2
  -1  -4   9 51946.0 1331.21   7
  -1  -4   9 50134.9 1914.06   6
   1   4  -9 48808.5 1915.21   6
   1   4  -8 2149.70 303.780   3
   1   4  -8 2922.61 385.682   2
  -1  -4   8 2537.11 344.511   2
  -1  -4   8 3184.89 297.258   7
  -1  -4   8 2754.53 417.360   6
   1   4  -8 3437.13 476.868   6
  -1  -4   7 11238.5 653.519   3
   1   4  -7 10345.1 693.831   2
  -1  -4   7 10188.6 689.603   2
  -1  -4   7 10599.3 557.372   7
   1   4  -7 10562.2 790.087   6
  -1  -4   7 10390.8 776.388   6
  -1  -4   7 10904.2 358.572   5
  -1  -4   6 123.293 116.231   3
   1   4  -6-1.43431 100.014   2
  -1  -4   6-36.1356 77.6678   2
  -1  -4   6 32.3431 91.5224   7
  -1  -4   6 61.5527 101.754   6
   1   4  -6 139.903 122.841   6
  -1  -4   6 12.4603 46.6731   5
  -1  -4   5 10575.3 664.673   2
   1   4  -5 10228.0 436.850   5
  -1  -4   5 9163.27 572.931   3
  -1  -4   5 9476.96 428.796   5
  -1  -4   5 9542.37 703.063   6
  -1  -4   4 16412.3 847.727   2
   1   4  -4 16535.9 629.975   5
  -1  -4   4 16964.8 645.013   5
  -1  -4   4 17529.1 929.511   6
  -1  -4   3 3363.75 382.010   2
   1   4  -3 3026.32 276.617   5
  -1  -4   3 2620.58 259.544   5
  -1  -4   3 2788.73 351.316   6
  -1  -4   2 32959.2 1267.06   6
   1   4  -2 35002.7 1094.40   5
  -1  -4   2 34012.7 1092.11   5
   1   4  -1 7987.93 510.703   5
  -1  -4   1 7123.91 486.353   5
   1   4   0 24064.2 970.470   5
  -1  -4   0 25308.0 1018.06   5
   1   4   1 505845. 8418.61   5
  -1  -4  -1 501314. 8441.85   5
   1   4   2 19451.1 951.126   5
  -1  -4  -2 19168.5 963.252   5
   1   4   3 260528. 5039.58   5
  -1  -4  -3 256722. 5053.32   5
   1   4   4 292.134 181.013   1
   1   4   4 120.662 139.358   5
  -1  -4  -4-10.9252 97.9634   5
   1   4   5 6184.82 589.605   1
   1   4   5 5957.58 570.577   5
  -1  -4  -5 4861.07 530.678   5
   1   4   6 1836.07 329.038   1
  -1  -4  -6 1887.94 359.337   5
   1   4   6 2213.56 371.702   5
  -1  -4  -7 33975.9 1565.24   4
  -1  -4  -7 34025.2 1543.27   5
  -1  -4  -8-36.7747 122.403   1
  -1  -4  -8 62.1777 164.165   4
  -1  -4  -8-112.723 124.362   5
  -1  -4  -9 19754.8 1290.27   1
  -1  -4  -9 21344.4 1321.82   4
  -1  -4  -9 20339.5 1246.63   5
  -1  -4 -10 3949.64 580.389   1
  -1  -4 -10 4875.61 646.441   4
  -1  -4 -10 3525.34 538.370   5
  -1  -4 -11 2792.12 510.834   4
  -1  -4 -11 2514.56 494.966   1
  -1  -4 -11 2645.61 336.236   6
  -1  -4 -11 2855.76 522.474   5
  -1  -4 -12-234.168 304.707   1
  -1  -4 -12 388.284 257.166   4
  -1  -4 -12 121.455 216.967   5
  -1  -4 -12 483.939 177.837   6
  -1  -4 -13 350.082 152.108   1
  -1  -4 -13 548.063 252.520   4
  -1  -4 -13 557.770 175.566   6
  -1  -4 -14 966.442 286.396   1
  -1  -4 -14 1200.14 410.089   4
  -1  -4 -14 1381.84 266.056   6
  -1  -4 -15 917.213 361.867   4
  -1  -4 -15 1108.47 427.935   1
  -1  -4 -16 348.027 356.767   4
  -1  -4 -16 554.280 343.320   1
  -1  -4 -17 4714.58 813.676   4
  -1  -4 -17 5278.25 880.344   1
  -1  -4 -18 1414.99 557.668   4
  -1  -4 -18 1363.13 565.249   1
  -1  -4 -19 12619.8 1390.20   4
  -1  -4 -19 13067.5 1479.77   1
  -1  -4 -20 20.6922 291.696   4
  -1  -4 -20 987.104 581.165   1
  -1  -4 -21 1459.24 555.081   4
  -1  -4 -21 1901.49 646.693   1
  -1  -4 -22 482.557 493.586   1
  -1  -4 -23 906.353 620.961   1
   1   5 -25 392.279 323.311   1
   1   5 -24 403.119 466.836   1
   1   5 -23 289.658 286.680   1
  -1  -5  23 395.295 314.589   6
   1   5 -22 323.947 285.958   1
  -1  -5  22 604.755 345.168   6
   1   5 -21 106.435 134.442   2
   1   5 -21 362.108 321.576   1
   1   5 -21 404.647 269.966   3
  -1  -5  21-51.9175 223.454   6
   1   5 -20 484.819 210.632   2
   1   5 -20 508.783 290.281   3
  -1  -5  20 220.967 192.708   6
   1   5 -19 2191.22 477.802   2
   1   5 -19 1706.39 399.773   3
  -1  -5  19 1249.60 430.990   6
   1   5 -18 1460.73 408.611   2
   1   5 -18 1185.11 352.782   3
  -1  -5  18 2502.24 572.301   6
   1   5 -17 578.153 251.819   2
   1   5 -17 405.494 216.190   3
  -1  -5  17 196.385 212.255   6
   1   5 -16 555.956 252.970   2
   1   5 -16 441.547 203.203   3
  -1  -5  16 640.046 294.185   6
   1   5 -15 5881.43 678.642   2
  -1  -5  15 5359.10 608.580   4
   1   5 -15 5938.48 635.297   3
  -1  -5  15 4535.83 665.698   6
   1   5 -14 12451.0 899.605   3
  -1  -5  14 13829.5 1131.88   6
   1   5 -14 12100.8 958.573   2
   1   5 -13 18795.6 1074.86   3
  -1  -5  13 19337.4 1341.41   6
  -1  -5  13 19600.5 683.972   7
   1   5 -13 19959.6 1208.00   2
   1   5 -12 13973.0 887.739   3
   1   5 -12 15228.4 1028.18   2
  -1  -5  12 14464.2 610.776   7
  -1  -5  12 14422.9 1119.51   6
   1   5 -11 71186.6 2163.49   3
  -1  -5  11 74513.9 2386.88   2
   1   5 -11 76688.1 2431.42   2
  -1  -5  11 76234.8 1738.59   7
  -1  -5  11 72880.5 2606.79   6
  -1  -5  10 9488.67 756.809   2
   1   5 -10 10333.1 798.209   2
  -1  -5  10 9866.69 545.879   7
  -1  -5  10 10297.5 897.664   6
  -1  -5   9 8062.77 595.593   3
  -1  -5   9 7814.91 670.035   2
   1   5  -9 8062.41 686.070   2
  -1  -5   9 7086.89 474.046   7
  -1  -5   9 7907.41 755.454   6
  -1  -5   8 2955.52 362.911   3
  -1  -5   8 3330.13 432.427   2
   1   5  -8 2825.02 397.990   2
  -1  -5   8 2922.97 312.882   7
  -1  -5   8 3151.94 468.298   6
  -1  -5   7 9263.22 621.993   3
   1   5  -7 9129.22 710.943   2
  -1  -5   7 9028.97 690.871   2
  -1  -5   7 8396.43 546.626   7
  -1  -5   7 8097.38 734.266   6
   1   5  -7 9560.75 788.841   6
  -1  -5   7 8822.09 390.567   5
  -1  -5   6 1929.18 323.104   2
  -1  -5   6 1877.47 282.258   3
   1   5  -6 1709.68 191.699   5
  -1  -5   6 1578.42 323.063   6
   1   5  -6 1863.68 352.069   6
  -1  -5   6 1632.38 187.466   5
  -1  -5   5 54972.5 1806.11   2
  -1  -5   5 50610.2 1341.88   5
   1   5  -5 53400.0 1340.41   5
  -1  -5   5 53259.1 1897.92   6
  -1  -5   4 986.207 236.990   2
   1   5  -4 901.814 162.770   5
  -1  -5   4 1421.11 306.282   6
  -1  -5   4 1133.94 189.729   5
  -1  -5   3 360.516 163.099   2
   1   5  -3 352.546 119.777   5
  -1  -5   3 346.337 176.994   6
  -1  -5   3 408.727 151.557   5
  -1  -5   2 2880.31 382.310   6
  -1  -5   2 3087.13 333.876   5
   1   5  -2 2546.74 299.936   5
   1   5  -1 3071.01 348.828   5
  -1  -5   1 3560.70 422.397   6
  -1  -5   1 3685.59 372.233   5
  -1  -5   0 13204.3 784.901   5
   1   5   0 13348.4 772.918   5
   1   5   1 234875. 4767.85   5
  -1  -5  -1 247181. 4831.37   5
   1   5   2 34350.9 1394.78   5
  -1  -5  -2 32324.1 1385.52   5
  -1  -5  -3 248430. 5101.43   5
   1   5   3 244313. 5040.61   5
   1   5   4 34340.1 1509.40   1
   1   5   4 36863.9 1546.90   5
  -1  -5  -4 39073.4 1616.70   5
   1   5   5 210674. 4642.63   1
  -1  -5  -5 199594. 4597.33   5
  -1  -5  -6 10185.5 862.385   5
  -1  -5  -7 123706. 3532.00   4
  -1  -5  -7 128787. 3536.60   5
  -1  -5  -8 9700.54 906.931   4
  -1  -5  -8 10592.8 932.330   5
  -1  -5  -9 37197.8 1850.91   4
  -1  -5  -9 35239.0 1762.91   5
  -1  -5 -10 678.339 293.759   4
  -1  -5 -10 86.7286 140.179   5
  -1  -5 -11 4629.33 703.979   4
  -1  -5 -11 4651.04 663.899   5
  -1  -5 -12 1449.69 426.426   4
  -1  -5 -12 1154.21 218.184   6
  -1  -5 -12 707.388 293.396   1
  -1  -5 -13 8547.31 1005.55   4
  -1  -5 -13 7680.30 583.453   6
  -1  -5 -13 8809.54 1036.98   1
  -1  -5 -14 877.121 362.294   4
  -1  -5 -14 732.463 360.987   1
  -1  -5 -15 2589.71 577.902   4
  -1  -5 -15 4250.53 738.920   1
  -1  -5 -16 404.333 233.614   4
  -1  -5 -16 5.95566 263.793   1
  -1  -5 -17 2730.11 679.686   4
  -1  -5 -17 3815.06 771.901   1
  -1  -5 -18 1504.56 593.997   4
  -1  -5 -18 684.659 465.855   1
  -1  -5 -19 6615.40 1067.15   4
  -1  -5 -19 5536.75 983.193   1
  -1  -5 -20 1794.73 605.199   4
  -1  -5 -20 2909.88 784.073   1
  -1  -5 -21 11622.2 1442.90   4
  -1  -5 -21 11826.8 1522.56   1
  -1  -5 -22 1090.69 484.482   4
  -1  -5 -22 601.900 550.189   1
   1   6 -24 464.131 376.676   1
  -1  -6  24 469.869 358.566   6
   1   6 -23-401.762 367.524   1
  -1  -6  23-311.859 324.720   6
  -1  -6  22 627.851 364.148   6
   1   6 -21 1698.37 456.346   2
  -1  -6  21 1098.63 444.287   6
   1   6 -20 72.4940 201.118   2
   1   6 -20 608.227 280.114   3
  -1  -6  20-171.414 262.079   6
   1   6 -19-53.5218 163.748   2
   1   6 -19 281.064 229.368   3
  -1  -6  19 424.614 351.743   6
   1   6 -18 2271.58 502.075   2
   1   6 -18 2618.45 471.512   3
  -1  -6  18 2591.13 544.400   6
   1   6 -17 7458.53 829.954   2
   1   6 -17 6313.06 692.106   3
  -1  -6  17 6153.92 832.919   6
   1   6 -16 772.299 294.597   2
   1   6 -16 1253.96 309.590   3
  -1  -6  16 713.205 299.753   6
   1   6 -15 6880.28 791.629   2
  -1  -6  15 5902.27 805.610   6
   1   6 -14 11093.8 967.234   2
  -1  -6  14 10171.8 1019.42   6
  -1  -6  14 11824.1 504.365   7
   1   6 -13 84382.3 2814.12   2
  -1  -6  13 81518.7 1818.64   7
  -1  -6  13 82503.0 3029.50   6
   1   6 -12 8467.56 820.024   2
  -1  -6  12 8928.91 516.590   7
  -1  -6  12 8461.28 912.664   6
   1   6 -11 43074.9 1861.51   2
  -1  -6  11 41317.3 1282.67   7
  -1  -6  11 42428.2 2017.92   6
  -1  -6  10 40869.0 1537.08   3
   1   6 -10 40519.2 1771.01   2
  -1  -6  10 45417.1 1384.99   7
  -1  -6  10 45771.8 2042.05   6
  -1  -6   9 40517.5 1486.99   3
   1   6  -9 41851.4 1754.99   2
  -1  -6   9 42401.9 1365.22   7
  -1  -6   9 36779.0 1797.19   6
  -1  -6   8 9419.32 670.342   3
   1   6  -8 9902.38 816.816   2
  -1  -6   8 10827.5 672.050   7
  -1  -6   8 9760.33 898.541   6
  -1  -6   7 42728.3 1719.36   2
  -1  -6   7 42071.8 1490.30   3
  -1  -6   7 42765.7 1150.43   5
   1   6  -7 40529.2 1124.97   5
  -1  -6   7 41820.9 1833.01   6
  -1  -6   6 8890.16 741.735   2
   1   6  -6 9757.04 532.272   5
  -1  -6   6 9717.66 840.609   6
  -1  -6   6 9212.84 524.701   5
  -1  -6   5 19907.6 1132.47   2
   1   6  -5 19418.8 812.388   5
  -1  -6   5 18953.1 1146.67   6
  -1  -6   5 18972.0 818.176   5
  -1  -6   4 2178.16 371.628   2
   1   6  -4 2134.40 282.526   5
  -1  -6   4 2148.52 291.778   5
  -1  -6   4 2213.15 395.967   6
  -1  -6   3 482.448 234.380   2
   1   6  -3 199.347 117.718   5
  -1  -6   3 305.408 150.919   5
  -1  -6   3 421.885 249.303   6
   1   6  -2 789.784 222.810   5
  -1  -6   2 800.998 225.337   5
  -1  -6   2 1156.30 282.448   6
   1   6  -1 85021.5 2304.31   5
  -1  -6   1 84152.5 2331.92   5
  -1  -6   1 87031.9 2473.25   6
   1   6   0 17743.3 975.836   5
  -1  -6   0 19616.6 1042.52   5
  -1  -6   0 17298.0 983.628   6
   1   6   1 48193.2 1726.98   5
  -1  -6  -1 44238.4 1703.62   5
   1   6   2 18364.0 1063.32   5
  -1  -6  -2 18941.4 1093.48   5
  -1  -6  -3 232718. 5068.20   5
  -1  -6  -4 32636.0 1557.06   5
  -1  -6  -5 49989.2 2026.90   5
  -1  -6  -6 9322.13 876.712   5
  -1  -6  -7 10679.5 948.990   4
  -1  -6  -7 11549.6 981.133   5
  -1  -6  -8 164.645 166.044   4
  -1  -6  -8 330.970 228.125   5
  -1  -6  -9 833.543 326.236   4
  -1  -6  -9 171.302 161.825   5
  -1  -6 -10 1015.85 318.948   4
  -1  -6 -10 2021.00 459.147   5
  -1  -6 -11 2452.76 544.263   4
  -1  -6 -12 3065.42 618.178   4
  -1  -6 -13 9794.46 1125.12   4
  -1  -6 -14-289.746 262.696   4
  -1  -6 -15 1937.60 568.916   4
  -1  -6 -16 347.725 349.636   4
  -1  -6 -17 6.56842 303.931   4
  -1  -6 -18 728.493 385.307   4
  -1  -6 -19 1853.09 652.644   4
  -1  -6 -20 708.531 442.501   4
  -1  -6 -21 2804.79 783.573   4
  -1  -6 -22 689.040 490.350   4
  -1  -7  25-82.5580 208.965   6
   1   7 -24 1772.98 680.007   1
  -1  -7  24 2719.34 687.555   6
  -1  -7  23 633.615 379.765   6
   1   7 -22-61.9142 159.430   2
  -1  -7  22-26.9891 241.975   6
   1   7 -21 564.444 326.245   2
  -1  -7  21 1344.61 480.137   6
   1   7 -20 2614.86 549.202   2
  -1  -7  20 2299.60 593.351   6
   1   7 -19 3333.34 624.990   2
  -1  -7  19 3018.83 664.452   6
   1   7 -18 188.122 244.183   2
  -1  -7  18 33.3570 263.079   6
   1   7 -17 3808.51 659.709   2
  -1  -7  17 3043.72 638.870   6
   1   7 -16 2730.26 569.330   2
  -1  -7  16 2625.36 563.827   6
   1   7 -15 1288.13 371.794   2
  -1  -7  15 1079.16 388.932   6
   1   7 -14-25.0482 155.098   2
  -1  -7  14-62.3823 200.504   6
   1   7 -13 1398.04 360.141   2
  -1  -7  13 1399.07 217.356   7
  -1  -7  13 721.580 299.457   6
   1   7 -12 4463.76 612.147   2
  -1  -7  12 3965.98 380.133   7
  -1  -7  12 4087.90 653.971   6
  -1  -7  11 1127.21 266.110   3
   1   7 -11 1049.65 294.099   2
  -1  -7  11 996.388 210.708   7
  -1  -7  11 777.195 266.477   6
  -1  -7  10 207.151 140.945   3
   1   7 -10 338.929 240.795   2
  -1  -7  10 164.163 83.7913   7
  -1  -7  10-52.9965 145.558   6
  -1  -7   9 325.800 142.513   3
   1   7  -9 135.198 181.724   2
  -1  -7   9 159.676 122.556   7
  -1  -7   9 33.6669 156.492   6
   1   7  -8 9743.32 511.196   5
  -1  -7   8 10463.0 737.523   3
  -1  -7   8 10967.5 964.377   6
  -1  -7   7 39816.2 1529.79   3
   1   7  -7 39846.1 1211.61   5
  -1  -7   7 37124.1 1818.94   6
   1   7  -6 143.586 100.074   5
  -1  -7   6 199.321 106.978   5
  -1  -7   6-59.5473 151.205   6
   1   7  -5 138.206 85.4715   5
  -1  -7   5 126.062 100.049   5
  -1  -7   5 173.267 168.266   6
   1   7  -4 14070.1 789.656   5
  -1  -7   4 11620.4 934.731   6
  -1  -7   4 12892.1 771.984   5
  -1  -7   3 25079.3 1346.47   6
   1   7  -3 24581.1 1112.58   5
  -1  -7   3 24954.8 1143.95   5
   1   7  -2 7774.40 630.942   5
  -1  -7   2 7616.38 639.736   5
  -1  -7   2 7825.95 732.307   6
  -1  -7   1 29220.8 1405.68   6
   1   7  -1 32060.2 1369.95   5
  -1  -7   1 29089.2 1343.98   5
  -1  -7   0 3288.60 460.925   6
   1   7   0 3654.77 475.685   5
  -1  -7   0 2889.25 432.069   5
  -1  -7  -1 6878.98 686.763   5
  -1  -7  -1 6815.42 639.430   6
  -1  -7  -2 25997.0 1266.61   6
  -1  -7  -2 27876.1 1424.48   5
  -1  -7  -3 127472. 3525.50   5
  -1  -7  -4 5770.53 717.740   5
  -1  -7  -5 40267.7 1910.72   5
  -1  -7  -6 2025.56 458.726   5
  -1  -7  -7 4.34498 142.987   4
  -1  -7  -7-26.9614 178.222   5
  -1  -7  -8 262.016 240.186   4
  -1  -7  -8 471.461 317.751   5
  -1  -7  -9 1686.09 452.368   4
  -1  -7  -9 1916.02 453.237   5
  -1  -7 -10 452.619 328.287   4
  -1  -7 -11 4481.08 734.571   4
  -1  -7 -12-394.735 285.903   4
  -1  -7 -13 3783.54 707.977   4
  -1  -7 -14 593.762 387.543   4
  -1  -7 -15 2478.22 662.151   4
  -1  -7 -16-14.1752 289.967   4
  -1  -7 -17-119.990 355.092   4
  -1  -7 -18-14.8797 300.223   4
  -1  -7 -19 1766.71 664.291   4
  -1  -7 -20 1920.36 642.406   4
  -1  -7 -21 651.137 432.220   4
  -1  -7 -22-503.317 423.939   4
  -1  -8  25 419.622 380.809   6
  -1  -8  24 609.744 446.962   6
  -1  -8  23 98.9637 222.612   6
   1   8 -22 741.895 362.405   2
  -1  -8  22 423.781 351.292   6
   1   8 -21 7347.81 1000.78   2
  -1  -8  21 6215.72 1008.99   6
   1   8 -20 5270.84 845.907   2
  -1  -8  20 4127.43 815.302   6
   1   8 -19 1164.87 410.486   2
  -1  -8  19 1446.41 537.678   6
   1   8 -18 306.072 263.160   2
  -1  -8  18-102.419 258.339   6
   1   8 -17 122.853 190.011   2
  -1  -8  17 202.729 176.095   6
   1   8 -16 376.283 143.824   2
  -1  -8  16 814.848 389.772   6
   1   8 -15 676.382 236.891   2
  -1  -8  15 492.092 226.755   6
   1   8 -14 562.445 215.353   2
  -1  -8  14 346.537 252.532   6
   1   8 -13 13797.6 1155.60   2
  -1  -8  13 11967.0 1170.92   6
   1   8 -12 3184.51 558.990   2
  -1  -8  12 2857.28 365.315   7
  -1  -8  12 3601.38 664.825   6
  -1  -8  11 403.194 189.304   3
   1   8 -11 472.122 260.121   2
  -1  -8  11 436.765 162.177   7
  -1  -8  11 594.831 361.991   6
  -1  -8  10 664.748 208.815   3
  -1  -8  10 233.080 133.426   7
  -1  -8  10 451.331 315.547   6
  -1  -8   9 1703.26 336.350   3
   1   8  -9 1385.48 201.993   5
  -1  -8   9 1301.87 386.323   6
  -1  -8   8 3182.64 440.532   3
  -1  -8   8 2957.96 530.467   6
   1   8  -8 2681.71 299.548   5
   1   8  -7 3491.62 371.460   5
  -1  -8   7 4392.46 619.389   6
   1   8  -6 742.096 172.918   5
  -1  -8   6 323.023 266.822   6
  -1  -8   5 23805.7 1116.92   5
   1   8  -5 26146.1 1148.02   5
  -1  -8   5 23593.8 1437.34   6
  -1  -8   4 61004.6 2332.73   6
  -1  -8   4 55663.6 1886.26   5
   1   8  -4 58365.6 1884.44   5
   1   8  -3 25510.1 1216.51   5
  -1  -8   3 22849.9 1362.79   6
  -1  -8   3 22003.4 1162.88   5
   1   8  -2 1971.55 346.409   5
  -1  -8   2 1951.23 327.938   5
  -1  -8   2 2053.64 401.755   6
  -1  -8   1 1666.20 346.353   5
  -1  -8   1 1657.88 354.422   6
  -1  -8   0 160.890 152.279   5
  -1  -8   0 424.323 218.557   6
  -1  -8  -1 6711.08 718.891   5
  -1  -8  -1 5940.38 640.234   6
  -1  -8  -2 12683.1 1020.26   5
  -1  -8  -2 11480.2 875.804   6
  -1  -8  -3 91498.8 2700.93   6
  -1  -8  -3 93620.0 3073.58   5
  -1  -8  -4 20550.4 1170.72   6
  -1  -8  -4 24515.9 1500.79   5
  -1  -8  -5 22702.1 1480.76   5
  -1  -8  -5 21417.5 1149.23   6
  -1  -8  -6 6226.49 803.739   5
  -1  -8  -7 13599.3 1191.14   4
  -1  -8  -7 12002.8 1129.59   5
  -1  -8  -8 10337.8 1069.61   4
  -1  -8  -8 9869.14 1052.20   5
  -1  -8  -9 28792.0 1859.83   4
  -1  -8 -10 13208.1 1280.84   4
  -1  -8 -11 37562.6 2229.15   4
  -1  -8 -12 6712.89 968.500   4
  -1  -8 -13 7489.28 1076.83   4
  -1  -8 -14 1973.45 598.532   4
  -1  -8 -15 3015.18 697.579   4
  -1  -8 -16 262.319 345.376   4
  -1  -8 -17 2721.90 697.679   4
  -1  -8 -18 210.432 379.957   4
  -1  -8 -19 1055.03 517.858   4
  -1  -8 -20 869.070 470.766   4
  -1  -8 -21 920.059 488.738   4
  -1  -9  25 84.9575 315.303   6
  -1  -9  24 3252.50 789.796   6
  -1  -9  23 1809.30 610.953   6
   1   9 -22 847.447 447.186   2
  -1  -9  22 1145.10 500.714   6
   1   9 -21 1723.16 561.089   2
  -1  -9  21 1637.23 546.628   6
   1   9 -20 6592.16 935.429   2
  -1  -9  20 7120.72 1108.89   6
   1   9 -19 3377.56 691.688   2
  -1  -9  19 2873.94 743.942   6
   1   9 -18 3529.73 673.900   2
  -1  -9  18 1889.71 600.741   6
   1   9 -17 683.058 391.089   2
  -1  -9  17 1616.48 544.082   6
   1   9 -16 3522.82 670.394   2
  -1  -9  16 4398.28 812.346   6
   1   9 -15 3882.60 718.768   2
  -1  -9  15 3673.71 725.995   6
   1   9 -14 2727.68 563.460   2
  -1  -9  14 2120.13 524.195   6
   1   9 -13 661.041 321.564   2
  -1  -9  13 208.041 188.064   6
  -1  -9  12 14657.8 978.460   3
  -1  -9  12 14990.0 1347.47   6
  -1  -9  11 22525.0 1233.73   3
  -1  -9  11 23189.2 1183.89   7
  -1  -9  11 24390.6 1694.58   6
  -1  -9  10 5468.07 598.655   3
  -1  -9  10 5329.33 584.659   7
  -1  -9  10 5411.28 778.479   6
  -1  -9   9 4155.21 520.512   3
  -1  -9   9 3570.47 624.806   6
   1   9  -9 3716.67 362.547   5
   1   9  -8 20955.9 955.067   5
  -1  -9   8 21417.3 1516.71   6
   1   9  -7 12748.6 777.463   5
  -1  -9   7 11437.1 1093.19   6
  -1  -9   6 14908.8 1232.72   6
   1   9  -6 14754.6 878.321   5
   1   9  -5 1003.41 244.351   5
  -1  -9   5 864.469 323.227   6
  -1  -9   4 14915.7 1175.75   6
   1   9  -4 14813.5 955.398   5
  -1  -9   3 40532.6 1930.07   6
  -1  -9   3 39938.3 1712.40   5
  -1  -9   2 12115.8 1030.50   6
  -1  -9   2 13588.5 990.414   5
  -1  -9   1 1928.51 382.776   5
  -1  -9   1 1442.33 368.719   6
  -1  -9   0 1135.00 334.950   5
  -1  -9   0 863.625 285.833   6
  -1  -9  -1 9124.92 900.017   5
  -1  -9  -1 8810.50 824.731   6
  -1  -9  -2 3911.42 606.237   5
  -1  -9  -2 4188.90 562.253   6
  -1  -9  -3 4278.02 670.676   5
  -1  -9  -3 3529.72 524.513   6
  -1  -9  -4 20595.4 1456.93   5
  -1  -9  -4 19043.0 1160.67   6
  -1  -9  -5 51680.0 1980.01   6
  -1  -9  -5 55962.7 2470.52   5
  -1  -9  -6 11550.3 1124.28   4
  -1  -9  -6 10709.2 830.610   6
  -1  -9  -7 1354.90 421.242   4
  -1  -9  -7 867.219 218.379   6
  -1  -9  -8 7773.10 982.811   4
  -1  -9  -8 6714.60 634.604   6
  -1  -9  -9 45550.4 2438.09   4
  -1  -9  -9 39217.7 1581.45   6
  -1  -9 -10 11861.5 1257.55   4
  -1  -9 -10 10125.8 749.548   6
  -1  -9 -11 3425.67 743.687   4
  -1  -9 -11 2995.59 404.402   6
  -1  -9 -12 9465.01 1174.99   4
  -1  -9 -13 21554.1 1868.96   4
  -1  -9 -14 2115.28 619.361   4
  -1  -9 -15 586.320 431.265   4
  -1  -9 -16-10.6029 295.477   4
  -1  -9 -17-328.084 378.317   4
  -1  -9 -18-270.781 329.636   4
  -1  -9 -19 411.869 444.420   4
  -1 -10  24 2095.38 674.354   6
  -1 -10  23 800.604 510.356   6
  -1 -10  22 4251.61 903.522   6
   1  10 -21-17.0929 260.723   2
  -1 -10  21 1195.82 494.694   6
   1  10 -20-51.7091 174.052   2
  -1 -10  20 625.838 394.270   6
   1  10 -19 1235.44 447.604   2
  -1 -10  19 1713.12 589.645   6
   1  10 -18 7136.99 973.005   2
  -1 -10  18 6203.00 1009.06   6
   1  10 -17 396.875 251.675   2
  -1 -10  17 667.213 442.055   6
  -1 -10  16 205.020 309.467   6
  -1 -10  15 178.055 242.178   6
  -1 -10  14 3766.28 729.821   6
  -1 -10  13-135.373 302.084   6
  -1 -10  12 395.578 348.236   6
  -1 -10  11 5963.71 897.190   6
   1  10 -10 16366.0 802.514   5
  -1 -10  10 19086.2 1555.66   6
   1  10  -9 2417.34 327.913   5
  -1 -10   9 2285.74 545.792   6
   1  10  -8 2428.18 349.873   5
  -1 -10   8 1081.30 385.874   6
   1  10  -7 925.025 246.567   5
  -1 -10   7 385.833 213.828   6
  -1 -10   6 18389.6 1391.41   6
   1  10  -6 16598.9 1015.08   5
  -1 -10   5 27804.6 1729.72   6
  -1 -10   4 436.092 307.932   6
  -1 -10   3 1761.21 447.715   6
  -1 -10   2 12618.7 1088.89   6
  -1 -10   1 16982.7 1244.85   6
  -1 -10   0 1185.15 329.401   6
  -1 -10  -1 1705.93 379.797   6
  -1 -10  -2-81.4468 126.357   6
  -1 -10  -3 594.685 303.392   6
  -1 -10  -4 10312.0 909.809   6
  -1 -10  -5 5002.88 609.538   6
  -1 -10  -6 2742.32 610.691   4
  -1 -10  -6 2413.33 420.116   6
  -1 -10  -7 2617.62 593.515   4
  -1 -10  -7 2341.08 393.707   6
  -1 -10  -8 341.097 364.513   4
  -1 -10  -8 778.625 236.020   6
  -1 -10  -9 3677.18 719.410   4
  -1 -10  -9 4522.09 524.576   6
  -1 -10 -10 313.830 342.403   4
  -1 -10 -10 726.111 237.563   6
  -1 -10 -11 2701.71 657.961   4
  -1 -10 -12 504.239 392.664   4
  -1 -10 -13 3013.14 682.165   4
  -1 -10 -14-46.7933 245.542   4
  -1 -10 -15 1391.84 571.968   4
  -1 -10 -16 319.512 454.666   4
  -1 -10 -17-320.603 433.799   4
  -1 -10 -18 600.843 471.346   4
  -1 -11  23 223.287 393.312   6
  -1 -11  22-181.303 297.889   6
  -1 -11  21 436.488 399.828   6
  -1 -11  20 764.955 490.671   6
  -1 -11  19 856.616 441.000   6
  -1 -11  18-239.342 410.059   6
  -1 -11  17 1073.04 469.129   6
  -1 -11  16 1857.70 543.722   6
  -1 -11  15 714.144 493.065   6
  -1 -11  14 310.194 220.971   6
  -1 -11  13 1084.51 431.840   6
  -1 -11  12 93.5454 225.082   6
  -1 -11  11 10901.3 1227.49   6
  -1 -11  10 16885.5 1520.51   6
   1  11  -9 1990.50 341.278   5
  -1 -11   9 1692.71 505.731   6
  -1 -11   8 4270.55 768.751   6
   1  11  -8 5092.70 542.611   5
  -1 -11   7 5729.77 835.024   6
  -1 -11   6 11448.4 1178.74   6
  -1 -11   5 239.912 215.647   6
  -1 -11   4 359.468 187.799   6
  -1 -11   3 12211.4 1156.52   6
  -1 -11   2 18692.6 1401.68   6
  -1 -11   1 1859.23 459.345   6
  -1 -11   0 3469.79 582.773   6
  -1 -11  -1 14750.1 1174.46   6
  -1 -11  -2 6648.80 779.115   6
  -1 -11  -3 180.154 196.405   6
  -1 -11  -4 4093.94 601.717   6
  -1 -11  -5 20564.0 1585.13   4
  -1 -11  -5 18168.3 1231.09   6
  -1 -11  -6 19688.4 1609.93   4
  -1 -11  -6 20233.9 1291.16   6
  -1 -11  -7 14056.5 1380.16   4
  -1 -11  -7 13886.8 1031.57   6
  -1 -11  -8 1537.00 488.700   4
  -1 -11  -8 2705.96 457.252   6
  -1 -11  -9 313.782 340.294   4
  -1 -11  -9 661.414 253.754   6
  -1 -11 -10 3047.69 748.469   4
  -1 -11 -11 3369.00 803.764   4
  -1 -11 -12 2322.10 651.528   4
  -1 -11 -13 1514.61 565.980   4
  -1 -11 -14 1145.72 623.153   4
  -1 -11 -15 426.003 489.836   4
  -1 -11 -16 1663.05 628.153   4
  -1 -11 -17 624.035 461.623   4
  -1 -12  21 622.729 377.768   6
  -1 -12  20 986.510 539.214   6
  -1 -12  19 1490.10 595.450   6
  -1 -12  18 1436.36 513.007   6
  -1 -12  17 55.3180 265.455   6
  -1 -12  16 473.846 308.143   6
  -1 -12  15 2852.50 698.870   6
  -1 -12  14 2686.29 679.619   6
  -1 -12  13 1861.48 525.576   6
  -1 -12  12 7874.91 1122.86   6
  -1 -12  11 2515.02 547.833   6
  -1 -12  10 14674.9 1471.25   6
  -1 -12   9 9390.62 1144.75   6
  -1 -12   8 17279.0 1546.94   6
  -1 -12   7 1566.12 518.682   6
  -1 -12   6 12626.1 1283.17   6
  -1 -12   5 4761.75 820.503   6
  -1 -12   4 13259.9 1273.14   6
  -1 -12   3 336.780 340.701   6
  -1 -12   2 10347.3 1087.75   6
  -1 -12   1 8065.45 942.972   6
  -1 -12   0 3518.77 643.530   6
  -1 -12  -1 8596.17 953.711   6
  -1 -12  -2 508.144 290.461   6
  -1 -12  -3 10881.3 1046.21   6
  -1 -12  -4 13079.9 1109.37   6
  -1 -12  -5 12322.5 1322.56   4
  -1 -12  -5 12320.2 1064.14   6
  -1 -12  -6 23258.9 1831.03   4
  -1 -12  -6 21251.2 1378.91   6
  -1 -12  -7 20688.9 1739.32   4
  -1 -12  -7 16760.6 1191.83   6
  -1 -12  -8 8826.24 1163.80   4
  -1 -12  -8 7248.79 779.698   6
  -1 -12  -9 654.539 436.765   4
  -1 -12 -10 668.242 407.635   4
  -1 -12 -11 6067.28 1048.40   4
  -1 -12 -12 2097.85 671.347   4
  -1 -12 -13 29.3132 317.025   4
  -1 -12 -14 1907.08 669.662   4
  -1 -12 -15 1434.84 584.615   4
  -1 -13  20 2267.79 802.847   6
  -1 -13  19 1435.10 614.673   6
  -1 -13  18 1803.85 644.705   6
  -1 -13  17 140.810 235.008   6
  -1 -13  16 4826.56 947.485   6
  -1 -13  15 559.922 459.302   6
  -1 -13  14 528.553 397.960   6
  -1 -13  13 296.355 364.376   6
  -1 -13  12 6413.06 1005.34   6
  -1 -13  11 42.3104 298.311   6
  -1 -13  10 237.132 265.061   6
  -1 -13   9 2223.23 592.940   6
  -1 -13   8 4922.72 884.258   6
  -1 -13   7 321.184 361.957   6
  -1 -13   6 762.045 392.642   6
  -1 -13   5 2623.17 598.506   6
  -1 -13   4 1834.10 547.568   6
  -1 -13   3 538.846 318.066   6
  -1 -13   2 2284.29 580.745   6
  -1 -13   1 484.463 329.048   6
  -1 -13   0 5006.97 761.431   6
  -1 -13  -1 9035.71 1010.83   6
  -1 -13  -2 2603.03 564.037   6
  -1 -13  -3 775.625 360.850   6
  -1 -13  -4 3249.20 716.984   4
  -1 -13  -4 3608.48 629.591   6
  -1 -13  -5 1050.60 467.865   4
  -1 -13  -5 1961.23 483.938   6
  -1 -13  -6 374.631 385.607   4
  -1 -13  -6 365.914 265.170   6
  -1 -13  -7 517.164 414.240   4
  -1 -13  -7 521.985 291.505   6
  -1 -13  -8 1240.79 523.603   4
  -1 -13  -9 2117.38 689.691   4
  -1 -13 -10 156.665 340.227   4
  -1 -13 -11 1162.88 556.803   4
  -1 -13 -12-468.638 319.221   4
  -1 -13 -13 494.810 409.609   4
  -1 -14  18 215.362 346.710   6
  -1 -14  17-3.20961 293.694   6
  -1 -14  16 1544.75 626.813   6
  -1 -14  15 56.8889 304.501   6
  -1 -14  14 457.209 483.327   6
  -1 -14  13 234.384 330.299   6
  -1 -14  12 356.946 408.674   6
  -1 -14  11 66.1146 370.185   6
  -1 -14  10 3880.30 821.739   6
  -1 -14   9 376.990 377.778   6
  -1 -14   8 457.024 224.135   6
  -1 -14   7-3.96060 311.947   6
  -1 -14   6 1293.89 457.298   6
  -1 -14   5 203.938 279.026   6
  -1 -14   4 393.254 331.514   6
  -1 -14   3 652.886 335.202   6
  -1 -14   2 96.9115 275.979   6
  -1 -14   1 1241.62 470.204   6
  -1 -14   0 7788.60 1032.88   6
  -1 -14  -1 1049.76 428.286   6
  -1 -14  -2 5100.44 801.799   6
  -1 -14  -3 8494.94 1155.03   4
  -1 -14  -3 8368.79 1008.10   6
  -1 -14  -4 10896.9 1304.39   4
  -1 -14  -4 12552.0 1202.18   6
  -1 -14  -5 1504.75 528.042   4
  -1 -14  -5 532.699 344.386   6
  -1 -14  -6 1101.61 435.115   4
  -1 -14  -6 1620.09 451.836   6
  -1 -14  -7 265.081 218.525   4
  -1 -14  -8 1256.12 516.415   4
  -1 -14  -9 899.780 537.655   4
  -1 -14 -10 1734.22 604.388   4
  -1 -14 -11 996.452 543.590   4
  -1 -14 -12 1835.16 722.373   4
  -1 -15  16 2056.60 730.130   6
  -1 -15  15 1180.83 633.209   6
  -1 -15  14 934.135 502.510   6
  -1 -15  13 1052.53 505.508   6
  -1 -15  12-655.423 475.936   6
  -1 -15  11 474.249 423.063   6
  -1 -15  10 3038.74 773.339   6
  -1 -15   9-492.008 265.602   6
  -1 -15   8 423.701 385.747   6
  -1 -15   7 121.207 324.823   6
  -1 -15   6 3690.98 778.822   6
  -1 -15   5 275.441 341.410   6
  -1 -15   4 2732.16 640.680   6
  -1 -15   3 1109.20 459.037   6
  -1 -15   2 9648.02 1195.27   6
  -1 -15   1 909.735 445.141   6
  -1 -15   0 11206.5 1227.37   6
  -1 -15  -1 4882.80 845.720   6
  -1 -15  -2 10143.6 1268.50   4
  -1 -15  -2 9602.31 1112.70   6
  -1 -15  -3 904.903 495.148   4
  -1 -15  -3 735.538 405.732   6
  -1 -15  -4 2892.83 746.331   4
  -1 -15  -4 2133.63 533.231   6
  -1 -15  -5 1595.91 614.644   4
  -1 -15  -6 7873.29 1209.24   4
  -1 -15  -7 2516.80 787.032   4
  -1 -15  -8 7062.88 1174.85   4
  -1 -15  -9 2573.39 792.647   4
  -1 -15 -10 2269.31 745.339   4
  -1 -16  14 1300.49 527.743   6
  -1 -16  13 715.866 509.524   6
  -1 -16  12 544.728 477.389   6
  -1 -16  11 424.158 414.388   6
  -1 -16  10 3068.78 800.998   6
  -1 -16   9-130.308 278.111   6
  -1 -16   8 3457.60 809.513   6
  -1 -16   7-300.909 260.595   6
  -1 -16   6 2610.50 731.054   6
  -1 -16   5 1015.63 484.781   6
  -1 -16   4 2980.32 714.437   6
  -1 -16   3 422.317 331.476   6
  -1 -16   2 1319.36 487.027   6
  -1 -16   1 320.788 334.266   6
  -1 -16   0 3593.05 779.787   4
  -1 -16   0 2646.92 671.097   6
  -1 -16  -1 2820.46 743.320   4
  -1 -16  -1 2137.19 533.264   6
  -1 -16  -2 1173.56 529.563   4
  -1 -16  -2 917.685 373.511   6
  -1 -16  -3 689.446 522.187   4
  -1 -16  -3 77.9427 220.348   6
  -1 -16  -4 509.100 384.843   4
  -1 -16  -5 583.824 488.084   4
  -1 -16  -6 599.954 378.441   4
  -1 -16  -7 2467.62 778.450   4
  -1 -16  -8 2619.58 798.087   4
  -1 -17  11 440.103 260.722   6
  -1 -17  10 748.948 487.831   6
  -1 -17   9 146.591 243.824   6
  -1 -17   8 421.592 451.475   6
  -1 -17   7 112.846 331.691   6
  -1 -17   6 744.780 497.206   6
  -1 -17   5 769.488 425.313   6
  -1 -17   4 924.627 465.211   6
  -1 -17   3 283.660 299.812   6
  -1 -17   2 435.859 331.830   4
  -1 -17   2-149.558 236.682   6
  -1 -17   1 1079.25 514.262   4
  -1 -17   1 72.7322 280.232   6
  -1 -17   0 185.425 267.700   4
  -1 -17   0-147.310 215.117   6
  -1 -17  -1 1272.74 569.053   4
  -1 -17  -1 1011.11 433.066   6
  -1 -17  -2 274.230 306.694   4
  -1 -17  -2 500.605 301.648   6
  -1 -17  -3 525.885 430.078   4
  -1 -17  -4 204.104 311.436   4
  -1 -17  -5 393.242 360.760   4
  -1 -18   8 2510.54 755.893   6
  -1 -18   7 518.962 497.950   6
  -1 -18   6 681.592 506.676   6
  -1 -18   5 459.575 438.301   6
  -1 -18   4 2910.59 710.745   4
  -1 -18   4 2603.81 744.768   6
  -1 -18   3 837.327 483.581   4
  -1 -18   3-82.0501 303.645   6
  -1 -18   2 189.044 239.079   4
  -1 -18   2-297.744 370.314   6
  -1 -18   1 297.489 335.581   4
  -1 -18   1 1064.02 535.377   6
  -1 -18   0 1874.92 616.218   4
  -1 -18   0 1505.83 536.053   6
  -1 -18  -1-13.2829 284.318   4
  -1 -18  -2 275.741 266.806   4
  -1 -19   5 343.224 447.106   6
  -1 -19   4 322.702 266.882   6
  -1 -19   3 200.094 325.170   4
  -1 -19   3 774.397 449.440   6
  -1 -19   2 705.091 374.477   4
  -1 -19   2 143.679 270.952   6
  -1 -19   1 591.663 516.868   4
  -1 -19   1 73.1290 337.491   6
   2 -20   3 375.586 393.333   6
   2 -19  -3 107.563 297.448   4
   2 -19  -2 10.9037 273.175   4
   2 -19  -1 393.827 255.363   4
   2 -19   2 875.611 468.016   6
   2 -19   3 1565.98 596.565   6
   2 -19   4 672.104 439.041   6
   2 -19   5 266.197 338.379   6
   2 -19   6 1561.46 651.003   6
   2 -18  -6-123.095 387.750   4
   2 -18  -5-81.8675 261.918   4
   2 -18  -4-68.2395 305.345   4
   2 -18  -3 586.183 455.391   4
   2 -18  -2 559.188 496.676   4
   2 -18  -1 741.322 424.445   4
   2 -18   0-71.6734 341.709   4
   2 -18   0 231.723 266.592   6
   2 -18   1 845.349 424.171   6
   2 -18   2 17.3431 212.135   6
   2 -18   3-269.765 386.115   6
   2 -18   4 907.238 507.745   6
   2 -18   5-168.233 263.743   6
   2 -18   6 790.974 593.726   6
   2 -18   7 853.941 516.789   6
   2 -18   8 75.6527 254.597   6
   2 -18   9 642.295 479.353   6
   2 -17  -8 8.53524 299.291   4
   2 -17  -7 197.577 449.367   4
   2 -17  -6 565.856 322.747   4
   2 -17  -5 45.2177 246.980   4
   2 -17  -4-164.046 392.426   4
   2 -17  -3-288.188 354.564   4
   2 -17  -2 157.587 285.951   4
   2 -17  -1 147.835 248.958   4
   2 -17  -1-98.5041 254.532   6
   2 -17   0 359.712 336.078   4
   2 -17   0-17.2189 253.557   6
   2 -17   1-17.4555 226.611   4
   2 -17   1 209.829 250.337   6
   2 -17   2 291.078 328.463   4
   2 -17   2 349.450 353.519   6
   2 -17   3 127.659 251.064   6
   2 -17   4 165.451 291.664   6
   2 -17   5 2096.52 645.231   6
   2 -17   6 743.457 425.052   6
   2 -17   7 412.920 394.891   6
   2 -17   8 1014.49 562.855   6
   2 -17   9 1103.44 553.574   6
   2 -17  10 608.808 424.319   6
   2 -17  11-19.9567 273.650   6
   2 -16 -10 749.682 425.173   4
   2 -16  -9 1260.99 605.888   4
   2 -16  -8 247.040 324.336   4
   2 -16  -7 1686.56 589.688   4
   2 -16  -6 81.9002 341.465   4
   2 -16  -5 1133.65 555.931   4
   2 -16  -4-156.677 293.130   4
   2 -16  -3 4930.35 895.140   4
   2 -16  -3 4960.73 762.336   6
   2 -16  -2 463.894 414.243   4
   2 -16  -2 706.329 356.596   6
   2 -16  -1 3405.27 704.294   4
   2 -16  -1 3911.82 738.446   6
   2 -16   0 117.300 286.551   4
   2 -16   0 357.933 325.755   6
   2 -16   1 1610.93 509.858   4
   2 -16   1 1414.44 453.150   6
   2 -16   2 701.086 398.581   4
   2 -16   2 650.948 436.994   6
   2 -16   3 2096.20 552.398   4
   2 -16   3 1652.09 532.064   6
   2 -16   4 1315.86 527.888   6
   2 -16   5 4233.23 850.141   6
   2 -16   6 1120.51 544.105   6
   2 -16   7 752.536 388.090   6
   2 -16   8 810.140 428.791   6
   2 -16   9 1908.75 630.165   6
   2 -16  10 844.316 574.196   6
   2 -16  11 2101.75 670.538   6
   2 -16  12 795.224 622.993   6
   2 -16  13 3023.87 834.001   6
   2 -15 -12 440.555 480.383   4
   2 -15 -11 3225.77 881.744   4
   2 -15 -10 601.369 486.659   4
   2 -15  -9 2032.41 717.114   4
   2 -15  -8 617.879 377.141   4
   2 -15  -7 1828.90 673.308   4
   2 -15  -6-90.0595 288.335   4
   2 -15  -5 1444.30 466.452   4
   2 -15  -4 284.538 332.604   4
   2 -15  -4 184.127 168.973   6
   2 -15  -3 2656.27 668.424   4
   2 -15  -3 2671.95 542.520   6
   2 -15  -2-15.6735 246.529   4
   2 -15  -2 420.935 312.564   6
   2 -15  -1 9177.16 1143.27   4
   2 -15  -1 8386.87 994.249   6
   2 -15   0 542.206 306.282   4
   2 -15   0 609.970 370.944   6
   2 -15   1 1856.95 497.236   4
   2 -15   1 1811.25 539.875   6
   2 -15   2 86.3893 204.103   4
   2 -15   2 910.310 424.325   6
   2 -15   3 2315.67 506.427   4
   2 -15   3 2011.87 554.112   6
   2 -15   4 416.569 287.272   4
   2 -15   4 411.188 364.358   6
   2 -15   5 560.225 291.550   4
   2 -15   5 1128.68 541.649   6
   2 -15   6 880.424 428.552   6
   2 -15   7 245.743 378.597   6
   2 -15   8 593.424 389.809   6
   2 -15   9 442.651 310.777   6
   2 -15  10-120.719 225.949   6
   2 -15  11 3879.85 858.851   6
   2 -15  12 967.111 501.579   6
   2 -15  13 590.026 515.190   6
  -2  15 -14 104.488 247.805   2
   2 -15  14 377.076 343.165   6
  -2  15 -15 529.937 323.164   2
   2 -15  15-45.9291 363.730   6
  -2  15 -16-59.6437 235.130   2
   2 -14 -13 311.276 364.293   4
   2 -14 -12-41.3342 284.965   4
   2 -14 -11 204.661 306.304   4
   2 -14 -10-115.914 316.890   4
   2 -14  -9 794.309 448.510   4
   2 -14  -8 595.402 421.354   4
   2 -14  -7 3440.49 778.374   4
   2 -14  -6 1455.02 554.904   4
   2 -14  -5 533.734 434.041   4
   2 -14  -5-36.6448 188.452   6
   2 -14  -4 1886.16 541.476   4
   2 -14  -4 2177.14 434.757   6
   2 -14  -3 108.075 214.432   4
   2 -14  -3 226.374 225.733   6
   2 -14  -2 416.103 322.954   4
   2 -14  -2-136.279 169.483   6
   2 -14  -1 2762.12 588.315   4
   2 -14  -1 1879.97 459.116   6
   2 -14   0 402.245 275.898   4
   2 -14   0 84.1703 166.015   6
   2 -14   1 664.337 347.097   4
   2 -14   1 221.573 280.437   6
   2 -14   2 300.531 228.854   4
   2 -14   2 352.925 345.751   6
   2 -14   3 4006.03 627.668   4
   2 -14   3 4686.75 796.005   6
   2 -14   4 313.524 251.879   4
   2 -14   4 147.550 239.383   6
   2 -14   5 6150.54 744.428   4
   2 -14   5 6295.98 965.727   6
   2 -14   6 2021.14 460.412   4
   2 -14   6 871.311 491.640   6
   2 -14   7 6275.77 969.811   6
   2 -14   8 349.041 362.439   6
   2 -14   9 1248.62 539.794   6
  -2  14 -10 855.890 434.899   2
   2 -14  10 173.533 380.782   6
  -2  14 -11 617.539 357.758   2
   2 -14  11 575.330 442.323   6
  -2  14 -12 1006.96 507.235   2
   2 -14  12 760.778 395.821   6
  -2  14 -13 504.829 410.141   2
   2 -14  13 721.963 412.681   6
  -2  14 -14 1603.68 563.124   2
   2 -14  14 422.726 411.305   6
  -2  14 -15 1332.09 555.039   2
   2 -14  15 1704.43 590.586   6
  -2  14 -16 27.4824 283.370   2
   2 -14  16 486.022 460.899   6
  -2  14 -17 279.403 398.673   2
   2 -14  17-130.808 291.587   6
  -2  14 -18 484.766 431.874   2
   2 -13 -15 834.186 600.569   4
   2 -13 -14 39.4679 289.831   4
   2 -13 -13 247.977 298.447   4
   2 -13 -12 58.8633 253.197   4
   2 -13 -11 2113.79 616.123   4
   2 -13 -10 600.540 448.821   4
   2 -13  -9 3735.51 852.606   4
   2 -13  -8 4109.82 827.012   4
   2 -13  -7 10669.8 1280.22   4
   2 -13  -6 3897.13 791.410   4
   2 -13  -6 4183.76 559.221   6
   2 -13  -5 13464.5 1406.08   4
   2 -13  -5 12476.6 991.926   6
   2 -13  -4 3190.31 694.390   4
   2 -13  -4 3856.47 607.000   6
   2 -13  -3 11611.2 1223.52   4
   2 -13  -3 12763.2 1064.07   6
   2 -13  -2 381.824 321.266   4
   2 -13  -2-110.021 197.573   6
   2 -13  -1 4256.17 674.686   4
   2 -13  -1 3564.55 616.766   6
   2 -13   0 612.701 315.179   4
   2 -13   0 845.990 307.542   6
   2 -13   1 2133.49 481.560   4
   2 -13   1 2281.71 516.779   6
   2 -13   2 156.906 205.288   4
   2 -13   2 843.087 348.041   6
   2 -13   3 77.4788 117.218   4
   2 -13   3 274.055 298.981   6
   2 -13   4 511.966 247.074   4
   2 -13   4 78.2746 249.043   6
   2 -13   5 7842.89 770.607   4
   2 -13   5 7927.19 1059.19   6
   2 -13   6 859.793 315.516   4
   2 -13   6 1111.14 473.343   6
   2 -13   7 4982.05 587.018   4
   2 -13   7 4440.70 767.578   6
  -2  13  -8 396.194 276.459   2
   2 -13   8-11.5489 251.859   6
  -2  13  -9 4176.48 798.948   2
   2 -13   9 3443.54 739.656   6
  -2  13 -10 4012.38 825.649   2
   2 -13  10 2204.48 583.303   6
  -2  13 -11 4410.14 904.281   2
   2 -13  11 3941.38 830.175   6
  -2  13 -12 240.884 333.602   2
   2 -13  12 970.749 525.426   6
  -2  13 -13 6157.36 1043.18   2
   2 -13  13 7214.28 1117.74   6
  -2  13 -14 926.609 485.694   2
   2 -13  14 599.343 487.676   6
  -2  13 -15 1806.96 680.014   2
   2 -13  15 893.734 537.324   6
  -2  13 -16 393.926 353.521   2
   2 -13  16 75.2182 289.615   6
  -2  13 -17 2316.56 693.045   2
   2 -13  17 2548.27 749.781   6
   2 -13  18 254.199 363.758   6
  -2  13 -18 170.808 396.002   2
  -2  13 -19 38.2060 256.012   2
  -2  13 -20 428.715 428.268   2
   2 -12 -16 21.6305 282.952   4
   2 -12 -15 1049.06 552.680   4
   2 -12 -14-284.991 380.635   4
   2 -12 -13 1244.54 509.152   4
   2 -12 -12 665.848 436.401   4
   2 -12 -11 9998.54 1324.53   4
   2 -12 -10 3614.64 824.820   4
   2 -12  -9 21473.1 1835.70   4
   2 -12  -8 980.777 552.368   4
   2 -12  -7 33064.4 2210.99   4
   2 -12  -7 32641.0 1406.75   6
   2 -12  -6 18032.7 1580.75   4
   2 -12  -6 17005.6 1060.18   6
   2 -12  -5 10206.6 1122.19   4
   2 -12  -5 9555.63 816.597   6
   2 -12  -4 2838.91 603.408   4
   2 -12  -4 2170.54 413.932   6
   2 -12  -3 4646.32 742.282   4
   2 -12  -3 5457.43 666.266   6
   2 -12  -2 1974.82 490.441   4
   2 -12  -2 2168.36 444.233   6
   2 -12  -1 8391.91 936.671   4
   2 -12  -1 9426.01 939.306   6
   2 -12   0 729.255 349.183   4
   2 -12   0 219.816 255.041   6
   2 -12   1 9967.07 988.487   4
   2 -12   1 10581.7 1018.60   6
   2 -12   2 2542.20 469.066   4
   2 -12   2 2811.89 561.388   6
   2 -12   3 117.613 165.908   4
   2 -12   3 216.087 159.936   6
   2 -12   4 5587.88 645.232   4
   2 -12   4 4102.49 686.545   6
   2 -12   5 335.781 204.881   4
   2 -12   5 19.3184 217.305   6
  -2  12  -6 5256.81 806.170   2
   2 -12   6 3939.62 520.186   4
   2 -12   6 3929.16 725.371   6
  -2  12  -7 6004.33 877.744   2
   2 -12   7 6419.39 621.643   4
   2 -12   7 7086.65 971.613   6
  -2  12  -8 427.984 405.730   2
   2 -12   8 184.166 199.062   4
   2 -12   8 304.719 234.405   6
  -2  12  -9 13655.2 1386.37   2
   2 -12   9 13168.7 1362.28   6
  -2  12 -10 6171.21 974.570   2
   2 -12  10 5305.42 889.360   6
  -2  12 -11 2601.35 647.595   2
   2 -12  11 2484.32 622.584   6
  -2  12 -12-496.367 393.600   2
   2 -12  12-98.6142 280.358   6
  -2  12 -13 580.161 261.613   2
   2 -12  13 1268.06 474.937   6
  -2  12 -14-184.251 317.152   2
   2 -12  14-470.987 352.140   6
  -2  12 -15 1389.24 536.753   2
   2 -12  15 384.394 305.656   6
  -2  12 -16-321.929 282.070   2
   2 -12  16-186.406 213.937   6
  -2  12 -17 1817.25 616.590   2
   2 -12  17 1955.04 670.721   6
   2 -12  18 379.209 418.967   6
  -2  12 -18 970.536 477.323   2
   2 -12  19 2757.34 783.640   6
  -2  12 -19 2761.90 747.834   2
   2 -12  20 644.661 463.269   6
  -2  12 -20 618.351 532.012   2
  -2  12 -21 1926.63 675.659   2
   2 -11 -20 151.310 273.743   7
   2 -11 -19 333.642 387.167   7
   2 -11 -18 791.826 625.319   4
   2 -11 -18 61.5300 352.872   7
   2 -11 -17 251.282 547.116   4
   2 -11 -16 1265.01 613.432   4
   2 -11 -15-174.922 273.227   4
   2 -11 -14 469.558 368.160   4
   2 -11 -13 1738.72 605.782   4
   2 -11 -12 1447.60 486.322   4
   2 -11 -11 6138.75 1034.79   4
   2 -11 -10 3591.40 747.251   4
   2 -11  -9 2726.54 643.592   4
   2 -11  -8 3303.16 672.491   4
   2 -11  -8 3020.66 348.305   6
   2 -11  -7 138.417 213.186   4
   2 -11  -7 751.735 210.217   6
   2 -11  -6 5239.46 803.008   4
   2 -11  -6 6121.34 577.636   6
   2 -11  -5 14225.1 1289.47   4
   2 -11  -5 13055.9 903.691   6
   2 -11  -4 2826.32 592.366   4
   2 -11  -4 1861.04 361.771   6
   2 -11  -3 120.991 156.583   4
   2 -11  -3 107.312 157.348   6
   2 -11  -2 568.089 226.694   4
   2 -11  -2 616.429 212.539   6
   2 -11  -1 3249.83 552.535   4
   2 -11  -1 3414.40 532.530   6
   2 -11   0 83.2193 186.197   4
   2 -11   0 175.353 213.562   6
   2 -11   1 17.3058 124.468   4
   2 -11   1 288.207 150.548   6
   2 -11   2 1614.68 376.309   4
   2 -11   2 1146.74 378.008   6
   2 -11   3 10190.6 848.545   4
   2 -11   3 10773.3 1027.12   6
  -2  11  -4 220.595 309.359   2
   2 -11   4 154.845 134.820   4
   2 -11   4 124.836 180.592   6
  -2  11  -5 298.984 252.125   2
   2 -11   5 342.454 183.681   4
   2 -11   5 135.740 195.088   6
  -2  11  -6 257.397 211.481   2
   2 -11   6 370.399 224.450   6
  -2  11  -7 207.838 384.905   2
   2 -11   7 293.219 151.976   4
   2 -11   7-37.2149 169.292   6
  -2  11  -8 963.863 361.468   2
   2 -11   8 923.504 208.868   4
  -2  11  -8 1131.31 276.693   5
   2 -11   8 955.371 238.586   6
   2 -11   9 23456.3 962.278   4
  -2  11  -9 22367.2 1691.73   2
   2 -11   9 26377.7 1855.49   6
  -2  11 -10 5285.46 850.668   2
   2 -11  10 3992.90 494.235   7
   2 -11  10 4208.48 771.882   6
  -2  11 -11-97.7668 218.518   2
   2 -11  11 168.618 122.453   7
   2 -11  11-249.971 353.923   6
  -2  11 -12 3319.27 689.135   2
   2 -11  12 2620.99 644.667   6
  -2  11 -13 3636.19 724.982   2
   2 -11  13 3866.69 782.632   6
  -2  11 -14 145.420 266.725   2
   2 -11  14 241.102 414.808   6
  -2  11 -15 958.607 439.001   2
   2 -11  15 1010.32 409.178   6
  -2  11 -16 529.441 384.185   2
   2 -11  16 640.075 391.958   6
  -2  11 -17 3964.23 824.180   2
   2 -11  17 1822.60 687.247   6
   2 -11  18 66.7482 289.204   6
  -2  11 -18 684.040 492.958   2
   2 -11  19 337.808 367.835   6
  -2  11 -19 868.535 437.752   2
  -2  11 -20 93.8338 257.816   2
  -2  11 -21 953.020 426.755   2
  -2  11 -22 492.077 364.848   2
   2 -10 -21 1094.30 502.122   7
   2 -10 -20 578.700 417.259   7
   2 -10 -19 1580.85 660.684   4
   2 -10 -19 581.137 294.033   7
   2 -10 -18 2143.75 673.636   4
   2 -10 -18 990.314 472.474   7
   2 -10 -17 1113.65 583.340   4
   2 -10 -16 765.922 540.189   4
   2 -10 -15 343.434 393.422   4
   2 -10 -14 461.703 366.563   4
   2 -10 -13-71.1346 236.629   4
   2 -10 -12 1647.98 605.411   4
   2 -10 -11 721.659 352.094   4
   2 -10 -10 1416.32 462.985   4
   2 -10  -9-231.808 374.074   4
   2 -10  -8 3291.47 627.811   4
   2 -10  -7 4564.83 722.537   4
   2 -10  -7 4655.11 437.361   6
   2 -10  -6 16157.7 1376.55   4
   2 -10  -6 16090.1 898.880   6
   2 -10  -5 3004.39 586.629   4
   2 -10  -5 3362.61 430.951   6
   2 -10  -4 5872.53 774.120   4
   2 -10  -4 5497.78 570.909   6
   2 -10  -3 14468.5 1175.92   4
   2 -10  -3 15730.2 1022.28   6
   2 -10  -2 22651.7 1425.40   4
   2 -10  -2 22898.8 1271.12   6
   2 -10  -1 32467.3 1684.90   4
   2 -10  -1 32680.2 1592.04   6
   2 -10   0 1171.80 382.430   4
   2 -10   0 1289.30 390.899   6
   2 -10   1 44314.8 1847.28   4
   2 -10   1 43917.1 1985.50   6
   2 -10   2 11003.7 856.794   4
   2 -10   2 10458.0 971.362   6
   2 -10   3 12301.2 872.030   4
  -2  10  -3 11787.7 1082.85   2
   2 -10   3 12245.5 1064.52   6
  -2  10  -4 508.462 275.012   2
   2 -10   4 241.542 140.264   4
   2 -10   4 265.023 202.253   6
  -2  10  -5 4161.77 654.177   2
   2 -10   5 4097.55 458.311   4
   2 -10   5 3786.71 621.502   6
   2 -10   6 14656.9 829.572   4
  -2  10  -6 15807.1 1298.58   2
   2 -10   6 14007.5 1215.68   6
  -2  10  -6 13874.6 924.152   5
   2 -10   7 31568.7 1189.35   4
  -2  10  -7 31717.9 1908.08   2
   2 -10   7 36912.2 2041.80   6
  -2  10  -7 33040.0 1422.31   5
  -2  10  -8 3683.79 684.009   2
   2 -10   8 3249.67 338.584   4
   2 -10   8 4382.90 734.811   6
  -2  10  -8 3774.23 449.599   5
  -2  10  -9 3532.93 647.216   2
   2 -10   9 3149.44 291.013   4
   2 -10   9 3208.69 650.362   6
  -2  10  -9 2922.13 372.355   5
  -2  10 -10 8831.04 1040.80   2
   2 -10  10 7242.58 592.499   7
  -2  10 -10 7386.61 552.182   5
  -2  10 -11 2746.53 642.890   2
   2 -10  11 3345.44 376.839   7
   2 -10  11 3129.17 659.560   6
  -2  10 -12 5323.90 814.778   2
   2 -10  12 5274.60 858.917   6
  -2  10 -13 1954.31 529.630   2
   2 -10  13 1751.57 554.422   6
  -2  10 -14 2875.46 684.018   2
   2 -10  14 2240.72 679.390   6
  -2  10 -15 19026.1 1671.80   2
   2 -10  15 17961.2 1656.03   6
  -2  10 -16 415.232 384.301   2
   2 -10  16 742.483 485.893   6
   2 -10  17 4741.02 908.544   6
  -2  10 -17 4678.03 862.569   2
   2 -10  18 644.503 509.520   6
  -2  10 -18 1011.61 479.881   2
   2 -10  19 4043.98 868.078   6
  -2  10 -19 3463.33 774.254   2
  -2  10 -20 134.254 330.924   2
  -2  10 -21-74.5646 277.089   2
  -2  10 -22 907.564 461.193   2
  -2  10 -23 1349.14 586.941   2
   2  -9 -22 278.927 355.245   7
   2  -9 -21 545.792 450.683   7
   2  -9 -20 2384.17 678.525   7
   2  -9 -19 4386.42 859.974   7
   2  -9 -18 3589.64 871.034   4
   2  -9 -18 3011.12 716.537   7
   2  -9 -17 2907.32 800.301   4
   2  -9 -16 6044.67 1091.07   4
   2  -9 -15 6059.50 1007.05   4
   2  -9 -14 2504.53 601.929   4
   2  -9 -13 558.527 354.842   4
   2  -9 -12 661.079 334.985   4
   2  -9 -11 840.554 394.762   4
   2  -9 -10 526.686 279.400   4
   2  -9  -9 3071.08 647.425   4
   2  -9  -8 7705.05 981.886   4
   2  -9  -7 3974.61 657.899   4
   2  -9  -7 3667.76 360.527   6
   2  -9  -6 868.148 329.265   4
   2  -9  -6 1323.36 245.978   6
   2  -9  -5 22795.1 1512.99   4
   2  -9  -5 23858.8 1081.52   6
   2  -9  -4 31809.0 1751.68   4
   2  -9  -4 30666.4 1310.53   6
   2  -9  -3 28345.8 1590.51   4
   2  -9  -3 26763.8 1266.39   6
  -2   9   3 27886.5 1312.85   6
   2  -9  -2 2318.22 474.053   4
  -2   9   2 1986.24 401.881   6
   2  -9  -2 1448.31 324.354   6
   2  -9  -1 23701.2 1342.52   4
   2  -9  -1 21913.0 1225.49   6
  -2   9   1 24705.7 1308.17   6
   2  -9   0 22362.1 1258.46   4
   2  -9   0 21952.9 1283.89   6
   2  -9   1 49548.3 1865.47   4
   2  -9   1 46549.6 1972.96   6
  -2   9  -1 44550.7 2015.93   2
   2  -9   2 30260.5 1375.09   4
   2  -9   2 27841.8 1544.46   6
   2  -9   3 72421.0 2183.97   4
   2  -9   3 77560.2 2711.97   6
  -2   9  -3 71901.8 2688.97   2
   2  -9   4 35054.1 1349.56   4
  -2   9  -4 37754.3 1898.46   2
   2  -9   5 8435.88 588.598   4
  -2   9  -5 7812.16 887.995   2
   2  -9   5 9096.65 908.444   6
  -2   9  -6 5799.93 757.635   2
   2  -9   6 5898.80 463.972   4
   2  -9   6 5638.91 732.825   6
   2  -9   7 13569.1 663.127   4
  -2   9  -7 12554.7 1132.15   2
   2  -9   7 14175.5 1236.55   6
   2  -9   8 19227.9 721.928   4
   2  -9   8 20581.1 739.465   3
  -2   9  -8 21191.0 1501.14   2
   2  -9   8 20203.0 1488.95   6
  -2   9  -8 19129.2 954.965   5
   2  -9   9 7811.23 362.343   4
   2  -9   9 7308.29 349.287   3
  -2   9  -9 8125.74 961.919   2
   2  -9   9 7593.57 920.575   6
   2  -9   9 7372.84 578.642   7
  -2   9  -9 7622.74 565.577   5
  -2   9 -10 2253.70 561.519   2
   2  -9  10 2239.91 305.377   7
   2  -9  10 1950.59 510.602   6
  -2   9 -10 2372.07 286.917   5
  -2   9 -11 10578.7 1121.89   2
   2  -9  11 10347.8 1147.84   6
   2  -9  11 10703.3 595.662   7
  -2   9 -11 10651.3 550.112   5
  -2   9 -12 4589.56 773.799   2
   2  -9  12 4324.53 753.213   6
  -2   9 -13 263.287 248.602   2
   2  -9  13 523.477 357.537   6
  -2   9 -14 3170.42 653.349   2
   2  -9  14 2486.11 625.508   6
  -2   9 -15 3263.13 674.595   2
   2  -9  15 2569.37 642.102   6
   2  -9  16 2813.98 669.168   6
  -2   9 -16 2022.24 534.493   2
   2  -9  17 1224.84 485.243   6
  -2   9 -17 1127.17 438.550   2
   2  -9  18-168.603 344.520   6
  -2   9 -18 312.399 333.023   2
  -2   9 -19 2259.46 667.637   2
  -2   9 -20 2124.82 620.824   2
  -2   9 -21 1908.80 663.460   2
  -2   9 -21 1430.19 669.667   1
  -2   9 -22 119.278 278.770   1
  -2   9 -22 93.1886 334.859   2
  -2   9 -23 1448.25 637.425   2
  -2   9 -24 290.244 311.571   2
   2  -8 -22 1580.22 493.903   7
   2  -8 -21 1133.06 477.924   7
   2  -8 -20 2236.59 583.278   7
   2  -8 -19 2089.22 580.505   7
   2  -8 -18 7576.78 1224.87   4
   2  -8 -18 4853.12 872.020   7
   2  -8 -17 14137.1 1628.04   4
   2  -8 -17 12871.2 1365.72   7
   2  -8 -16 21024.3 1870.34   4
   2  -8 -15 7820.22 1143.87   4
   2  -8 -14 23.3397 272.749   4
   2  -8 -13 5227.25 880.737   4
   2  -8 -12 6390.88 945.328   4
   2  -8 -11 96.0287 259.315   4
   2  -8 -10 1151.36 435.811   4
   2  -8  -9 2925.53 598.328   4
   2  -8  -8 2556.46 555.209   4
   2  -8  -7 1122.98 377.515   4
   2  -8  -6 5377.36 706.591   4
   2  -8  -6 4907.32 406.911   6
   2  -8  -5-158.642 223.188   4
   2  -8  -5 74.7377 99.7596   6
   2  -8  -4 7391.64 790.526   4
   2  -8  -4 7438.50 573.153   6
  -2   8   4 7440.19 579.003   6
   2  -8  -3 5336.05 643.462   4
   2  -8  -3 5869.15 534.764   6
  -2   8   3 6188.55 552.799   6
   2  -8  -2 25925.0 1378.11   4
   2  -8  -2 23846.8 1171.43   6
  -2   8   2 25671.9 1214.24   6
   2  -8  -1 21745.6 1223.81   4
   2  -8  -1 23320.6 1180.78   6
  -2   8   1 21884.8 1170.82   6
   2  -8   0 38275.5 1576.00   4
  -2   8   0 38465.2 1728.25   2
   2  -8   0 35543.7 1565.35   6
  -2   8   0 38474.5 1627.84   6
   2  -8   1 14375.4 893.518   4
  -2   8  -1 14046.0 1021.80   2
   2  -8   1 14859.0 1015.09   6
  -2   8  -1 14608.4 1006.34   6
  -2   8  -2 101.296 129.868   2
   2  -8   2 54.1958 120.314   4
   2  -8   2 179.499 149.235   6
  -2   8  -3 2111.12 426.007   2
   2  -8   3 1595.51 276.556   4
   2  -8   3 1710.76 375.448   6
  -2   8  -4 1352.59 352.153   2
   2  -8   4 1412.33 240.326   4
   2  -8   4 1223.49 363.204   6
  -2   8  -5 2199.97 467.063   2
   2  -8   5 1502.76 234.684   4
   2  -8   5 1826.25 379.898   6
   2  -8   6 9894.01 532.724   4
   2  -8   6 10758.7 978.111   6
  -2   8  -6 11582.4 999.523   2
   2  -8   7 17738.3 651.376   4
  -2   8  -7 18089.8 1302.98   2
   2  -8   7 18498.7 1314.05   6
   2  -8   8 1231.69 131.745   3
   2  -8   8 1002.23 119.962   4
  -2   8  -8 1185.54 335.470   2
   2  -8   8 1300.93 239.667   7
   2  -8   8 1365.84 438.423   6
  -2   8  -9 10603.7 1039.55   2
   2  -8   9 10384.0 624.970   7
   2  -8   9 11146.0 1084.10   6
  -2   8 -10 997.553 354.802   2
   2  -8  10 677.197 146.734   7
   2  -8  10 968.339 372.518   6
  -2   8 -11 5110.15 755.555   2
   2  -8  11 5202.73 333.312   7
   2  -8  11 5095.15 765.837   6
  -2   8 -12 285.444 264.773   2
  -2   8 -12 13.0468 41.9621   5
  -2   8 -12 195.481 69.5382   5
   2  -8  12 264.178 212.574   6
  -2   8 -13 154.339 158.521   2
   2  -8  13 308.705 257.152   6
  -2   8 -14-154.944 218.304   2
   2  -8  14 131.151 258.474   6
   2  -8  15 1202.79 461.482   6
  -2   8 -15 250.197 210.500   2
   2  -8  16 2079.82 608.533   6
  -2   8 -16 2342.24 597.190   2
   2  -8  17 1040.75 462.804   6
  -2   8 -17 1178.02 388.170   2
  -2   8 -18 387.625 328.110   2
  -2   8 -19 1502.81 511.023   2
  -2   8 -20 356.372 385.588   2
  -2   8 -20 365.340 416.448   1
  -2   8 -21 1673.28 632.466   1
  -2   8 -21 1346.89 500.591   2
  -2   8 -22 209.824 308.611   1
  -2   8 -22 795.057 442.555   2
  -2   8 -23 2035.87 649.103   2
  -2   8 -24 144.611 322.812   2
   2  -7 -22 1001.17 486.631   7
   2  -7 -21-76.9602 220.214   7
   2  -7 -20 588.074 364.538   7
   2  -7 -19 264.825 249.243   7
   2  -7 -18 1629.14 531.984   7
   2  -7 -17 4359.24 880.634   4
   2  -7 -17 5879.16 900.031   7
   2  -7 -16 8431.87 1182.70   4
   2  -7 -16 7723.51 996.867   7
   2  -7 -15 2120.95 589.136   4
   2  -7 -14-63.4459 307.868   4
   2  -7 -13 1283.06 450.622   4
   2  -7 -12 1500.54 424.744   4
   2  -7 -11 159.893 265.507   4
   2  -7 -10 28.1495 98.8134   2
   2  -7 -10-0.58325 224.981   4
   2  -7  -9 2507.75 380.095   2
   2  -7  -9 2531.22 532.058   4
   2  -7  -8 3919.37 476.387   2
   2  -7  -8 3225.64 569.612   4
   2  -7  -7 285.789 163.695   2
  -2   7   7 376.569 155.456   1
   2  -7  -7 23.6019 171.340   4
   2  -7  -6 9302.42 738.162   2
  -2   7   6 8221.60 687.869   1
   2  -7  -6 8676.80 860.827   4
   2  -7  -5 10902.5 928.221   4
   2  -7  -5 10287.1 776.022   2
  -2   7   5 10947.6 786.865   1
   2  -7  -5 10131.7 585.966   6
  -2   7   5 10410.2 597.786   6
   2  -7  -4 3708.19 532.995   4
   2  -7  -4 3939.87 479.743   2
   2  -7  -4 2581.26 312.127   6
  -2   7   4 3280.58 353.947   6
   2  -7  -3 432.781 187.390   2
   2  -7  -3 234.245 145.390   4
  -2   7   3 433.370 166.573   6
   2  -7  -3 508.706 154.540   6
   2  -7  -2 89.9741 179.432   2
   2  -7  -2-41.4842 140.384   4
   2  -7  -2 108.370 126.197   6
  -2   7   2 167.912 120.323   6
   2  -7  -1 35203.1 1482.47   4
   2  -7  -1 33448.7 1496.40   2
  -2   7   1 30583.9 1455.36   2
   2  -7  -1 38250.0 1450.55   6
  -2   7   1 34597.7 1401.07   6
   2  -7   0 165378. 3725.40   4
   2  -7   0 172203. 4029.50   2
  -2   7   0 172986. 4023.23   2
   2  -7   0 160698. 3777.62   6
  -2   7   0 170437. 3871.48   6
   2  -7   1 5324.43 506.396   4
  -2   7  -1 4388.45 549.643   2
   2  -7   1 5096.44 552.181   6
  -2   7  -1 6395.19 617.701   6
   2  -7   2 5109.26 458.237   4
  -2   7  -2 4687.55 561.949   2
   2  -7   2 6816.91 649.491   6
  -2   7  -2 5281.09 582.817   6
   2  -7   3 11731.8 653.344   4
   2  -7   3 11594.0 896.794   6
  -2   7  -3 12063.5 932.175   2
   2  -7   4 22393.4 869.671   4
  -2   7  -4 22123.9 1288.03   2
   2  -7   4 21926.6 1270.30   6
  -2   7  -5 394.496 195.962   2
   2  -7   5 378.477 116.873   4
   2  -7   5 652.637 288.846   6
   2  -7   6 6523.84 350.098   4
  -2   7  -6 7078.23 742.541   2
   2  -7   6 6596.22 524.234   7
   2  -7   6 6329.69 720.003   6
  -2   7  -7-180.194 229.079   2
   2  -7   7 269.451 141.649   7
   2  -7   7 372.556 192.020   6
  -2   7  -8 36767.4 1839.46   2
   2  -7   8 34892.9 1833.12   6
   2  -7   8 36001.7 1173.38   7
  -2   7  -9 31933.7 1745.56   2
   2  -7   9 34476.2 1066.35   7
   2  -7   9 34106.9 1861.36   6
  -2   7 -10 5341.77 744.337   2
   2  -7  10 5696.46 776.103   6
   2  -7  10 5425.14 327.052   7
  -2   7 -11 2159.11 493.029   2
   2  -7  11 3004.22 592.319   6
  -2   7 -11 2644.80 231.447   5
  -2   7 -12 7843.90 919.505   2
   2  -7  12 7878.45 928.721   6
  -2   7 -12 8158.53 353.812   5
   2  -7  13 7601.77 918.323   6
  -2   7 -13 7801.77 922.530   2
   2  -7  14 243.664 230.297   6
  -2   7 -14 838.928 342.914   2
   2  -7  15 4003.24 737.107   6
  -2   7 -15 2551.16 585.480   2
   2  -7  16 15495.2 1439.33   6
  -2   7 -16 17875.0 1499.99   2
  -2   7 -17 15531.4 1452.38   2
  -2   7 -18 2667.89 605.761   2
  -2   7 -19 2747.29 656.557   2
  -2   7 -19 5027.46 955.688   1
  -2   7 -20 3610.74 864.810   1
  -2   7 -20 2242.43 609.965   2
  -2   7 -21 3901.30 932.359   1
  -2   7 -21 3423.19 736.337   2
  -2   7 -22 458.330 394.766   1
  -2   7 -22 212.747 268.255   2
  -2   7 -23 377.022 359.010   2
  -2   7 -24 1146.21 510.023   2
   2  -6 -24-148.785 351.250   1
   2  -6 -23-284.097 387.487   1
   2  -6 -22 1599.36 514.620   7
   2  -6 -22 835.002 459.044   1
   2  -6 -21 1547.24 538.262   7
   2  -6 -21 1494.68 561.458   1
   2  -6 -20 3013.13 678.018   7
   2  -6 -20 1764.71 576.571   1
   2  -6 -19 397.446 227.138   7
   2  -6 -19 525.853 449.497   1
   2  -6 -18 4646.42 774.305   7
   2  -6 -18 4457.79 821.339   1
   2  -6 -17 4464.64 728.233   7
   2  -6 -17 4461.58 779.620   1
   2  -6 -16 9455.58 1183.99   4
   2  -6 -16 8718.39 1004.32   7
   2  -6 -16 9932.44 1094.97   1
   2  -6 -15 2971.46 713.829   4
   2  -6 -15 4136.44 691.735   7
   2  -6 -15 2749.38 599.423   1
   2  -6 -14 20074.4 1631.35   4
   2  -6 -13 7955.70 1010.82   4
   2  -6 -12 80.1567 236.005   4
   2  -6 -11 10.6207 166.285   4
   2  -6 -10 27575.5 1707.69   4
   2  -6  -9 14373.6 1196.17   4
   2  -6  -8 9209.29 676.753   2
  -2   6   8 9325.37 759.795   1
   2  -6  -8 8893.13 888.725   4
  -2   6   7 17638.2 1000.86   1
   2  -6  -7 17834.8 947.712   2
   2  -6  -7 18300.5 1253.46   4
  -2   6   6 60322.9 1890.39   1
   2  -6  -6 59109.6 1843.02   2
   2  -6  -5 9843.97 688.711   2
  -2   6   5 9484.61 670.068   1
   2  -6  -5 9864.50 848.651   4
  -2   6   5 9783.96 512.989   6
  -2   6   4 9281.86 772.550   4
   2  -6  -4 8575.27 762.894   4
   2  -6  -4 10213.7 707.153   2
   2  -6  -4 8451.46 513.530   6
  -2   6   4 9271.26 541.989   6
   2  -6  -3 15735.0 1001.62   4
   2  -6  -3 16316.1 910.871   2
   2  -6  -3 16465.0 778.546   6
  -2   6   3 16612.9 794.814   6
   2  -6  -2 65270.0 2090.36   4
   2  -6  -2 68702.2 2049.71   2
  -2   6   2 67875.8 2033.44   2
   2  -6  -2 65173.9 1831.61   6
  -2   6   2 64805.1 1840.66   6
   2  -6  -1 14442.3 851.948   4
  -2   6   1 13519.4 852.754   2
   2  -6  -1 13624.4 857.766   2
   2  -6  -1 14071.0 791.862   6
  -2   6   1 15226.1 829.899   6
  -2   6   0 448.657 193.324   2
   2  -6   0 404.375 196.012   2
   2  -6   0 907.648 231.056   4
  -2   6   0 1093.99 248.943   6
   2  -6   0 935.441 221.708   6
   2  -6   1 21627.1 957.898   4
   2  -6   1 21724.5 1134.41   2
  -2   6  -1 21855.8 1136.31   2
   2  -6   1 23342.0 1134.88   6
  -2   6  -1 23611.3 1143.72   6
   2  -6   2 7567.35 508.031   4
   2  -6   2 7637.24 663.658   2
  -2   6  -2 7990.33 695.105   2
   2  -6   2 8121.65 674.131   6
  -2   6  -2 6688.17 621.121   6
   2  -6   3 19587.9 773.402   4
   2  -6   3 21121.3 1154.41   2
  -2   6  -3 20237.5 1140.72   2
   2  -6   3 20668.1 1141.84   6
  -2   6  -3 19803.9 1129.26   6
   2  -6   4 12763.0 547.475   4
  -2   6  -4 11949.7 893.216   2
   2  -6   4 11926.1 903.664   6
  -2   6  -4 13182.1 942.771   6
   2  -6   5 11109.0 437.931   4
  -2   6  -5 10529.7 854.768   2
   2  -6   5 11470.9 651.254   7
   2  -6   5 11587.2 905.794   6
  -2   6  -6 8908.02 806.985   2
   2  -6   6 8921.38 806.012   6
   2  -6   6 9062.04 550.454   7
  -2   6  -7 862.035 264.057   2
   2  -6   7 741.784 154.345   7
   2  -6   7 798.908 326.699   6
  -2   6  -8 2256.12 470.903   2
   2  -6   8 2420.43 242.808   7
   2  -6   8 1943.94 409.026   6
   2  -6   9 37958.2 1904.64   6
   2  -6   9 38384.0 965.578   7
  -2   6  -9 38349.0 1859.70   2
  -2   6 -10 81678.0 1807.55   5
  -2   6 -10 87510.4 2973.30   2
   2  -6  10 83060.8 2963.37   6
  -2   6 -11 30830.4 1758.40   2
   2  -6  11 34783.0 1864.27   6
  -2   6 -11 32799.8 934.178   5
  -2   6 -12 4209.99 662.037   2
   2  -6  12 4492.69 677.037   6
  -2   6 -12 4428.52 289.823   5
  -2   6 -13 4915.19 710.200   2
   2  -6  13 3967.02 670.200   6
  -2   6 -13 5004.08 277.555   5
   2  -6  14 9276.05 1024.14   6
  -2   6 -14 9749.47 1026.49   2
  -2   6 -15 2522.76 545.119   2
  -2   6 -16 414.637 300.761   2
  -2   6 -17 13086.8 1408.18   1
  -2   6 -17 11435.1 1189.54   2
  -2   6 -18 4683.50 905.382   1
  -2   6 -18 4367.93 762.928   2
  -2   6 -19 3674.02 815.898   1
  -2   6 -19 2592.84 656.092   2
  -2   6 -20 703.722 341.533   2
  -2   6 -20 808.869 439.772   1
  -2   6 -21 577.563 502.435   1
  -2   6 -21 1079.60 433.063   2
  -2   6 -22 741.054 480.178   1
  -2   6 -22 677.853 436.780   2
  -2   6 -23 1443.05 559.707   1
  -2   6 -23 1257.09 432.596   2
   2  -5 -25 646.909 465.640   1
   2  -5 -24 2331.12 695.525   1
   2  -5 -23-277.362 337.205   1
   2  -5 -22 359.605 282.524   7
   2  -5 -22 775.160 458.256   1
   2  -5 -21 262.043 247.117   7
   2  -5 -21 264.062 358.994   1
   2  -5 -20 2273.32 541.623   7
   2  -5 -20 2732.51 633.417   1
   2  -5 -19 924.199 370.738   7
   2  -5 -19 460.864 344.344   1
   2  -5 -18-38.9955 170.138   7
   2  -5 -18 281.003 290.402   1
   2  -5 -17 459.137 298.661   7
   2  -5 -17 236.745 268.019   1
   2  -5 -16 3127.56 566.909   7
   2  -5 -16 4068.21 710.779   1
   2  -5 -15 4206.90 664.875   7
   2  -5 -15 3394.06 617.760   1
   2  -5 -14 12343.1 1254.23   4
   2  -5 -14 14901.9 1204.45   7
   2  -5 -14 14363.0 1178.50   1
   2  -5 -13 1003.31 315.190   1
   2  -5 -13 1372.89 413.185   4
   2  -5 -12 22099.9 1339.41   1
   2  -5 -12 20429.7 1504.64   4
   2  -5 -11 12530.4 969.603   1
   2  -5 -11 13849.6 1220.35   4
   2  -5 -10 8010.52 732.926   1
   2  -5 -10 7500.74 864.444   4
  -2   5   9 5310.28 563.674   1
   2  -5  -9 6042.51 741.498   4
   2  -5  -8 78507.4 2026.19   2
  -2   5   8 79518.8 2300.58   1
   2  -5  -8 75692.7 2710.52   4
  -2   5   7 51546.8 1715.89   1
   2  -5  -7 52757.3 1588.19   2
  -2   5   6 123549. 2816.87   1
   2  -5  -6 118964. 2694.15   2
   2  -5  -6 115423. 3291.40   4
   2  -5  -5 23064.7 982.954   2
   2  -5  -5 23952.4 1284.48   4
  -2   5   5 25549.8 1281.25   4
  -2   5   5 25858.3 765.195   6
   2  -5  -4 84392.5 2164.85   2
   2  -5  -4 83337.0 2506.39   4
  -2   5   4 84233.2 2472.66   4
  -2   5   4 85288.5 1872.41   6
   2  -5  -3 17056.6 982.335   4
  -2   5   3 18356.9 981.767   4
   2  -5  -3 15990.0 819.925   2
   2  -5  -3 17354.4 738.890   6
  -2   5   3 17358.8 739.546   6
  -2   5   2 4109.18 438.657   4
   2  -5  -2 4116.48 449.355   4
   2  -5  -2 4160.40 419.253   2
  -2   5   2 4008.10 411.743   2
   2  -5  -2 4086.37 370.954   6
  -2   5   2 4202.01 371.599   6
  -2   5   1 106.777 96.7832   2
   2  -5  -1-21.8704 116.676   2
  -2   5   1 65.1662 110.869   4
   2  -5  -1 182.228 112.924   4
   2  -5  -1-78.2866 75.4086   6
  -2   5   1 58.9420 70.4889   6
   2  -5   0 4308.11 404.859   4
  -2   5   0 5442.03 430.836   4
  -2   5   0 4711.80 471.353   2
   2  -5   0 5223.26 490.191   2
   2  -5   0 4936.80 453.837   6
  -2   5   0 4890.14 456.636   6
  -2   5  -1 198.760 166.873   2
   2  -5   1 160.213 123.032   2
   2  -5   1 221.252 105.491   4
   2  -5   1 36.4665 90.4212   6
  -2   5  -1 299.021 131.606   6
   2  -5   2 208.785 161.402   2
  -2   5  -2-103.670 151.496   2
   2  -5   2 94.4972 61.6308   4
   2  -5   2 35.6807 106.463   6
  -2   5  -2 35.0052 100.906   6
   2  -5   3 9060.17 435.455   4
   2  -5   3 10043.2 749.362   2
  -2   5  -3 8410.96 672.069   2
   2  -5   3 10321.9 758.720   6
   2  -5   3 9278.21 580.732   7
  -2   5  -3 9178.71 714.533   6
  -2   5  -4 118432. 3064.95   2
  -2   5  -4 119369. 3106.87   6
   2  -5   4 114561. 3048.19   6
   2  -5   4 114575. 2529.22   7
  -2   5  -5 18516.6 1099.96   2
  -2   5  -5 20470.5 1182.32   6
   2  -5   5 20194.0 1145.95   6
   2  -5   5 20996.3 820.885   7
  -2   5  -6-39.9844 151.597   2
   2  -5   6 214.869 92.4296   7
   2  -5   6 157.875 233.400   6
   2  -5   7 23442.7 767.334   7
   2  -5   7 21557.0 1283.08   6
  -2   5  -7 21190.5 1248.98   2
   2  -5   8 23296.3 1371.69   6
   2  -5   8 23371.4 682.444   7
  -2   5  -8 23353.3 1352.35   2
  -2   5  -9 83.5175 85.6062   5
  -2   5  -9 86.6546 163.680   2
   2  -5   9 7.92055 181.310   6
  -2   5 -10 8352.03 852.896   2
   2  -5  10 8976.06 889.921   6
  -2   5 -10 8617.45 469.924   5
  -2   5 -11 10628.9 957.285   2
   2  -5  11 8819.05 908.626   6
  -2   5 -11 9873.73 507.069   5
  -2   5 -12 8272.51 859.227   2
   2  -5  12 5786.49 740.103   6
  -2   5 -12 7414.67 429.398   5
  -2   5 -13 175.297 194.178   2
  -2   5 -13 105.796 95.0532   3
  -2   5 -13 29.0216 63.6233   5
  -2   5 -14 8138.38 913.510   2
  -2   5 -14 8145.95 462.917   3
  -2   5 -14 7871.38 438.414   5
  -2   5 -15 1200.74 199.821   3
  -2   5 -15 969.004 357.578   2
  -2   5 -15 1622.67 539.303   1
  -2   5 -16 9011.14 570.837   3
  -2   5 -16 10744.5 1211.33   1
  -2   5 -16 9007.05 1023.16   2
  -2   5 -17 5863.66 941.625   1
  -2   5 -17 5532.91 806.319   2
  -2   5 -18 337.278 381.602   1
  -2   5 -18 235.464 209.667   2
  -2   5 -19-41.0099 260.202   1
  -2   5 -19 222.945 197.441   2
  -2   5 -20 528.923 386.885   1
  -2   5 -20 526.511 400.819   2
  -2   5 -21 508.705 412.464   1
  -2   5 -21 282.977 312.733   2
  -2   5 -22 178.765 413.109   1
  -2   5 -22 432.894 351.179   2
  -2   5 -23 1210.17 614.499   1
  -2   5 -23 2095.06 582.237   2
   2  -4 -25 152.292 328.870   1
   2  -4 -24 367.106 396.370   1
   2  -4 -23 668.447 392.428   1
   2  -4 -22 343.838 331.072   1
   2  -4 -21-39.0902 157.617   7
   2  -4 -21 68.0475 237.665   1
   2  -4 -20 373.760 277.769   7
   2  -4 -20 325.620 210.090   1
   2  -4 -19 206.312 204.986   7
   2  -4 -19-305.121 289.474   1
   2  -4 -18 688.437 327.402   7
   2  -4 -18 430.125 334.015   1
   2  -4 -17 1133.65 394.994   7
   2  -4 -17 1040.02 374.956   1
   2  -4 -16 5441.52 719.851   7
   2  -4 -16 5789.90 798.893   1
   2  -4 -15 112.245 191.396   7
   2  -4 -15-91.4002 219.721   1
   2  -4 -14 1059.53 358.370   7
   2  -4 -14 854.475 339.560   1
   2  -4 -13 2555.65 503.285   7
   2  -4 -13 1714.36 396.970   1
   2  -4 -12 4030.80 676.848   4
   2  -4 -12 4001.09 596.833   7
   2  -4 -12 4141.04 556.506   1
   2  -4 -11 258.177 261.253   4
   2  -4 -11 159.110 180.320   7
   2  -4 -11 190.932 190.998   1
   2  -4 -10 7032.96 808.919   4
  -2   4  10 9195.08 774.464   1
   2  -4 -10 9586.43 762.142   1
   2  -4  -9 829.396 246.850   4
  -2   4   9 1070.32 231.412   1
   2  -4  -9 707.553 225.882   1
   2  -4  -8 1504.82 332.057   4
   2  -4  -8 2558.95 365.243   1
  -2   4   8 2876.61 370.962   1
   2  -4  -7 487.936 146.871   4
   2  -4  -7 1146.55 191.497   2
  -2   4   7 707.805 175.217   1
   2  -4  -7 1001.04 232.269   1
  -2   4   6 42528.1 1710.28   4
   2  -4  -6 41663.8 1725.97   4
  -2   4   6 42751.4 1369.42   1
   2  -4  -6 44704.1 1255.28   2
   2  -4  -5 13983.3 917.633   4
  -2   4   5 14650.3 916.191   4
  -2   4   5 15078.0 492.312   6
   2  -4  -5 13857.4 651.125   2
  -2   4   5 13262.2 663.959   1
  -2   4   4 3695.23 436.207   4
   2  -4  -4 4598.07 491.176   4
  -2   4   4 3520.74 263.552   6
   2  -4  -4 3498.25 324.576   2
  -2   4   4 3420.46 300.932   1
   2  -4  -3 3516.73 427.281   4
  -2   4   3 3034.43 389.875   4
  -2   4   3 4053.61 311.397   6
   2  -4  -3 3703.66 338.663   2
  -2   4   3 3382.78 329.109   2
  -2   4   2 94320.5 2348.38   4
   2  -4  -2 93506.1 2370.00   4
   2  -4  -2 98974.5 2225.17   2
  -2   4   2 98962.2 2229.65   2
  -2   4   2 92972.1 2092.66   6
  -2   4   1 1988.27 274.318   2
   2  -4  -1 2108.47 274.128   2
  -2   4   1 2496.26 297.645   4
   2  -4  -1 2286.85 293.790   4
  -2   4   1 2121.07 269.493   6
  -2   4   0 6430.46 434.248   4
   2  -4   0 6388.19 441.458   4
  -2   4   0 6435.15 489.824   6
   2  -4   0 5847.36 463.078   6
   2  -4   0 6264.54 487.832   7
   2  -4   0 6326.58 502.317   2
  -2   4   0 6145.81 493.404   2
  -2   4  -1 22960.0 798.107   4
   2  -4   1 22891.9 817.053   4
   2  -4   1 23191.3 959.368   7
   2  -4   1 25488.9 1048.44   6
  -2   4  -1 25473.1 1056.53   6
  -2   4  -1 22512.1 1005.54   2
   2  -4   1 24174.9 1042.62   2
  -2   4  -2 261466. 4208.90   4
   2  -4   2 246615. 4600.60   7
  -2   4  -2 254248. 4946.81   6
   2  -4   2 247962. 4894.03   6
  -2   4  -2 257697. 4929.46   2
   2  -4   3 84328.2 2290.86   6
  -2   4  -3 80738.6 2283.25   6
   2  -4   3 80158.0 1891.95   7
  -2   4  -3 76476.9 2206.34   2
  -2   4  -4 27073.9 1244.36   6
   2  -4   4 26482.1 1223.33   6
   2  -4   4 26628.4 904.264   7
  -2   4  -4 26089.4 1214.63   2
  -2   4  -5 3879.32 476.914   6
   2  -4   5 3649.80 294.715   7
   2  -4   5 3666.66 473.790   6
  -2   4  -5 3504.17 453.505   2
   2  -4   6 7004.00 666.109   6
  -2   4  -6 7332.98 686.379   6
   2  -4   6 7153.72 381.458   7
  -2   4  -6 6905.17 652.933   2
   2  -4   7 62003.9 2203.85   6
   2  -4   7 62478.7 1310.36   7
  -2   4  -7 60321.4 2149.72   2
  -2   4  -8 25318.0 896.329   5
   2  -4   8 26211.9 1385.21   6
  -2   4  -8 25584.9 1357.32   2
  -2   4  -9 427.822 130.287   5
  -2   4  -9 113.818 172.919   2
   2  -4   9 230.185 205.966   6
  -2   4 -10 15200.8 1097.25   2
  -2   4 -10 16422.7 544.138   3
  -2   4 -10 15798.0 695.234   5
  -2   4 -11 4000.75 581.172   2
  -2   4 -11 3729.61 285.162   3
  -2   4 -11 3709.30 329.638   5
  -2   4 -12 201.251 191.290   2
  -2   4 -12 9.56002 67.5875   5
  -2   4 -13 737.805 301.566   2
  -2   4 -13 959.688 294.311   1
  -2   4 -13 1270.75 212.302   5
  -2   4 -14 307.617 233.794   2
  -2   4 -14 275.319 277.984   1
  -2   4 -14 496.591 149.318   5
  -2   4 -15 1885.21 437.754   2
  -2   4 -15 2295.80 573.957   1
  -2   4 -15 1938.58 266.886   5
  -2   4 -16 708.577 398.075   1
  -2   4 -16 83.6578 163.395   2
  -2   4 -17 303.707 320.477   2
  -2   4 -17 569.845 383.493   1
  -2   4 -18 2260.60 551.179   2
  -2   4 -18 2970.49 690.505   1
  -2   4 -19 11334.4 1382.78   1
  -2   4 -19 9530.54 1123.96   2
  -2   4 -20 5414.20 818.039   2
  -2   4 -20 4264.06 925.049   1
  -2   4 -21 154.966 391.438   1
  -2   4 -21 765.040 412.766   2
  -2   4 -22 191.389 431.521   1
  -2   4 -22 496.793 354.724   2
  -2   4 -23 2358.98 625.997   2
  -2   4 -23 2549.77 804.249   1
   2  -3 -25 172.008 349.726   1
   2  -3 -24 3764.99 842.909   1
   2  -3 -23 328.229 426.493   1
   2  -3 -22 653.531 365.188   1
   2  -3 -21-123.371 200.896   7
   2  -3 -21 235.005 270.053   1
   2  -3 -20 1161.61 371.961   7
   2  -3 -20 1760.32 547.676   1
   2  -3 -19 1001.27 344.486   7
   2  -3 -19 803.113 379.681   1
   2  -3 -18 500.114 267.771   7
   2  -3 -18 498.296 289.620   1
   2  -3 -17 238.479 243.031   7
   2  -3 -17 540.315 339.686   1
   2  -3 -16 27300.0 1580.36   7
   2  -3 -16 31030.0 1817.30   1
   2  -3 -15 5442.05 691.551   7
   2  -3 -15 4545.37 708.194   1
   2  -3 -14 22313.5 1346.33   7
   2  -3 -14 22086.5 1406.79   1
   2  -3 -13 4736.05 631.458   7
   2  -3 -13 4630.26 618.803   1
   2  -3 -12 73343.2 2493.00   7
   2  -3 -12 71685.3 2471.35   1
   2  -3 -11 1816.05 371.439   7
   2  -3 -11 1822.51 349.353   1
   2  -3 -10 546.286 159.993   7
   2  -3 -10 678.112 226.837   1
   2  -3  -9 101.419 139.703   7
   2  -3  -9 72.0858 89.8170   1
   2  -3  -8 51811.8 2014.99   4
   2  -3  -8 50911.7 1834.50   7
   2  -3  -8 48769.2 1619.66   1
   2  -3  -7 475.529 188.029   4
  -2   3   7 142.494 90.6253   4
   2  -3  -7 465.929 178.594   7
   2  -3  -7 374.270 92.4390   2
   2  -3  -7 287.016 126.863   1
  -2   3   7 108.973 74.8310   1
  -2   3   6 9814.10 748.663   4
   2  -3  -6 8992.74 724.115   4
   2  -3  -6 8869.96 679.283   7
   2  -3  -6 10170.3 449.277   2
  -2   3   6 9821.40 567.469   1
   2  -3  -6 10441.4 584.904   1
  -2   3   5 4242.54 461.746   4
   2  -3  -5 4967.88 507.633   4
   2  -3  -5 4876.29 485.059   7
  -2   3   5 3838.63 313.782   1
   2  -3  -5 4353.06 294.055   2
   2  -3  -5 3731.47 325.151   1
  -2   3   4 9313.27 665.913   4
   2  -3  -4 9219.84 671.751   4
   2  -3  -4 9902.61 676.092   7
   2  -3  -4 9891.07 461.523   2
  -2   3   4 9727.52 455.113   1
   2  -3  -3 102.474 89.0988   4
  -2   3   3 223.537 92.7334   4
   2  -3  -3 419.331 139.703   7
  -2   3   3 315.379 85.1351   6
  -2   3   3 276.752 89.7675   2
  -2   3   3 254.956 76.1591   1
   2  -3  -3 285.011 87.2929   2
  -2   3   2 12780.9 694.495   4
  -2   3   2 12992.3 568.228   6
   2  -3  -2 13076.7 714.335   7
  -2   3   2 12097.1 567.376   2
   2  -3  -2 13065.4 591.442   2
  -2   3   1 13854.0 669.653   4
  -2   3   1 13563.4 629.564   6
   2  -3  -1 13946.9 723.124   7
   2  -3  -1 13346.4 635.473   2
  -2   3   1 13147.9 634.908   2
  -2   3   0 452150. 7261.72   4
  -2   3   0 459426. 7454.29   6
   2  -3   0 443812. 7468.76   7
  -2   3   0 455381. 7447.82   2
  -2   3  -1 43784.7 1112.14   4
   2  -3   1 43718.9 1286.42   7
  -2   3  -1 46787.7 1410.37   6
  -2   3  -1 42967.0 1358.75   2
  -2   3  -2 42231.6 952.936   4
  -2   3  -2 40532.3 1357.20   2
   2  -3   2 38344.6 1150.44   7
  -2   3  -2 39475.4 1349.13   6
  -2   3  -2 40723.0 1175.40   7
   2  -3   3 21074.7 760.790   7
  -2   3  -3 19193.3 730.754   7
  -2   3  -3 21511.5 994.924   6
   2  -3   4 322767. 5273.37   7
  -2   3  -4 322291. 5264.50   7
  -2   3  -4 319471. 6015.19   6
  -2   3  -5 141695. 3360.50   6
   2  -3   5 137259. 2559.02   7
  -2   3  -5 136703. 2551.66   7
   2  -3   6 201196. 3358.16   7
  -2   3  -6 197497. 4349.21   6
  -2   3  -6 201047. 3345.42   7
  -2   3  -7 1065.57 188.188   5
  -2   3  -7 1191.06 136.524   7
  -2   3  -7 700.072 212.669   6
  -2   3  -8 58293.7 1131.55   7
  -2   3  -8 58557.6 2111.83   6
  -2   3  -8 58268.9 1530.78   5
  -2   3  -9 5668.02 427.901   5
  -2   3 -10 19320.0 1287.31   1
  -2   3 -10 18817.6 825.669   5
  -2   3 -11 5476.02 708.995   1
  -2   3 -11 5459.30 447.907   5
  -2   3 -12 59623.8 2548.29   1
  -2   3 -12 59311.3 1688.98   5
  -2   3 -13 11120.2 1091.26   1
  -2   3 -13 11981.6 703.079   5
  -2   3 -14 3818.64 663.392   1
  -2   3 -14 3573.72 391.441   5
  -2   3 -15 90.0175 187.375   1
  -2   3 -15 417.532 173.625   5
  -2   3 -16 935.082 377.931   1
  -2   3 -16 580.700 186.412   5
  -2   3 -17 1413.22 505.018   1
  -2   3 -17 1201.30 394.231   2
  -2   3 -18 531.272 315.718   2
  -2   3 -18 323.242 323.320   1
  -2   3 -19 668.225 342.544   2
  -2   3 -19 411.249 373.543   1
  -2   3 -20 8747.88 1060.43   2
  -2   3 -20 11137.5 1373.59   1
  -2   3 -21 9351.94 1121.52   2
  -2   3 -21 7222.57 1147.47   1
  -2   3 -22 2876.05 762.103   1
  -2   3 -22 3384.70 727.262   2
  -2   3 -23 377.076 377.719   1
  -2   3 -23 12.8036 224.515   2
   2  -2 -26 1899.20 695.613   1
   2  -2 -25 394.355 421.731   1
   2  -2 -24 949.304 448.778   1
   2  -2 -23 308.229 353.723   1
   2  -2 -22 1973.86 646.603   1
   2  -2 -21 771.581 426.123   1
   2  -2 -21-1.45363 162.200   7
   2  -2 -20 1362.00 492.159   1
   2  -2 -20 464.858 200.938   7
   2  -2 -19 624.999 378.273   1
   2  -2 -19 566.077 279.550   7
   2  -2 -18 13355.9 778.141   2
   2  -2 -18 14581.1 1341.87   1
   2  -2 -18 12773.9 1047.20   7
   2  -2 -17 2811.44 584.832   1
   2  -2 -17 3512.84 542.959   7
   2  -2 -16 11957.4 1115.63   1
   2  -2 -16 11884.1 978.453   7
   2  -2 -15 595.751 363.261   1
   2  -2 -15 523.817 269.425   7
   2  -2 -14 134491. 3873.12   1
   2  -2 -14 130432. 3554.51   7
   2  -2 -13 11381.0 970.193   1
   2  -2 -13 12095.7 922.657   7
   2  -2 -12 51276.9 2007.60   1
   2  -2 -12 51087.6 1936.66   7
  -2   2  12 48952.3 1275.97   6
   2  -2 -11 3710.90 493.890   1
   2  -2 -11 4749.99 544.645   7
  -2   2  11 4054.27 294.173   6
   2  -2 -10 105497. 2843.12   1
  -2   2  10 107057. 2043.40   6
   2  -2 -10 105540. 2873.56   7
   2  -2  -9 172.070 149.952   1
   2  -2  -9-45.2145 131.928   7
  -2   2   9 161.148 65.3646   6
  -2   2   8 44087.9 1745.79   4
   2  -2  -8 41447.2 1434.47   1
   2  -2  -8 39781.8 1533.48   7
  -2   2   8 42546.7 971.800   6
  -2   2   7 2127.09 354.346   4
   2  -2  -7 2819.13 318.739   1
   2  -2  -7 2554.59 357.748   7
  -2   2   7 2957.72 202.639   6
  -2   2   6 97255.6 2611.94   4
   2  -2  -6 90688.1 2397.19   7
   2  -2  -6 96121.3 2115.62   1
  -2   2   5 2482.86 363.272   4
   2  -2  -5 2353.70 326.287   7
   2  -2  -5 1998.56 212.732   1
   2  -2  -5 2285.99 150.180   2
  -2   2   4 44015.8 1490.04   4
   2  -2  -4 45414.4 1459.57   7
   2  -2  -4 46473.0 994.654   2
  -2   2   4 47261.5 998.763   2
   2  -2  -4 49187.0 1092.92   1
  -2   2   3 18686.1 852.423   4
  -2   2   3 18656.9 831.134   7
   2  -2  -3 18195.0 838.179   7
  -2   2   3 17969.8 561.615   2
   2  -2  -3 15889.1 455.923   1
  -2   2   3 17235.1 470.803   1
   2  -2  -2 19616.1 840.026   7
  -2   2   2 20787.6 853.132   7
  -2   2   2 20600.6 674.658   2
   2  -2  -1 854.912 176.083   7
  -2   2   1 667.917 141.701   7
  -2   2   0 5414.07 390.373   7
   2  -2   0 5529.98 401.862   7
   2  -2   1 41036.3 991.771   3
  -2   2  -1 41845.8 1178.67   7
   2  -2   1 42934.6 1193.15   7
  -2   2  -2 538923. 8318.37   7
   2  -2   2 519823. 8306.19   7
  -2   2  -3 24374.0 619.594   3
   2  -2   3 26313.1 832.617   7
  -2   2  -3 25426.8 1045.26   6
  -2   2  -3 26205.1 825.303   7
  -2   2  -4 1662.05 282.808   6
  -2   2  -4 1567.69 183.408   7
   2  -2   4 1780.52 194.685   7
  -2   2  -5 19295.8 975.406   6
  -2   2  -5 19299.4 654.476   7
   2  -2   5 19705.5 658.146   7
  -2   2  -5 16840.0 908.137   1
  -2   2  -6 428967. 6563.68   4
  -2   2  -6 426657. 6955.75   5
  -2   2  -6 414733. 7595.96   1
  -2   2  -6 413574. 6588.81   7
  -2   2  -6 422331. 7582.45   6
  -2   2  -7 10901.1 504.559   4
  -2   2  -7 9396.69 758.258   1
  -2   2  -7 10961.7 457.228   7
  -2   2  -7 11389.6 809.992   6
  -2   2  -7 10589.7 592.633   5
  -2   2  -8 103735. 2183.10   4
  -2   2  -8 98157.1 2918.85   1
  -2   2  -8 100719. 1941.53   7
  -2   2  -8 100688. 2834.55   6
  -2   2  -8 104144. 2336.94   5
  -2   2  -9 3568.60 341.073   4
  -2   2  -9 3312.37 508.948   1
  -2   2  -9 3992.36 509.357   6
  -2   2  -9 3635.45 253.596   7
  -2   2  -9 3806.58 375.637   5
  -2   2 -10 50300.1 1507.92   4
  -2   2 -10 49526.9 2113.32   1
  -2   2 -10 46936.9 1120.64   7
  -2   2 -10 49188.0 1532.64   5
  -2   2 -11 2589.99 323.414   4
  -2   2 -11 3366.48 559.064   1
  -2   2 -11 2691.68 217.477   7
  -2   2 -11 2873.16 353.181   5
  -2   2 -12-46.4923 143.555   4
  -2   2 -12-172.595 253.505   1
  -2   2 -12 198.734 83.1587   7
  -2   2 -12-35.6618 88.3163   5
  -2   2 -13 2927.66 573.224   1
  -2   2 -13 3262.10 234.455   7
  -2   2 -13 3537.76 422.188   5
  -2   2 -14 9806.55 1029.26   1
  -2   2 -14 9519.25 387.829   7
  -2   2 -14 9731.75 404.603   7
  -2   2 -14 10509.7 738.026   5
  -2   2 -15 401.682 169.606   1
  -2   2 -15 485.571 83.2855   7
  -2   2 -15 398.333 80.9802   7
  -2   2 -15 361.587 187.705   5
  -2   2 -16 186.338 274.906   1
  -2   2 -16 319.501 176.359   5
  -2   2 -17 754.455 396.045   1
  -2   2 -18 5668.28 906.107   1
  -2   2 -19 572.298 373.272   1
  -2   2 -20 569.502 323.719   1
  -2   2 -21 126.445 357.065   1
  -2   2 -21 33.0691 236.319   2
  -2   2 -22 1154.34 542.914   1
  -2   2 -22 1091.44 448.810   2
  -2   2 -23 60.3437 440.320   1
   2  -1 -26 1136.08 557.401   1
   2  -1 -25 487.656 434.739   1
   2  -1 -24 677.586 473.433   1
   2  -1 -23 114.108 292.495   1
   2  -1 -22 551.613 309.641   1
   2  -1 -21 639.453 390.249   1
   2  -1 -20 3037.62 687.830   1
   2  -1 -20 2007.97 414.602   7
   2  -1 -19 1088.54 444.611   1
   2  -1 -19 984.945 319.990   7
   2  -1 -18 10400.1 1150.42   1
   2  -1 -18 11706.8 728.581   2
   2  -1 -18 11843.1 953.732   7
   2  -1 -17 478.523 155.395   2
   2  -1 -17 660.868 349.643   1
   2  -1 -17 329.011 211.996   7
   2  -1 -16 678.402 337.439   1
   2  -1 -16 508.282 164.241   2
   2  -1 -16 607.998 228.199   7
   2  -1 -15 1174.25 356.187   1
   2  -1 -15 880.849 194.226   2
  -2   1  15 846.115 190.671   6
   2  -1 -15 965.499 258.730   7
   2  -1 -14 6940.30 801.111   1
   2  -1 -14 8221.81 517.763   2
  -2   1  14 8667.96 595.078   6
   2  -1 -14 8193.72 718.861   7
  -2   1  14 8512.08 743.676   5
   2  -1 -13 1127.41 330.801   1
   2  -1 -13 1236.02 202.033   2
   2  -1 -13 1492.45 316.615   7
  -2   1  13 926.959 197.257   6
  -2   1  13 1339.98 294.566   5
   2  -1 -12 909.643 253.066   1
   2  -1 -12 834.576 140.406   2
   2  -1 -12 1235.56 272.234   7
  -2   1  12 1001.18 256.768   5
  -2   1  12 866.127 181.061   6
   2  -1 -11 368.537 151.482   1
   2  -1 -11 326.144 94.0452   2
   2  -1 -11 478.477 186.660   7
  -2   1  11 302.467 116.453   6
   2  -1 -10 587.452 220.800   1
   2  -1 -10 409.617 79.3321   2
   2  -1 -10 362.771 167.514   7
  -2   1  10 567.475 148.065   6
  -2   1   9 699.092 235.052   4
   2  -1  -9 726.563 203.476   1
   2  -1  -9 470.599 72.3632   2
   2  -1  -9 485.943 199.719   7
  -2   1   9 516.367 128.146   6
  -2   1   8 41420.4 1658.25   4
   2  -1  -8 40577.9 1431.46   1
   2  -1  -8 41406.7 1467.63   7
  -2   1   8 42773.5 1148.75   6
  -2   1   7 8018.07 659.914   4
   2  -1  -7 6835.35 509.905   1
   2  -1  -7 7639.71 581.215   7
  -2   1   7 7426.96 421.829   6
  -2   1   6 22516.8 1071.74   4
  -2   1   6 21576.6 941.821   7
   2  -1  -6 20970.2 955.637   7
   2  -1  -6 21234.1 836.204   1
  -2   1   5 4083.04 381.804   7
   2  -1  -5 3855.29 383.432   7
  -2   1   4 552779. 8710.57   7
   2  -1  -4 515805. 8685.91   7
   2  -1  -3 27270.8 1004.84   7
  -2   1   3 27529.7 989.112   7
  -2   1   2 804193. 12292.3   7
   2  -1  -2 784779. 12291.9   7
   2  -1  -1 26006.7 869.691   3
   2  -1  -1 29101.4 962.238   7
  -2   1   1 30445.4 972.395   7
   2  -1   0 181182. 3206.77   3
  -2   1   0 179460. 3198.03   3
   2  -1   0 179511. 3336.21   7
  -2   1   0 178524. 3333.87   7
   2  -1   0 181564. 2959.69   1
  -2   1   0 187302. 2966.68   1
  -2   1  -1 1018.13 140.234   3
  -2   1  -1 1246.85 176.203   7
   2  -1   1 1051.35 158.243   7
   2  -1   1 1049.08 144.080   1
  -2   1  -1 913.991 134.919   1
  -2   1  -2 8794.58 460.893   7
   2  -1   2 9220.73 478.012   7
  -2   1  -2 8253.85 459.029   1
   2  -1   2 8608.92 476.005   1
  -2   1  -3 3558.94 288.388   7
   2  -1   3 4094.02 307.220   7
  -2   1  -3 2601.83 291.434   1
  -2   1  -4 39451.0 1198.85   5
  -2   1  -4 37691.5 1067.02   7
   2  -1   4 40983.2 1092.22   7
  -2   1  -4 36871.9 1290.67   1
  -2   1  -5 1114.28 195.634   5
  -2   1  -5 959.032 240.758   1
  -2   1  -5 927.786 155.481   7
  -2   1  -6 87628.4 2467.52   1
  -2   1  -6 93450.3 1957.74   7
  -2   1  -6 94344.5 2450.41   6
  -2   1  -6 88248.2 2143.67   5
  -2   1  -7 169.813 96.8017   5
  -2   1  -7 549.729 152.309   4
  -2   1  -7-157.500 181.294   1
  -2   1  -7 180.179 76.8065   7
  -2   1  -7 254.479 140.107   6
  -2   1  -8 846.123 204.793   5
  -2   1  -8 821.260 186.741   4
  -2   1  -8 1365.50 320.504   1
  -2   1  -8 764.733 151.646   7
  -2   1  -8 886.810 215.457   6
  -2   1  -9 23916.1 1028.98   4
  -2   1  -9 21598.5 1304.35   1
  -2   1  -9 22865.1 851.700   7
  -2   1  -9 24539.5 1245.97   6
  -2   1  -9 23583.2 1045.06   5
  -2   1 -10 98045.5 2555.32   4
  -2   1 -10 98508.5 3151.61   1
  -2   1 -10 103286. 2928.69   6
  -2   1 -10 101327. 2209.54   7
  -2   1 -10 106101. 2608.43   5
  -2   1 -11 886.881 228.790   4
   2  -1  11 864.219 234.033   5
  -2   1 -11 270.913 223.855   1
  -2   1 -11 1099.10 182.517   7
  -2   1 -11 1203.32 266.895   5
   2  -1  12 5017.72 511.531   5
  -2   1 -12 4678.19 523.679   4
  -2   1 -12 4273.68 635.658   1
  -2   1 -12 4693.17 389.704   7
  -2   1 -12 4153.46 457.449   5
   2  -1  13 12725.8 846.785   5
  -2   1 -13 11100.9 842.449   4
  -2   1 -13 11713.4 1119.81   1
  -2   1 -13 11746.4 636.194   7
  -2   1 -13 11787.0 823.982   5
   2  -1  14 1388.72 299.651   5
  -2   1 -14 1127.97 269.157   4
  -2   1 -14 1701.68 491.791   1
  -2   1 -14 1070.91 206.508   7
  -2   1 -14 1315.43 315.309   5
  -2   1 -15 99.3745 219.355   4
  -2   1 -15 357.978 341.372   1
  -2   1 -15 145.387 122.300   7
  -2   1 -15 139.984 181.578   5
  -2   1 -16 3665.08 694.186   1
  -2   1 -16 2684.02 431.327   5
  -2   1 -17 3998.08 770.428   1
  -2   1 -18 13695.5 1448.85   1
  -2   1 -19 711.178 452.792   1
  -2   1 -20 656.846 446.939   1
  -2   1 -21 3441.71 793.741   1
  -2   1 -22 3523.24 858.612   1
  -2   1 -23 663.034 437.618   1
   2   0 -26 5.90520 244.008   1
   2   0 -25-477.723 375.405   1
   2   0 -24 976.739 548.215   1
   2   0 -23 528.210 303.914   1
   2   0 -22 2706.95 723.467   1
   2   0 -21 312.862 320.851   1
   2   0 -20-90.1951 204.422   1
   2   0 -20 261.624 214.174   7
   2   0 -19 104.061 110.843   2
   2   0 -19 125.375 244.987   1
   2   0 -19-33.3361 132.033   7
   2   0 -18 17369.5 929.180   2
   2   0 -18 18200.9 1509.46   1
  -2   0  18 16964.2 1049.19   6
   2   0 -18 16788.6 1079.54   7
   2   0 -17 829.718 357.355   1
   2   0 -17 354.575 170.412   2
   2   0 -17 584.657 221.977   7
  -2   0  17 273.132 155.896   6
   2   0 -16 2597.60 532.393   1
   2   0 -16 2762.54 338.713   2
   2   0 -16 2521.68 415.963   7
  -2   0  16 2595.74 390.244   6
  -2   0  16 2662.79 422.528   5
   2   0 -15 92.4300 165.989   1
   2   0 -15 157.019 88.3147   2
   2   0 -15 350.993 214.791   7
  -2   0  15 34.5475 81.8723   5
  -2   0  15 173.096 126.522   6
   2   0 -14 22180.7 1397.97   1
   2   0 -14 20435.2 862.894   2
   2   0 -14 19924.6 1091.87   7
  -2   0  14 18978.7 1004.18   6
  -2   0  14 21029.8 1089.54   5
   2   0 -13 405.224 205.387   1
   2   0 -13 453.217 130.209   2
   2   0 -13 621.032 213.049   7
  -2   0  13 836.451 237.662   5
  -2   0  13 371.365 154.092   6
   2   0 -12 27791.0 1448.57   1
   2   0 -12 26007.9 888.123   2
  -2   0  12 26068.9 1108.27   6
   2   0 -12 25337.3 1181.98   7
   2   0 -11 2797.32 257.220   2
   2   0 -11 3466.18 405.962   7
  -2   0  11 3293.91 365.054   6
  -2   0  10 19464.2 1147.85   4
   2   0 -10 17445.7 603.892   2
   2   0 -10 16530.2 899.976   7
  -2   0  10 17591.0 841.977   6
  -2   0   9 1903.82 354.574   4
   2   0  -9 1512.24 150.966   2
   2   0  -9 1458.08 255.180   7
  -2   0   9 1586.79 233.687   6
   2   0  -8 11318.3 378.045   2
   2   0  -8 9876.52 641.651   7
  -2   0   8 11173.7 665.886   7
  -2   0   8 10871.8 605.488   6
   2   0  -7 905.466 198.002   7
  -2   0   7 1051.76 207.471   7
  -2   0   7 1242.25 206.336   6
  -2   0   6 156158. 3132.49   7
   2   0  -6 145447. 3112.91   7
  -2   0   5 6683.09 469.416   7
   2   0  -5 6199.89 451.483   7
   2   0  -4 9339.69 559.374   3
   2   0  -4 9012.36 545.245   7
  -2   0   4 9735.52 544.934   7
   2   0  -3 3941.46 355.269   3
  -2   0   3 4456.75 357.268   7
   2   0  -3 4968.94 389.314   7
   2   0  -2 165354. 3129.85   3
  -2   0   2 163281. 3127.60   3
  -2   0   2 161752. 3121.92   7
   2   0  -2 163582. 3148.10   7
   2   0  -1 1708.06 214.420   3
  -2   0   1 1549.97 201.262   3
  -2   0   1 1560.19 206.146   7
   2   0  -1 1863.65 237.643   7
  -2   0   0 142829. 2692.03   3
  -2   0   0 140284. 2759.33   7
   2   0   0 142131. 2786.74   7
   2   0   0 138804. 2510.38   1
  -2   0  -1 485.232 117.550   7
   2   0   1 317.132 87.0337   7
   2   0   1 509.962 124.898   1
  -2   0  -1 482.097 123.131   1
  -2   0  -2 89505.0 1999.43   5
   2   0   2 85290.0 1937.07   7
  -2   0  -2 85621.9 1945.93   7
   2   0   2 87589.6 1960.86   1
  -2   0  -2 88964.2 1969.91   1
  -2   0  -3 9492.91 552.463   5
   2   0   3 8647.80 547.248   1
  -2   0  -3 8196.64 540.940   1
  -2   0  -3 9157.18 507.822   7
   2   0   4 5469.69 470.336   1
  -2   0  -4 5289.18 467.663   1
  -2   0  -4 5547.30 403.780   7
  -2   0  -4 6233.86 461.298   5
   2   0   5 2613.19 305.368   5
  -2   0  -5 2579.83 315.764   5
  -2   0  -5 1991.73 312.544   1
   2   0   5 2321.56 338.037   1
  -2   0  -5 2354.87 258.847   7
   2   0   6 10544.8 753.922   1
  -2   0  -6 10097.8 737.338   1
   2   0   6 9652.38 622.789   5
  -2   0  -6 10410.4 649.788   5
   2   0   7 26068.1 1311.27   1
  -2   0  -7 23355.4 1240.24   1
  -2   0  -7 28044.0 1089.28   4
   2   0   7 27459.8 1132.20   5
  -2   0  -7 28007.8 1133.98   5
  -2   0  -8 47458.9 1548.35   4
   2   0   8 46227.5 1574.15   5
  -2   0  -8 45901.8 1865.99   1
  -2   0  -8 47764.6 1693.29   6
  -2   0  -8 48734.2 1605.72   5
  -2   0  -9 188.096 157.786   1
  -2   0  -9 366.518 192.916   4
   2   0   9 557.841 196.068   5
  -2   0  -9 488.437 179.299   6
  -2   0  -9 677.002 213.612   5
  -2   0 -10 105449. 2789.07   4
  -2   0 -10 107997. 3312.46   1
  -2   0 -10 103678. 2898.92   6
   2   0  10 107798. 2783.98   5
  -2   0 -10 106880. 2781.76   5
  -2   0 -11 19603.2 1360.51   1
  -2   0 -11 18539.2 1089.61   4
   2   0  11 20963.7 1106.12   5
  -2   0 -11 20130.0 1087.76   5
  -2   0 -12 11408.7 1082.46   1
  -2   0 -12 14076.6 974.758   4
   2   0  12 13530.3 910.842   5
  -2   0 -12 13838.8 943.694   5
  -2   0 -13 861.165 379.501   1
  -2   0 -13 445.944 214.405   4
  -2   0 -13 188.658 187.592   5
  -2   0 -14 80013.2 3208.53   1
  -2   0 -14 83387.4 2773.69   4
  -2   0 -14 80907.4 2599.28   5
  -2   0 -15 4305.59 761.756   1
  -2   0 -15 4688.13 632.919   4
  -2   0 -15 4470.34 602.589   5
  -2   0 -16 25859.6 1867.81   1
  -2   0 -16 27409.6 1605.52   4
  -2   0 -16 26131.8 1460.90   5
  -2   0 -17 483.496 305.636   4
  -2   0 -17 290.850 349.981   1
  -2   0 -18 9776.56 1237.44   1
  -2   0 -19 3933.02 857.162   1
  -2   0 -20 2300.94 645.790   1
  -2   0 -21 625.742 420.136   1
  -2   0 -22 4591.50 963.104   1
  -2   0 -23 3160.39 830.525   1
   2   1 -26 1114.61 534.626   1
   2   1 -25 113.210 382.650   1
   2   1 -25 1257.77 492.162   3
   2   1 -24 637.972 347.432   3
   2   1 -24 472.367 275.629   1
   2   1 -23 46.9925 279.777   3
   2   1 -23 85.2121 281.382   1
   2   1 -22 12079.5 1418.32   1
   2   1 -21 355.543 364.399   1
   2   1 -20 16791.4 1535.43   1
  -2  -1  20 17830.5 1197.14   6
   2   1 -19 1593.90 487.364   1
   2   1 -19 1381.78 301.667   2
   2   1 -19 1231.44 280.808   7
  -2  -1  19 1373.65 346.635   6
   2   1 -18 3833.55 695.813   1
   2   1 -18 4071.91 475.352   2
  -2  -1  18 4496.67 585.551   6
   2   1 -18 3743.50 476.810   7
   2   1 -17 3830.37 436.283   2
   2   1 -17 3467.81 629.958   1
   2   1 -17 3760.55 474.685   7
  -2  -1  17 4100.30 535.839   6
   2   1 -16 14008.0 1224.02   1
   2   1 -16 13052.4 782.902   2
   2   1 -16 12802.1 859.471   7
  -2  -1  16 11979.9 912.506   6
  -2  -1  16 13539.9 842.433   5
   2   1 -15-255.275 212.709   1
   2   1 -15 18.9119 74.8249   2
   2   1 -15-43.3261 84.0406   7
  -2  -1  15 50.4638 117.728   6
  -2  -1  15 32.7893 92.0580   5
   2   1 -14 3146.23 359.441   2
  -2  -1  14 3388.64 450.411   6
   2   1 -14 3812.76 437.300   7
  -2  -1  14 3474.28 399.219   5
   2   1 -13 91.1900 105.274   2
   2   1 -13 240.786 164.284   7
  -2  -1  13 90.4626 109.358   6
  -2  -1  13 46.0858 73.4805   5
   2   1 -12 92619.6 2131.23   2
   2   1 -12 96001.8 2462.17   7
  -2  -1  12 93300.2 2548.81   6
  -2  -1  11 3191.15 483.992   4
   2   1 -11 3235.55 307.046   2
   2   1 -11 3558.43 402.784   7
  -2  -1  11 3565.34 427.908   6
   2   1 -10 74432.0 1705.73   2
   2   1 -10 75128.4 2037.86   7
  -2  -1  10 76035.5 2012.16   7
  -2  -1  10 74905.9 2113.65   6
   2   1  -9 795.271 144.488   2
  -2  -1   9 1018.00 198.340   7
   2   1  -9 851.030 193.471   7
  -2  -1   9 1069.62 232.006   6
   2   1  -8 88693.7 2444.20   3
   2   1  -8 88377.7 1814.41   2
  -2  -1   8 93958.2 2211.33   7
   2   1  -8 89545.4 2209.36   7
  -2  -1   8 89744.6 2263.94   6
   2   1  -7-15.1031 112.677   3
  -2  -1   7 52.7608 62.8509   2
   2   1  -7-11.3992 65.9862   7
  -2  -1   7 92.2681 70.1285   7
  -2  -1   7 186.792 111.721   6
   2   1  -6 97462.4 2437.30   3
  -2  -1   6 100991. 2272.29   7
   2   1  -6 97089.4 2275.62   7
  -2  -1   6 99413.7 1871.42   2
   2   1  -5 2008.10 292.279   3
  -2  -1   5 2180.33 275.686   7
   2   1  -5 1954.78 262.576   7
  -2  -1   3 14600.9 704.212   3
   2   1  -3 13388.8 688.278   3
   2   1  -3 15364.4 710.604   7
  -2  -1   3 15399.2 704.106   7
  -2  -1   2 43309.8 1283.13   3
  -2  -1   2 46282.0 1312.56   7
   2   1  -2 45583.4 1316.42   7
  -2  -1   1 7559.11 488.119   7
   2   1  -1 8165.53 503.022   7
  -2  -1   0 77023.5 1808.50   5
   2   1   0 76881.4 1852.42   7
  -2  -1   0 77165.3 1863.44   7
  -2  -1  -1 470.178 140.136   5
   2   1   1 320.015 115.263   1
  -2  -1  -1 440.091 137.846   7
   2   1   2 31085.2 1085.30   5
  -2  -1  -2 31171.0 1089.89   1
   2   1   2 29911.2 1061.12   1
  -2  -1  -2 31605.2 1081.67   7
  -2  -1  -2 31098.7 1090.23   5
   2   1   3-34.5325 73.0374   1
  -2  -1  -3 8.41241 75.4207   1
  -2  -1  -3-75.8591 98.4558   5
   2   1   3-91.7447 77.5839   5
  -2  -1  -4 142117. 3208.07   1
   2   1   4 146271. 3203.52   1
  -2  -1  -4 142444. 3084.79   5
   2   1   4 142640. 3079.95   5
   2   1   5 256.235 151.738   1
  -2  -1  -5 204.445 137.181   1
  -2  -1  -5 1.29364 99.3276   5
   2   1   5 387.935 143.636   5
   2   1   6 572.015 199.552   1
  -2  -1  -6 490.456 198.051   1
  -2  -1  -6 538.817 162.087   5
   2   1   6 758.444 201.403   5
  -2  -1  -7 19.1492 122.926   1
   2   1   7 47.7081 140.635   1
   2   1   7 145.002 131.755   5
  -2  -1  -7-89.0445 126.553   5
  -2  -1  -8 66865.7 2354.36   1
  -2  -1  -8 68538.6 2085.28   4
  -2  -1  -8 67493.3 2116.84   5
   2   1   8 71892.2 2126.29   5
  -2  -1  -9 1009.64 281.074   1
   2   1   9 1044.20 254.783   5
  -2  -1  -9 1011.97 241.343   4
  -2  -1  -9 1295.13 281.019   5
  -2  -1 -10 182.268 133.502   4
   2   1  10 283.295 182.234   5
  -2  -1 -10 157.728 176.117   1
  -2  -1 -10 84.2267 139.718   6
  -2  -1 -10-233.428 177.355   5
  -2  -1 -11 524.734 305.252   1
  -2  -1 -11 142.877 130.633   4
  -2  -1 -11 49.2580 140.512   6
  -2  -1 -11 138.202 159.518   5
  -2  -1 -12 230509. 5738.16   1
  -2  -1 -12 224746. 5137.80   4
  -2  -1 -12 223967. 5046.03   5
  -2  -1 -13 445.586 281.441   1
  -2  -1 -13 430.769 228.958   4
  -2  -1 -13 452.432 248.045   5
  -2  -1 -14 15859.0 1380.93   1
  -2  -1 -14 14285.3 1121.62   4
  -2  -1 -14 13963.2 1063.93   5
  -2  -1 -15 4464.38 779.096   1
  -2  -1 -15 4269.24 640.017   4
  -2  -1 -15 4940.75 638.973   5
  -2  -1 -16 4519.36 804.235   1
  -2  -1 -16 4796.72 717.228   4
  -2  -1 -16 5287.52 673.084   5
  -2  -1 -17 2722.97 566.078   4
  -2  -1 -17 1808.77 550.945   1
  -2  -1 -18 8361.44 980.222   4
  -2  -1 -18 5335.72 938.137   1
  -2  -1 -19 1019.31 422.465   4
  -2  -1 -19 904.917 504.770   1
  -2  -1 -20 5857.52 1007.60   1
  -2  -1 -21 687.258 399.798   1
  -2  -1 -22 472.957 459.350   1
  -2  -1 -23 163.405 219.696   1
   2   2 -26 1821.24 687.978   1
   2   2 -25 453.409 347.513   3
   2   2 -25-245.936 245.772   1
   2   2 -24 2842.32 679.718   3
   2   2 -24 1444.96 627.672   1
   2   2 -23 341.953 310.050   3
   2   2 -23 592.275 402.744   1
   2   2 -22 7466.74 1009.02   3
   2   2 -22 6145.43 1039.46   1
   2   2 -21-18.3733 200.758   3
   2   2 -21 282.188 384.216   1
  -2  -2  21 241.000 263.178   6
   2   2 -20 2456.22 556.282   3
   2   2 -20 2831.93 448.975   2
   2   2 -20 1879.30 539.349   1
  -2  -2  20 3096.18 539.558   6
   2   2 -19 7817.39 970.677   3
   2   2 -19 6549.58 635.333   2
   2   2 -19 7890.78 1056.54   1
   2   2 -19 7578.28 642.944   7
  -2  -2  19 8518.04 863.104   6
   2   2 -18 3007.23 569.526   3
   2   2 -18 2586.58 409.689   2
   2   2 -18 4094.17 734.800   1
   2   2 -18 3464.67 433.927   7
  -2  -2  18 2618.26 464.082   6
   2   2 -17 1204.02 395.192   3
   2   2 -17 1298.63 276.366   2
   2   2 -17 621.447 366.943   1
   2   2 -17 1213.35 267.741   7
  -2  -2  17 831.203 237.674   6
   2   2 -16 25633.9 1553.06   3
   2   2 -16 25351.5 1187.43   2
   2   2 -16 26068.8 1195.53   7
  -2  -2  16 26270.8 1434.50   6
  -2  -2  16 26736.4 1097.35   5
   2   2 -15 2209.48 341.289   2
   2   2 -15 2193.38 429.962   3
   2   2 -15 1977.55 317.661   7
  -2  -2  15 2375.33 419.194   6
  -2  -2  15 2256.29 301.535   5
   2   2 -14 10629.4 924.955   3
   2   2 -14 10236.2 687.690   2
  -2  -2  14 10868.5 861.979   6
   2   2 -14 10081.3 701.297   7
  -2  -2  14 10635.3 625.339   5
   2   2 -13 78.4011 81.7351   2
   2   2 -13-30.0150 172.553   3
   2   2 -13 139.640 120.342   7
  -2  -2  13 23.5479 78.9694   5
  -2  -2  13 251.645 167.115   6
   2   2 -12 54248.2 2096.00   3
   2   2 -12 57512.4 1665.56   2
   2   2 -12 58514.4 1757.82   7
  -2  -2  12 59509.9 1732.99   7
  -2  -2  12 58194.8 2023.26   6
   2   2 -11 89.3683 126.852   3
   2   2 -11 170.577 66.7663   2
  -2  -2  11 74.2569 93.7942   7
   2   2 -11-46.9092 76.5685   7
  -2  -2  11 224.384 173.383   6
   2   2 -10 56083.3 1972.26   3
   2   2 -10 58221.2 1587.66   2
  -2  -2  10 58457.7 1677.36   7
   2   2 -10 58492.1 1720.71   7
  -2  -2  10 57339.8 1933.10   6
   2   2  -9 1148.57 280.309   3
   2   2  -9 1424.42 208.668   2
  -2  -2   9 1861.53 243.148   2
   2   2  -9 1581.30 251.791   7
  -2  -2   9 2127.99 284.749   7
  -2  -2   9 1656.71 298.369   6
   2   2  -8 91757.1 2495.11   3
  -2  -2   8 94083.0 2052.94   2
  -2  -2   8 95016.0 2232.30   7
   2   2  -8 92662.7 2248.43   7
  -2  -2   8 91047.9 2465.75   6
   2   2  -7 441.904 165.978   3
  -2  -2   7 364.145 92.4008   2
  -2  -2   7 514.321 143.792   7
   2   2  -7 502.104 144.251   7
  -2  -2   7 246.761 149.922   6
  -2  -2   6 79421.9 2107.66   3
   2   2  -6 76307.1 2093.45   3
  -2  -2   6 77364.4 1780.97   2
  -2  -2   6 77792.1 1923.99   7
   2   2  -6 74012.9 1940.96   7
  -2  -2   6 79248.9 2117.90   6
  -2  -2   5 559.629 162.566   3
   2   2  -5 873.669 208.661   3
   2   2  -5 486.888 151.760   7
  -2  -2   5 811.910 186.106   7
   2   2  -4 315289. 5651.61   3
  -2  -2   4 323836. 5660.00   3
   2   2  -4 313964. 5563.21   7
  -2  -2   4 319787. 5540.42   7
  -2  -2   3 8450.58 548.405   3
  -2  -2   3 8884.73 558.258   7
   2   2  -3 8822.33 550.368   7
  -2  -2   2 147288. 2939.00   5
  -2  -2   2 155967. 3121.80   7
  -2  -2   1 175.954 117.816   5
  -2  -2   1 13.1734 70.8824   7
   2   2   0 30676.9 1075.90   5
  -2  -2   0 32352.7 1160.86   7
  -2  -2   0 32137.5 1100.16   5
  -2  -2  -1 1529.08 248.718   5
   2   2   1 1401.07 225.630   5
   2   2   2 45366.0 1455.66   1
  -2  -2  -2 45084.3 1454.24   5
   2   2   2 46457.3 1447.70   5
   2   2   3 88.5395 94.7886   1
  -2  -2  -3 68.9417 88.9613   5
   2   2   3 41.3897 83.3182   5
   2   2   4 50937.9 1716.84   1
  -2  -2  -4 53082.6 1766.52   1
   2   2   4 53382.1 1683.75   5
  -2  -2  -4 53948.3 1704.11   5
  -2  -2  -5 282.623 177.593   1
   2   2   5-34.8550 129.224   1
  -2  -2  -5 123.709 117.991   5
   2   2   5 198.808 135.180   5
   2   2   6 103516. 2834.41   1
  -2  -2  -6 98975.2 2813.16   1
   2   2   6 99516.6 2646.51   5
  -2  -2  -6 98776.8 2659.42   5
  -2  -2  -7 389.256 195.495   1
   2   2   7 579.782 216.908   5
  -2  -2  -7 480.308 173.344   5
  -2  -2  -8 11476.8 932.085   1
  -2  -2  -8 11238.1 824.453   4
  -2  -2  -8 9101.38 753.268   5
   2   2   8 11142.3 806.916   5
  -2  -2  -9 189.085 203.821   1
  -2  -2  -9 220.528 183.159   4
  -2  -2  -9-72.0057 129.606   5
  -2  -2 -10 19.4731 154.894   1
  -2  -2 -10 92.0117 132.154   4
  -2  -2 -10-15.9353 115.162   5
  -2  -2 -11 809.207 332.916   4
  -2  -2 -11 809.442 336.240   1
  -2  -2 -11 911.758 237.974   6
  -2  -2 -11 431.657 195.962   5
  -2  -2 -12 20116.6 1340.42   4
  -2  -2 -12 19999.9 1471.40   1
  -2  -2 -12 21452.2 1184.98   6
  -2  -2 -12 22237.6 1340.62   5
  -2  -2 -13 4122.42 660.081   1
  -2  -2 -13 4144.53 606.702   4
  -2  -2 -13 4702.41 624.806   5
  -2  -2 -14 193.625 316.744   1
  -2  -2 -14 36.9862 171.458   4
  -2  -2 -14 496.181 314.519   5
  -2  -2 -15 705.217 342.865   1
  -2  -2 -15 1573.86 467.951   4
  -2  -2 -15 488.335 284.393   5
  -2  -2 -16 1674.60 556.020   1
  -2  -2 -16 955.977 327.190   4
  -2  -2 -16 1321.58 426.420   5
  -2  -2 -17 463.581 389.391   4
  -2  -2 -17 255.977 287.106   1
  -2  -2 -18 1095.05 406.320   4
  -2  -2 -18 2114.47 593.912   1
  -2  -2 -19 116.562 268.525   4
  -2  -2 -19 571.991 384.122   1
  -2  -2 -20 2796.59 619.602   4
  -2  -2 -20 1937.42 617.662   1
  -2  -2 -21 9.94715 279.446   1
  -2  -2 -22 1147.90 609.349   1
   2   3 -26 88.5640 353.054   1
   2   3 -25 125.421 310.069   1
   2   3 -24 704.954 352.852   3
   2   3 -24 967.740 466.115   1
   2   3 -23 339.923 322.909   3
   2   3 -23-100.561 238.821   1
   2   3 -22 1483.44 458.245   3
   2   3 -22 1734.54 562.540   1
  -2  -3  22 1726.64 443.775   6
   2   3 -21 960.681 423.792   1
   2   3 -21 915.278 379.296   3
  -2  -3  21 1062.64 348.195   6
   2   3 -20 136.455 207.576   2
   2   3 -20-146.804 179.933   3
  -2  -3  20 446.498 246.824   6
   2   3 -19 917.307 301.737   2
   2   3 -19 930.066 372.891   1
   2   3 -19 697.036 386.080   3
  -2  -3  19 687.935 330.911   6
   2   3 -18 6731.28 823.449   3
   2   3 -18 7464.66 704.261   2
  -2  -3  18 7234.93 822.048   6
   2   3 -18 7297.03 583.973   7
   2   3 -17 409.367 269.466   3
   2   3 -17 318.671 202.643   2
   2   3 -17 54.9128 79.8435   7
  -2  -3  17 219.954 200.490   6
   2   3 -16 3325.70 557.707   3
   2   3 -16 3502.56 449.139   2
   2   3 -16 3907.72 428.892   7
  -2  -3  16 4643.92 634.755   6
   2   3 -15 205.007 213.319   3
   2   3 -15 114.970 122.136   2
   2   3 -15 545.660 175.089   7
  -2  -3  15 339.646 110.193   5
  -2  -3  15 489.494 243.024   6
   2   3 -14 2737.05 460.593   3
   2   3 -14 2239.98 352.099   2
   2   3 -14 3057.91 374.714   7
  -2  -3  14 2634.72 266.947   5
  -2  -3  14 2019.43 395.564   6
   2   3 -13 637.917 265.044   3
   2   3 -13 471.225 178.330   2
  -2  -3  13 863.258 179.860   7
   2   3 -13 674.363 186.531   7
  -2  -3  13 698.593 150.341   5
  -2  -3  13 760.358 251.935   6
   2   3 -12 342.322 138.081   3
   2   3 -12 414.576 148.635   2
   2   3 -12 106.589 97.6924   7
  -2  -3  12 380.200 122.260   7
  -2  -3  12 288.256 177.493   6
   2   3 -11-46.5762 155.755   3
   2   3 -11 29.0657 101.763   2
   2   3 -11-76.7100 81.5774   7
  -2  -3  11 88.8455 84.6288   7
  -2  -3  11 172.000 135.415   6
   2   3 -10 16546.7 1003.48   3
   2   3 -10 18501.1 884.676   2
  -2  -3  10 17140.1 853.473   2
   2   3 -10 17153.1 847.513   7
  -2  -3  10 17067.6 830.500   7
  -2  -3  10 17273.4 1062.19   6
   2   3  -9 726.004 219.036   3
  -2  -3   9 1159.98 219.826   2
  -2  -3   9 1215.45 220.100   7
   2   3  -9 1063.49 214.355   7
  -2  -3   9 792.231 232.691   6
   2   3  -8 14505.9 877.599   3
  -2  -3   8 15690.0 773.287   2
  -2  -3   8 14751.5 751.180   7
   2   3  -8 15124.3 783.782   7
  -2  -3   8 15058.6 929.191   6
   2   3  -7 1374.16 261.179   3
  -2  -3   7 1737.67 290.995   3
  -2  -3   7 1477.38 235.381   2
   2   3  -7 1711.03 264.468   7
  -2  -3   7 1275.17 224.141   7
  -2  -3   7 1770.71 321.960   6
   2   3  -6 160868. 3540.64   3
  -2  -3   6 165500. 3546.03   3
  -2  -3   6 167034. 3327.72   2
  -2  -3   6 167343. 3378.43   7
   2   3  -6 165773. 3407.80   7
  -2  -3   6 159397. 3676.35   6
  -2  -3   5 142.459 100.523   5
  -2  -3   5 126.148 98.1892   3
  -2  -3   5 309.785 107.662   7
  -2  -3   4 28522.8 1132.98   3
  -2  -3   4 28462.8 1095.82   7
  -2  -3   4 28868.0 966.640   5
  -2  -3   3 14909.1 779.521   7
  -2  -3   3 15125.1 696.763   5
   2   3  -2 375797. 6338.79   5
  -2  -3   2 369172. 6559.88   7
  -2  -3   2 380222. 6378.67   5
   2   3  -1 11020.7 631.404   5
  -2  -3   1 11013.9 638.696   5
  -2  -3   0 73.4723 118.049   5
   2   3   0 114.150 92.9810   5
   2   3   1 9108.21 617.605   5
  -2  -3  -1 9896.22 659.163   5
   2   3   2 19808.8 953.049   5
  -2  -3  -2 18053.0 925.304   5
   2   3   3 246.963 114.028   1
   2   3   3 562.238 186.504   5
  -2  -3  -3 191.394 131.500   5
   2   3   4 72355.1 2208.20   1
  -2  -3  -4 73192.1 2181.84   5
   2   3   4 71332.3 2139.30   5
   2   3   5 31.9384 119.370   1
   2   3   5 1.69223 122.566   5
  -2  -3  -5-54.8123 126.823   5
  -2  -3  -6 45695.0 1862.10   1
  -2  -3  -6 45308.0 1767.32   5
   2   3   6 49048.2 1793.08   5
  -2  -3  -7 1162.64 319.695   1
  -2  -3  -7 1478.19 299.467   5
  -2  -3  -8 32356.3 1643.77   1
  -2  -3  -8 30311.5 1482.96   5
  -2  -3  -9 2657.87 506.928   1
  -2  -3  -9 2340.77 434.622   4
  -2  -3  -9 2643.09 411.030   5
  -2  -3 -10 8827.06 898.785   1
  -2  -3 -10 9942.10 885.970   4
  -2  -3 -10 9881.99 886.967   5
  -2  -3 -11 1207.20 337.859   1
  -2  -3 -11 2039.32 419.373   4
  -2  -3 -11 1682.08 383.692   5
  -2  -3 -12 53892.7 2345.79   4
  -2  -3 -12 56028.5 2553.72   1
  -2  -3 -12 55583.8 1966.20   6
  -2  -3 -12 55921.7 2301.36   5
  -2  -3 -13 6362.48 814.719   4
  -2  -3 -13 5344.58 794.329   1
  -2  -3 -13 6138.83 640.974   6
  -2  -3 -13 5944.79 758.141   5
  -2  -3 -14 4910.98 781.171   1
  -2  -3 -14 4606.51 716.683   4
  -2  -3 -14 4112.38 632.979   5
  -2  -3 -15-222.396 244.036   1
  -2  -3 -15-182.309 236.402   4
  -2  -3 -15-140.293 160.659   5
  -2  -3 -16 4542.53 817.891   1
  -2  -3 -16 5324.73 787.893   4
  -2  -3 -16 4156.72 681.567   5
  -2  -3 -17 410.618 318.627   1
  -2  -3 -17 638.131 361.581   4
  -2  -3 -18 10954.5 1349.46   1
  -2  -3 -18 12466.4 1298.54   4
  -2  -3 -19 1418.60 583.686   1
  -2  -3 -19 255.616 324.632   4
  -2  -3 -20 8107.39 1241.66   1
  -2  -3 -20 8224.90 1130.99   4
  -2  -3 -21-114.606 252.272   1
  -2  -3 -21 251.148 299.159   4
  -2  -3 -22 1758.39 694.316   1
   2   4 -25 843.585 489.604   1
   2   4 -24-174.769 392.285   1
   2   4 -23 2339.70 692.217   1
   2   4 -23 2268.30 603.670   3
   2   4 -22 2346.02 722.199   1
   2   4 -22 1939.08 526.062   3
  -2  -4  22 1709.28 464.683   6
   2   4 -21 1368.19 518.666   1
   2   4 -21 392.385 256.599   3
  -2  -4  21 1150.11 396.915   6
   2   4 -20 5256.99 661.354   2
   2   4 -20 5725.43 811.170   3
  -2  -4  20 5924.61 806.162   6
   2   4 -19 1259.05 318.906   2
   2   4 -19 870.321 390.047   3
  -2  -4  19 916.784 386.280   6
   2   4 -18 12973.3 1138.17   3
   2   4 -18 12736.8 976.638   2
  -2  -4  18 12017.1 1113.63   6
   2   4 -17 625.511 245.891   2
   2   4 -17 446.780 224.033   3
  -2  -4  17 893.283 330.201   6
   2   4 -16 6495.81 749.825   3
   2   4 -16 6106.30 630.502   2
  -2  -4  16 7371.61 847.198   6
   2   4 -16 5800.49 492.775   7
   2   4 -15 3435.85 539.457   3
   2   4 -15 3465.98 482.012   2
   2   4 -15 2967.00 360.946   7
  -2  -4  15 2759.51 521.666   6
  -2  -4  15 2910.84 204.545   5
   2   4 -14 17740.3 1176.47   3
   2   4 -14 17348.8 1053.83   2
   2   4 -14 16009.0 844.115   7
  -2  -4  14 17188.5 842.367   7
  -2  -4  14 15456.9 1185.58   6
  -2  -4  14 17493.3 555.385   5
   2   4 -13 4602.34 583.323   3
   2   4 -13 3007.48 402.011   2
  -2  -4  13 3524.89 374.401   7
   2   4 -13 3631.31 397.488   7
  -2  -4  13 3567.77 531.736   6
  -2  -4  13 3507.80 236.583   5
   2   4 -12 41731.8 1761.52   3
   2   4 -12 42818.4 1626.77   2
  -2  -4  12 43051.5 1414.26   7
   2   4 -12 42674.3 1450.68   7
  -2  -4  12 44549.7 1927.37   6
   2   4 -11 4208.17 538.016   3
   2   4 -11 3711.28 447.252   2
  -2  -4  11 3412.20 417.617   2
  -2  -4  11 3761.86 378.759   7
  -2  -4  11 3766.47 545.416   6
   2   4 -10 66713.1 2164.55   3
  -2  -4  10 66512.9 1445.81   5
  -2  -4  10 65380.3 1988.72   2
  -2  -4  10 66490.0 1838.25   7
  -2  -4  10 66599.7 2334.35   6
   2   4  -9 7518.60 649.909   3
  -2  -4   9 7398.82 587.066   2
  -2  -4   9 7243.31 537.396   7
  -2  -4   9 6782.90 381.668   5
  -2  -4   9 6542.69 679.968   6
  -2  -4   8 76346.4 2211.62   3
  -2  -4   8 71950.5 2062.61   2
  -2  -4   8 75139.0 1987.90   7
  -2  -4   8 74643.3 2399.38   6
  -2  -4   8 70707.2 1611.13   5
  -2  -4   7 5653.52 535.471   3
  -2  -4   7 5331.52 492.765   2
  -2  -4   7 5698.77 478.339   7
  -2  -4   7 5535.71 371.981   5
  -2  -4   7 5527.01 591.843   6
  -2  -4   6 3871.69 435.660   3
  -2  -4   6 3833.84 415.540   2
  -2  -4   6 3416.88 378.964   7
  -2  -4   6 3383.45 303.386   5
  -2  -4   6 3531.19 480.802   6
  -2  -4   5 4310.92 454.027   3
  -2  -4   5 4025.05 423.672   2
  -2  -4   5 4902.21 461.448   7
  -2  -4   5 4252.15 364.121   5
  -2  -4   5 4743.74 525.135   6
  -2  -4   4 3609.13 400.066   7
  -2  -4   4 3688.08 354.072   5
   2   4  -3 6823.16 496.265   5
  -2  -4   3 6849.16 500.403   5
   2   4  -2 440116. 7451.38   5
  -2  -4   2 444987. 7520.18   5
  -2  -4   1 745.668 195.797   5
   2   4  -1 1104.61 220.538   5
   2   4   0 6448.43 531.903   5
  -2  -4   0 6280.78 524.052   5
   2   4   1 48.0919 120.876   5
  -2  -4  -1-40.7858 137.288   5
   2   4   2 176.663 142.162   5
  -2  -4  -2 174.387 148.157   5
   2   4   3 2419.41 389.310   1
   2   4   3 2849.12 402.195   5
  -2  -4  -3 2757.14 434.124   5
   2   4   4 152841. 3714.12   1
   2   4   4 151872. 3631.48   5
  -2  -4  -4 150954. 3665.52   5
  -2  -4  -5 7636.75 722.661   5
  -2  -4  -6 161824. 4020.81   5
  -2  -4  -7 1155.45 326.651   5
  -2  -4  -8 64609.3 2369.04   5
  -2  -4  -9 2372.86 493.282   1
  -2  -4  -9 2309.38 465.841   4
  -2  -4  -9 1481.56 372.739   5
  -2  -4 -10 43381.9 2134.01   1
  -2  -4 -10 44785.9 2048.39   4
  -2  -4 -10 43275.8 1992.42   5
  -2  -4 -11 382.065 163.986   1
  -2  -4 -11 514.974 249.930   4
  -2  -4 -11 812.987 263.887   5
  -2  -4 -12-177.812 257.170   1
  -2  -4 -12-26.3653 203.395   4
  -2  -4 -12 395.015 264.101   5
  -2  -4 -13 1967.34 494.358   4
  -2  -4 -13 879.994 386.694   1
  -2  -4 -13 2020.56 356.344   6
  -2  -4 -13 2494.37 513.431   5
  -2  -4 -14 38022.8 2266.54   1
  -2  -4 -14 39621.6 2195.47   4
  -2  -4 -14 39183.6 2076.19   5
  -2  -4 -15 542.808 266.027   1
  -2  -4 -15 548.552 328.724   4
  -2  -4 -15 968.758 419.029   5
  -2  -4 -16 3133.22 729.558   1
  -2  -4 -16 3596.42 656.279   4
  -2  -4 -17 416.042 311.392   1
  -2  -4 -17 91.5669 228.856   4
  -2  -4 -18 12986.5 1504.49   1
  -2  -4 -18 14306.7 1439.28   4
  -2  -4 -19 873.671 544.716   1
  -2  -4 -19 855.292 476.748   4
  -2  -4 -20 1528.46 609.664   1
  -2  -4 -20 899.307 583.642   4
  -2  -4 -21-133.015 236.591   1
  -2  -4 -21 633.566 274.602   4
  -2  -4 -22 4663.87 991.709   1
  -2  -4 -22 3162.55 760.439   4
   2   5 -25 2037.90 699.486   1
   2   5 -24 350.755 350.418   1
   2   5 -23 350.348 390.480   1
  -2  -5  23 295.082 249.703   6
   2   5 -22 1101.14 366.016   3
  -2  -5  22 1105.08 400.937   6
   2   5 -21 1559.51 435.222   3
  -2  -5  21 1152.45 441.156   6
   2   5 -20 9410.95 985.363   3
   2   5 -20 8934.36 897.207   2
  -2  -5  20 10204.8 1094.90   6
   2   5 -19 236.751 223.616   2
   2   5 -19 82.9378 168.443   3
  -2  -5  19 239.561 168.820   6
   2   5 -18 1335.05 335.499   2
   2   5 -18 1036.14 358.965   3
  -2  -5  18 931.148 348.496   6
   2   5 -17 3092.82 489.097   2
   2   5 -17 3965.46 595.950   3
  -2  -5  17 3433.10 595.345   6
   2   5 -16 7076.06 760.162   3
   2   5 -16 6952.54 736.584   2
  -2  -5  16 8629.58 943.952   6
   2   5 -15 585.774 261.105   3
   2   5 -15 699.881 268.718   2
  -2  -5  15 385.160 140.644   7
  -2  -5  15 773.525 334.596   6
   2   5 -14 20909.3 1267.37   3
   2   5 -14 18442.9 1151.09   2
  -2  -5  14 17819.3 867.434   7
  -2  -5  14 19124.2 1344.78   6
   2   5 -13 13210.2 976.717   3
   2   5 -13 11904.1 897.961   2
  -2  -5  13 13066.7 733.515   7
  -2  -5  13 12892.9 1083.73   6
   2   5 -12 56334.8 2058.48   3
   2   5 -12 52609.9 1964.21   2
  -2  -5  12 55344.2 1979.68   2
  -2  -5  12 50670.3 1606.38   7
  -2  -5  12 53084.6 2236.45   6
  -2  -5  11 11619.2 841.392   2
  -2  -5  11 10277.3 660.502   7
  -2  -5  11 10819.0 418.692   5
  -2  -5  11 11435.8 985.922   6
  -2  -5  10 129842. 3254.60   3
  -2  -5  10 125512. 3179.46   2
  -2  -5  10 123123. 2863.55   7
  -2  -5  10 122527. 2308.61   5
  -2  -5  10 124708. 3564.18   6
  -2  -5   9 25370.2 1243.37   3
  -2  -5   9 24844.8 1210.52   2
  -2  -5   9 25665.5 1104.58   7
  -2  -5   9 24568.6 819.555   5
  -2  -5   9 26974.2 1453.33   6
  -2  -5   8 87819.0 2472.55   3
  -2  -5   8 87399.8 2468.67   2
  -2  -5   8 85146.4 2279.56   7
  -2  -5   8 82689.0 1864.98   5
  -2  -5   8 81659.2 2704.58   6
  -2  -5   7 788.685 178.366   5
  -2  -5   7 308.954 151.754   3
  -2  -5   7 599.679 203.651   2
  -2  -5   7 952.970 206.356   7
  -2  -5   7 778.902 248.334   6
  -2  -5   6 17957.6 985.315   3
  -2  -5   6 18076.7 1007.57   2
  -2  -5   6 18370.3 969.835   7
  -2  -5   6 19483.8 1155.48   6
  -2  -5   6 18074.8 798.749   5
   2   5  -5 4631.77 402.254   5
  -2  -5   5 3804.60 458.730   2
  -2  -5   5 3817.99 447.064   7
  -2  -5   5 4179.17 526.137   6
  -2  -5   5 4651.44 409.330   5
   2   5  -4 54556.5 1575.18   5
  -2  -5   4 50368.2 1559.66   5
  -2  -5   3 758.954 216.566   5
   2   5  -3 1004.81 206.923   5
   2   5  -2 51627.7 1645.31   5
  -2  -5   2 51987.8 1673.84   5
  -2  -5   1 19665.8 998.770   5
   2   5  -1 18397.0 962.322   5
   2   5   0 20880.3 1043.95   5
  -2  -5   0 19530.6 1042.71   5
   2   5   1 692.011 209.041   5
  -2  -5  -1 743.506 204.108   5
   2   5   2 673.240 222.908   5
  -2  -5  -2 679.809 207.923   5
  -2  -5  -3-98.0831 147.410   5
  -2  -5  -4 32997.3 1564.03   5
  -2  -5  -5 1705.97 389.655   5
  -2  -5  -6 14906.5 1079.51   5
  -2  -5  -7 1100.79 330.436   5
  -2  -5  -8 10619.7 967.704   5
  -2  -5  -9 164.132 201.751   4
  -2  -5  -9-54.9147 135.321   5
  -2  -5 -10 1879.85 461.813   4
  -2  -5 -10 1804.81 425.698   5
  -2  -5 -11 63.0227 188.237   4
  -2  -5 -11 627.601 329.460   5
  -2  -5 -12 338.640 308.067   4
  -2  -5 -12-0.81387 176.319   5
  -2  -5 -13 448.665 371.192   4
  -2  -5 -13 858.555 392.217   5
  -2  -5 -14 5586.49 878.532   1
  -2  -5 -14 7080.36 941.660   4
  -2  -5 -14 6267.85 865.120   5
  -2  -5 -15 159.488 274.433   1
  -2  -5 -15-86.0224 214.609   4
  -2  -5 -15-172.767 313.765   5
  -2  -5 -16 688.721 410.230   1
  -2  -5 -16 538.502 377.812   4
  -2  -5 -17 92.8079 269.359   1
  -2  -5 -17 1026.48 419.478   4
  -2  -5 -18 2062.06 636.324   1
  -2  -5 -18 1259.34 451.851   4
  -2  -5 -19 284.964 308.090   1
  -2  -5 -19 357.928 511.566   4
  -2  -5 -20 1079.26 613.919   1
  -2  -5 -20-450.133 319.651   4
  -2  -5 -21-193.671 330.082   1
  -2  -5 -21 451.863 371.193   4
  -2  -5 -22 446.063 475.845   4
  -2  -5 -23 330.228 270.896   4
   2   6 -25 1809.87 726.183   1
   2   6 -24 994.853 566.942   1
  -2  -6  24 781.583 402.561   6
  -2  -6  23 634.605 285.502   6
  -2  -6  22 54.9824 238.957   6
   2   6 -21 1664.24 439.059   2
   2   6 -21 1686.97 466.350   3
  -2  -6  21 372.261 239.855   6
   2   6 -20 1239.68 384.852   2
   2   6 -20 1036.06 372.627   3
  -2  -6  20 266.161 257.890   6
   2   6 -19 1887.28 473.797   2
   2   6 -19 1801.65 458.066   3
   2   6 -18 422.114 251.807   2
   2   6 -18 397.998 236.320   3
  -2  -6  18 122.562 185.423   6
   2   6 -17 1767.93 435.439   2
   2   6 -17 1856.39 435.675   3
  -2  -6  17 977.667 394.522   6
   2   6 -16 287.947 220.572   2
   2   6 -16 160.235 173.132   3
   2   6 -15 225.756 220.904   2
  -2  -6  15 309.739 172.455   6
   2   6 -14 3677.69 541.167   2
  -2  -6  14 3300.78 375.447   7
  -2  -6  14 2743.18 534.653   6
  -2  -6  13 1039.31 224.903   7
  -2  -6  13 909.275 295.323   6
  -2  -6  12 1826.69 276.017   7
  -2  -6  12 1275.63 354.044   6
  -2  -6  11 858.070 276.491   3
  -2  -6  11 1464.72 273.517   7
  -2  -6  11 1077.66 129.588   5
  -2  -6  11 1585.08 435.930   6
  -2  -6  10 11677.8 857.925   3
  -2  -6  10 10703.5 734.296   7
  -2  -6  10 9475.81 939.466   6
  -2  -6  10 10405.0 483.145   5
  -2  -6   9 5793.52 605.333   3
  -2  -6   9 5764.28 537.750   7
  -2  -6   9 4768.99 649.060   6
  -2  -6   9 5003.87 367.406   5
  -2  -6   8 11770.0 841.787   3
  -2  -6   8 11960.5 792.125   7
  -2  -6   8 10864.0 596.770   5
  -2  -6   8 10797.4 944.110   6
  -2  -6   7 4828.73 525.136   3
  -2  -6   7 3684.24 487.067   2
  -2  -6   7 4956.81 524.182   7
  -2  -6   7 4840.05 617.175   6
  -2  -6   7 4899.18 413.829   5
   2   6  -6 600.118 160.612   5
  -2  -6   6 375.999 137.620   2
  -2  -6   6 901.852 243.515   7
  -2  -6   6 604.861 239.379   6
  -2  -6   6 509.423 139.223   5
  -2  -6   5 8239.06 735.082   2
  -2  -6   5 8925.09 619.288   5
   2   6  -5 9595.53 621.031   5
  -2  -6   5 8023.96 771.420   6
  -2  -6   4 114122. 3275.51   6
  -2  -6   4 114123. 2797.36   5
   2   6  -4 121910. 2808.54   5
   2   6  -3 1931.87 311.831   5
  -2  -6   3 1494.52 290.040   5
  -2  -6   2 18755.0 1024.99   5
   2   6  -2 21642.6 1062.70   5
   2   6  -1 6651.08 601.591   5
  -2  -6   1 6494.38 609.450   5
   2   6   0 17353.7 1017.56   5
  -2  -6   0 18258.6 1063.09   5
  -2  -6  -1 536.614 217.583   5
  -2  -6  -2 1127.48 336.247   5
  -2  -6  -3 6313.13 699.563   5
  -2  -6  -4 5338.05 639.211   5
  -2  -6  -5 1696.49 370.882   5
  -2  -6  -6 12142.3 1012.84   5
  -2  -6  -7 318.698 255.682   5
  -2  -6  -8-9.51511 153.118   5
  -2  -6  -9 258.043 249.458   4
  -2  -6  -9-92.2201 197.116   5
  -2  -6 -10 5771.68 804.084   4
  -2  -6 -10 4824.51 735.337   5
  -2  -6 -11 1963.35 525.773   4
  -2  -6 -11 1887.44 506.774   5
  -2  -6 -12 24720.8 1738.40   4
  -2  -6 -12 22373.9 1601.67   5
  -2  -6 -13 4030.78 754.512   4
  -2  -6 -13 2153.77 564.184   5
  -2  -6 -14 10737.0 1220.89   4
  -2  -6 -14 11804.1 1213.04   5
  -2  -6 -15 192.045 358.402   4
  -2  -6 -16 5916.67 944.962   4
  -2  -6 -17 684.590 409.882   4
  -2  -6 -18 1397.91 492.504   4
  -2  -6 -19-69.6793 372.784   4
  -2  -6 -20 3508.55 849.462   4
  -2  -6 -21 1721.22 601.459   4
  -2  -6 -22 1604.45 681.580   4
  -2  -7  25 643.988 398.906   6
  -2  -7  24-134.024 279.850   6
  -2  -7  23 314.433 297.735   6
  -2  -7  22-73.2897 275.090   6
   2   7 -21 1518.43 453.089   2
  -2  -7  21 694.150 356.324   6
   2   7 -20 7774.58 926.759   2
  -2  -7  20 5836.44 918.127   6
   2   7 -19 4380.22 717.636   2
  -2  -7  19 4008.57 766.020   6
   2   7 -18 4180.53 651.635   2
  -2  -7  18 2904.56 665.796   6
  -2  -7  17 2777.69 600.690   6
  -2  -7  16 13729.3 1291.17   6
  -2  -7  15 4832.82 756.053   6
  -2  -7  14 2722.91 535.776   6
  -2  -7  13 10699.1 719.824   7
  -2  -7  13 9863.67 1041.93   6
  -2  -7  12 15178.4 888.758   7
  -2  -7  12 15040.0 1254.63   6
  -2  -7  11 1870.39 322.752   7
  -2  -7  11 1787.21 424.402   6
  -2  -7  11 1928.14 197.750   5
  -2  -7  10 7272.82 641.778   7
  -2  -7  10 8228.41 890.477   6
  -2  -7  10 7756.53 460.798   5
  -2  -7   9 4185.96 498.547   7
  -2  -7   9 4003.68 621.632   6
  -2  -7   9 4117.87 375.528   5
  -2  -7   8 13661.4 946.462   3
  -2  -7   8 13827.0 924.587   7
  -2  -7   8 13688.7 1106.37   6
  -2  -7   8 13949.8 738.506   5
  -2  -7   7 4285.47 531.417   3
   2   7  -7 4180.00 409.461   5
  -2  -7   7 3898.92 491.840   7
  -2  -7   7 4435.12 637.481   6
  -2  -7   7 4398.13 435.473   5
   2   7  -6 2869.54 358.830   5
  -2  -7   6 2482.28 345.786   5
  -2  -7   6 3249.85 542.435   6
   2   7  -5 276.505 151.398   5
  -2  -7   5 56.4703 108.943   5
  -2  -7   5 97.0463 208.418   6
   2   7  -4 74210.2 2167.07   5
  -2  -7   4 72329.2 2580.31   6
  -2  -7   4 73973.9 2209.97   5
  -2  -7   3 55980.9 2199.90   6
   2   7  -3 57944.5 1918.42   5
  -2  -7   3 56519.0 1951.93   5
   2   7  -2 75829.3 2328.77   5
  -2  -7   2 76431.5 2581.00   6
  -2  -7   2 76588.3 2366.90   5
  -2  -7   1 10571.8 826.418   5
  -2  -7   0 59331.4 2168.56   5
  -2  -7  -1 13034.4 997.273   5
  -2  -7  -2 35.8050 149.749   5
  -2  -7  -3 342.457 132.844   5
  -2  -7  -4 1797.40 385.678   5
  -2  -7  -5 2108.86 421.604   5
  -2  -7  -6 17557.1 1290.26   5
  -2  -7  -7 5368.16 751.963   5
  -2  -7  -8 18138.8 1398.38   5
  -2  -7  -9 292.848 297.989   4
  -2  -7  -9 172.662 231.758   5
  -2  -7 -10 255.736 295.961   4
  -2  -7 -10 153.111 241.419   5
  -2  -7 -11 333.706 332.018   4
  -2  -7 -11 131.453 252.700   5
  -2  -7 -12 19152.5 1573.35   4
  -2  -7 -12 17864.1 1529.72   5
  -2  -7 -13 1570.16 486.350   4
  -2  -7 -13 1754.74 587.252   5
  -2  -7 -14 22032.7 1806.87   4
  -2  -7 -15 3220.75 722.344   4
  -2  -7 -16 10692.7 1365.25   4
  -2  -7 -17 550.451 467.728   4
  -2  -7 -18 2331.38 723.733   4
  -2  -7 -19 740.745 501.094   4
  -2  -7 -20 3547.55 891.836   4
  -2  -7 -21-50.3488 334.809   4
  -2  -8  25-86.4085 269.887   6
  -2  -8  24 1259.94 495.759   6
  -2  -8  23 4560.42 916.183   6
  -2  -8  22 3143.44 776.515   6
  -2  -8  21 1249.61 505.354   6
  -2  -8  20 1371.99 509.933   6
  -2  -8  19 14035.3 1486.42   6
  -2  -8  18 17355.0 1573.10   6
  -2  -8  17 5636.80 903.436   6
  -2  -8  16 4543.46 805.779   6
  -2  -8  15 6779.48 957.634   6
  -2  -8  14 14068.6 1301.24   6
  -2  -8  13-258.737 287.190   6
  -2  -8  12 35.4105 73.2732   7
  -2  -8  12-266.340 331.331   6
  -2  -8  11 9878.76 785.036   7
  -2  -8  11 10450.4 1070.08   6
  -2  -8  10 17851.1 1074.59   7
  -2  -8  10 17225.6 1355.24   6
  -2  -8  10 17163.4 779.799   5
  -2  -8   9 2643.57 424.300   7
  -2  -8   9 2306.78 518.065   6
  -2  -8   9 2581.27 326.250   5
  -2  -8   8 10258.9 1014.96   6
  -2  -8   8 10755.1 688.546   5
   2   8  -7 39554.3 1441.19   5
  -2  -8   7 38693.6 1983.42   6
  -2  -8   7 40839.5 1488.79   5
  -2  -8   6 117585. 2972.50   5
   2   8  -6 122624. 2958.31   5
  -2  -8   6 117032. 3687.41   6
   2   8  -5 9211.90 701.014   5
  -2  -8   5 8573.20 702.337   5
  -2  -8   5 9426.33 921.429   6
  -2  -8   4 4963.03 545.673   5
  -2  -8   4 5901.85 716.486   6
   2   8  -4 5686.48 572.495   5
  -2  -8   3 4863.85 635.189   6
  -2  -8   3 4794.33 578.430   5
  -2  -8   2 11629.3 984.694   6
  -2  -8   2 12507.4 937.398   5
  -2  -8   1 2682.07 479.498   6
  -2  -8   1 4108.95 557.305   5
  -2  -8   0 40.2606 176.750   5
  -2  -8  -1 1586.25 369.611   5
  -2  -8  -2 11780.5 1013.40   5
  -2  -8  -3 367.003 270.606   5
  -2  -8  -4 12577.3 1096.10   5
  -2  -8  -5 39.4109 222.623   5
  -2  -8  -6 8933.08 968.147   5
  -2  -8  -7 7022.32 887.848   5
  -2  -8  -8 7331.90 928.192   5
  -2  -8  -9 15429.7 1357.10   4
  -2  -8  -9 15510.9 1402.55   5
  -2  -8 -10 76435.5 3254.08   4
  -2  -8 -10 74462.2 3236.52   5
  -2  -8 -11 7352.46 1057.60   4
  -2  -8 -11 9023.79 1107.53   5
  -2  -8 -12 3496.62 718.576   4
  -2  -8 -12 4755.49 835.167   5
  -2  -8 -13 1209.67 462.245   4
  -2  -8 -14 12247.5 1392.55   4
  -2  -8 -15-121.783 286.938   4
  -2  -8 -16 445.493 379.001   4
  -2  -8 -17 178.560 450.853   4
  -2  -8 -18 779.767 348.261   4
  -2  -8 -19 108.413 359.246   4
  -2  -8 -20 69.9484 277.915   4
  -2  -9  25 349.995 381.796   6
  -2  -9  24 468.457 359.668   6
  -2  -9  23 430.221 399.859   6
  -2  -9  22 113.842 337.477   6
  -2  -9  21 2971.62 757.752   6
  -2  -9  20-84.6863 264.612   6
  -2  -9  19 695.464 447.686   6
  -2  -9  18 3190.39 754.680   6
  -2  -9  17 6543.61 1009.49   6
  -2  -9  16 2170.23 556.257   6
  -2  -9  15 1454.80 497.770   6
  -2  -9  14 836.060 411.434   6
  -2  -9  13 4916.37 819.739   6
  -2  -9  12 286.404 170.352   7
  -2  -9  12 287.116 239.598   6
  -2  -9  11 206.925 196.261   6
  -2  -9  10 5781.62 810.664   6
  -2  -9   9 8415.70 967.153   6
  -2  -9   9 9603.97 668.774   5
   2   9  -8 12693.4 790.357   5
  -2  -9   8 12253.6 794.411   5
  -2  -9   8 12097.0 1155.92   6
   2   9  -7 373.411 172.958   5
  -2  -9   7 235.657 257.919   6
  -2  -9   7 219.471 174.271   5
   2   9  -6 3222.29 431.168   5
  -2  -9   6 2617.28 543.562   6
  -2  -9   6 2617.48 406.369   5
  -2  -9   5 9685.66 804.332   5
  -2  -9   5 10520.8 1022.82   6
  -2  -9   4 1845.21 452.640   6
  -2  -9   4 2035.53 378.059   5
  -2  -9   3 1949.31 434.328   6
  -2  -9   3 1791.08 391.601   5
  -2  -9   2 1271.39 287.797   5
  -2  -9   2 1168.16 339.028   6
  -2  -9   1 571.799 261.796   5
  -2  -9   1 727.324 286.123   6
  -2  -9   0 11422.7 1009.00   6
  -2  -9   0 13519.1 1069.54   5
  -2  -9  -1 611.463 303.188   5
  -2  -9  -1 363.623 204.021   6
  -2  -9  -2 13038.8 1120.90   5
  -2  -9  -3 2610.90 522.156   5
  -2  -9  -4 11634.9 1130.27   5
  -2  -9  -5 8608.62 1005.44   5
  -2  -9  -6 8185.33 971.192   5
  -2  -9  -7 460.691 272.649   5
  -2  -9  -8 87.8812 214.742   4
  -2  -9  -8 16.8961 225.470   5
  -2  -9  -9 1283.31 446.474   4
  -2  -9  -9 1098.53 475.938   5
  -2  -9 -10 3598.47 715.357   4
  -2  -9 -10 4135.61 762.906   5
  -2  -9 -11 23.4623 268.516   4
  -2  -9 -11 557.473 424.985   5
  -2  -9 -12 247.008 287.419   4
  -2  -9 -13 1008.79 445.792   4
  -2  -9 -14 7026.97 1095.78   4
  -2  -9 -15 898.108 503.544   4
  -2  -9 -16 762.863 463.138   4
  -2  -9 -17 407.238 355.732   4
  -2  -9 -18 2062.54 805.191   4
  -2  -9 -19 1041.76 475.314   4
  -2 -10  24-591.257 409.758   6
  -2 -10  23 1039.51 501.255   6
  -2 -10  22-71.8917 257.139   6
  -2 -10  21-353.473 348.388   6
  -2 -10  20 204.369 267.662   6
  -2 -10  19 130.647 214.163   6
  -2 -10  18 3453.76 772.871   6
  -2 -10  17 357.686 361.686   6
  -2 -10  16 522.785 396.870   6
  -2 -10  15 146.726 229.095   6
  -2 -10  14 5375.13 880.888   6
  -2 -10  13 5001.77 819.478   6
  -2 -10  12 222.517 334.205   6
  -2 -10  11 9201.44 1088.55   6
  -2 -10  10 16909.3 1479.96   6
   2  10  -9 12082.6 800.059   5
  -2 -10   9 10058.1 1129.51   6
  -2 -10   8 2495.62 388.379   5
  -2 -10   8 2519.28 519.878   6
   2  10  -8 3484.20 450.065   5
  -2 -10   7-196.898 336.452   6
  -2 -10   7 78.3032 122.536   5
  -2 -10   6 14966.6 1024.13   5
  -2 -10   6 16914.6 1389.80   6
  -2 -10   5 13098.8 996.632   5
  -2 -10   5 12299.6 1141.00   6
  -2 -10   4 961.678 288.552   5
  -2 -10   4 951.108 350.290   6
  -2 -10   3 444.943 234.236   5
  -2 -10   3 540.599 346.764   6
  -2 -10   2 21241.1 1385.04   5
  -2 -10   2 21196.9 1483.97   6
  -2 -10   1 20092.3 1382.33   5
  -2 -10   1 21845.8 1474.26   6
  -2 -10   0 6186.18 783.396   5
  -2 -10   0 6153.74 796.158   6
  -2 -10  -1 2192.47 520.460   5
  -2 -10  -1 2718.56 519.550   6
  -2 -10  -2 24466.2 1625.77   5
  -2 -10  -2 25372.5 1543.01   6
  -2 -10  -3 4585.41 740.984   5
  -2 -10  -3 4567.46 662.255   6
  -2 -10  -4 1221.67 498.397   5
  -2 -10  -4 290.357 214.782   6
  -2 -10  -5 3237.94 654.125   5
  -2 -10  -5 3240.05 544.667   6
  -2 -10  -6 15762.9 1424.80   5
  -2 -10  -7 14985.9 1425.64   5
  -2 -10  -8 16248.4 1481.22   4
  -2 -10  -8 11885.8 1294.45   5
  -2 -10  -9 9576.93 1176.90   4
  -2 -10  -9 8072.94 1098.56   5
  -2 -10 -10 15785.8 1569.41   4
  -2 -10 -11 4512.28 859.689   4
  -2 -10 -12 429.119 309.160   4
  -2 -10 -13 1271.90 537.606   4
  -2 -10 -14 1189.88 559.307   4
  -2 -10 -15 1232.15 548.945   4
  -2 -10 -16 2502.16 760.093   4
  -2 -10 -17 1702.44 675.348   4
  -2 -11  23-117.561 322.115   6
  -2 -11  22-165.621 287.935   6
  -2 -11  21 649.679 476.956   6
  -2 -11  20 961.162 474.389   6
  -2 -11  19 905.342 461.786   6
  -2 -11  18 30.6587 288.296   6
  -2 -11  17 3712.87 806.758   6
  -2 -11  16 2920.30 711.320   6
  -2 -11  15 1798.50 645.297   6
  -2 -11  14 41.2691 285.190   6
  -2 -11  13 11769.0 1342.89   6
  -2 -11  12 13805.9 1432.52   6
  -2 -11  11 14529.1 1443.83   6
  -2 -11  10 5617.37 891.277   6
  -2 -11   9 34248.3 2193.79   6
  -2 -11   8 25900.4 1879.77   6
  -2 -11   7 27331.1 1872.22   6
  -2 -11   6-13.9610 272.086   6
  -2 -11   6 842.809 329.268   5
  -2 -11   5 17782.0 1222.20   5
  -2 -11   5 16371.0 1401.73   6
  -2 -11   4 42463.3 2021.60   5
  -2 -11   4 42611.1 2302.40   6
  -2 -11   3 16074.2 1237.03   5
  -2 -11   3 18305.5 1448.18   6
  -2 -11   2 3366.20 585.840   5
  -2 -11   2 3479.22 645.625   6
  -2 -11   1 8490.17 956.312   6
  -2 -11   1 8286.44 959.839   5
  -2 -11   0 12908.0 1197.08   5
  -2 -11   0 12676.7 1157.50   6
  -2 -11  -1 682.974 324.471   5
  -2 -11  -1 176.340 230.160   6
  -2 -11  -2 4019.57 707.470   5
  -2 -11  -2 3549.89 581.386   6
  -2 -11  -3 1228.35 442.386   5
  -2 -11  -3 1272.46 393.706   6
  -2 -11  -4 7197.53 964.906   5
  -2 -11  -4 6143.54 774.653   6
  -2 -11  -5 673.520 315.153   5
  -2 -11  -5 629.916 261.177   6
  -2 -11  -6 2006.39 546.184   5
  -2 -11  -6 1690.18 373.941   6
  -2 -11  -7 171.558 294.863   5
  -2 -11  -7 13.5101 129.841   6
  -2 -11  -8 5342.49 909.299   4
  -2 -11  -8 4892.02 654.241   6
  -2 -11  -9 1769.83 552.544   4
  -2 -11  -9 524.184 225.881   6
  -2 -11 -10 2624.19 664.156   4
  -2 -11 -11 1001.17 538.473   4
  -2 -11 -12 5045.39 1004.89   4
  -2 -11 -13 1381.97 600.612   4
  -2 -11 -14 929.661 529.380   4
  -2 -11 -15 1123.90 583.131   4
  -2 -11 -16 4359.30 1007.01   4
  -2 -12  21 672.280 518.134   6
  -2 -12  20-395.690 386.290   6
  -2 -12  19 1314.31 624.939   6
  -2 -12  18-505.711 445.540   6
  -2 -12  17 160.364 355.399   6
  -2 -12  16 3298.82 794.227   6
  -2 -12  15 14309.2 1589.80   6
  -2 -12  14 2902.07 734.077   6
  -2 -12  13 577.216 414.622   6
  -2 -12  12 453.448 240.706   6
  -2 -12  11 2420.60 626.542   6
  -2 -12  10-47.4483 230.046   6
  -2 -12   9-144.743 292.838   6
  -2 -12   8 2373.16 627.129   6
  -2 -12   7 18881.1 1608.10   6
  -2 -12   6 9953.61 1166.18   6
  -2 -12   5 5344.53 836.907   6
  -2 -12   4 3560.95 707.704   6
  -2 -12   3 3600.96 700.020   6
  -2 -12   3 4064.42 665.591   5
  -2 -12   2 131.477 193.386   6
  -2 -12   2 29.1550 206.066   5
  -2 -12   1-18.0232 163.621   5
  -2 -12   1 306.113 279.688   6
  -2 -12   0 122.156 172.633   5
  -2 -12   0 375.918 264.994   6
  -2 -12  -1 5183.18 772.052   6
  -2 -12  -1 3851.00 725.793   5
  -2 -12  -2 3944.44 728.902   5
  -2 -12  -2 4261.28 684.890   6
  -2 -12  -3-371.292 312.670   5
  -2 -12  -3 163.475 242.939   6
  -2 -12  -4 3085.13 559.287   6
  -2 -12  -5 2959.98 583.168   6
  -2 -12  -6 1901.58 451.903   6
  -2 -12  -7 5914.32 979.568   4
  -2 -12  -7 4169.67 634.821   6
  -2 -12  -8 5143.95 936.779   4
  -2 -12  -8 6030.64 752.092   6
  -2 -12  -9 532.607 464.026   4
  -2 -12 -10 5055.07 923.421   4
  -2 -12 -11-557.635 460.403   4
  -2 -12 -12 338.053 449.682   4
  -2 -12 -13 426.076 423.319   4
  -2 -12 -14 1165.21 626.313   4
  -2 -13  20 258.118 389.000   6
  -2 -13  19 605.932 456.441   6
  -2 -13  18 64.2347 222.842   6
  -2 -13  17 4.56798 341.157   6
  -2 -13  16 983.536 477.781   6
  -2 -13  15 3210.38 804.134   6
  -2 -13  14 549.117 437.548   6
  -2 -13  13 102.968 261.062   6
  -2 -13  12 1633.24 528.598   6
  -2 -13  11 3984.62 885.476   6
  -2 -13  10 85.5075 371.862   6
  -2 -13   9 1355.84 498.120   6
  -2 -13   8 629.801 361.811   6
  -2 -13   7 2833.59 633.480   6
  -2 -13   6-35.8934 180.978   6
  -2 -13   5 2051.86 566.498   6
  -2 -13   4 200.218 265.720   6
  -2 -13   3 775.434 379.903   6
  -2 -13   2-112.144 218.374   6
  -2 -13   1 1065.12 408.887   6
  -2 -13   0 6038.60 888.466   6
  -2 -13  -1 7208.62 955.419   6
  -2 -13  -2 794.670 369.441   6
  -2 -13  -3 4799.64 751.391   6
  -2 -13  -4 7183.51 899.740   6
  -2 -13  -5 9011.75 1008.68   6
  -2 -13  -6 1767.17 558.756   4
  -2 -13  -6 1876.94 468.004   6
  -2 -13  -7 1374.84 608.531   4
  -2 -13  -7 1943.29 501.415   6
  -2 -13  -8 431.555 373.037   4
  -2 -13  -9 3393.36 846.443   4
  -2 -13 -10 2925.17 806.712   4
  -2 -13 -11 3747.46 899.904   4
  -2 -13 -12 1109.93 511.696   4
  -2 -14  18 610.578 517.635   6
  -2 -14  17 4149.23 956.996   6
  -2 -14  16 440.633 416.881   6
  -2 -14  15 3519.63 866.117   6
  -2 -14  14 249.682 419.920   6
  -2 -14  13 1066.43 487.724   6
  -2 -14  12-220.969 299.903   6
  -2 -14  11 446.665 333.910   6
  -2 -14  10-87.0838 273.995   6
  -2 -14   9 1372.59 509.255   6
  -2 -14   8 25.3572 353.683   6
  -2 -14   7-42.9068 214.260   6
  -2 -14   6 1832.99 558.826   6
  -2 -14   5 3164.24 742.839   6
  -2 -14   4 441.151 302.532   6
  -2 -14   3 5079.55 886.405   6
  -2 -14   2 10686.7 1259.92   6
  -2 -14   1 22571.3 1795.86   6
  -2 -14   0 1710.13 565.756   6
  -2 -14  -1 20016.4 1657.09   6
  -2 -14  -2 6330.63 926.213   6
  -2 -14  -3 5347.61 823.128   6
  -2 -14  -4 1198.67 431.099   6
  -2 -14  -5 809.496 460.531   4
  -2 -14  -5 1168.33 450.809   6
  -2 -14  -6 387.641 307.235   4
  -2 -14  -6 995.855 383.805   6
  -2 -14  -7 3512.45 824.535   4
  -2 -14  -8 833.329 430.431   4
  -2 -14  -9 1970.63 695.602   4
  -2 -14 -10 1843.08 694.344   4
  -2 -14 -11 2056.20 717.514   4
  -2 -15  16 691.705 544.900   6
  -2 -15  15 1538.48 580.446   6
  -2 -15  14 1515.67 670.066   6
  -2 -15  13 5226.86 1033.07   6
  -2 -15  12 1095.24 533.899   6
  -2 -15  11 1101.85 514.275   6
  -2 -15  10 746.080 469.356   6
  -2 -15   9 1341.29 575.703   6
  -2 -15   8 433.834 321.403   6
  -2 -15   7 799.525 357.025   6
  -2 -15   6 276.803 219.855   6
  -2 -15   5 3859.95 833.622   6
  -2 -15   4 741.220 411.085   6
  -2 -15   3 2464.74 727.026   6
  -2 -15   2 868.439 447.924   6
  -2 -15   1 3151.62 712.670   6
  -2 -15   0 2786.26 646.960   6
  -2 -15  -1 842.024 466.356   6
  -2 -15  -2 403.880 343.773   6
  -2 -15  -3 2529.75 616.165   6
  -2 -15  -4 610.135 379.666   4
  -2 -15  -4 1068.58 461.398   6
  -2 -15  -5 424.495 428.105   4
  -2 -15  -5 450.766 272.279   6
  -2 -15  -6 525.385 338.588   4
  -2 -15  -7 628.432 401.058   4
  -2 -15  -8 850.266 538.138   4
  -2 -16  13 116.467 320.498   6
  -2 -16  12 341.579 414.061   6
  -2 -16  11 210.240 223.378   6
  -2 -16  10-190.940 379.842   6
  -2 -16   9 2284.93 655.346   6
  -2 -16   8 411.678 493.597   6
  -2 -16   7 305.408 412.252   6
  -2 -16   6 538.473 447.700   6
  -2 -16   5 576.579 385.656   6
  -2 -16   4 246.059 360.683   6
  -2 -16   3-343.585 307.425   6
  -2 -16   2 1780.03 641.422   6
  -2 -16   1 111.036 263.188   6
  -2 -16   0 228.511 272.170   6
  -2 -16  -1-25.6016 195.549   6
  -2 -16  -2 252.583 238.840   6
  -2 -16  -3 372.487 433.692   4
  -2 -16  -3 230.677 268.823   6
  -2 -16  -4 750.774 465.085   4
  -2 -16  -5 199.076 270.399   4
  -2 -16  -6 1279.52 603.496   4
  -2 -17  11 2606.80 775.606   6
  -2 -17  10 404.138 448.020   6
  -2 -17   9 3552.07 904.331   6
  -2 -17   8 864.058 528.022   6
  -2 -17   7 10134.4 1458.94   6
  -2 -17   6 165.729 379.599   6
  -2 -17   5 1672.10 753.696   6
  -2 -17   4 251.045 292.125   6
  -2 -17   3 1726.97 662.973   6
  -2 -17   2 459.691 424.946   6
  -2 -17   1 253.211 262.738   6
  -2 -17   0 2180.69 623.519   6
  -2 -17  -1 2831.24 796.724   4
  -2 -17  -1 3083.60 738.886   6
  -2 -17  -2 175.604 517.735   4
  -2 -17  -2 10.0221 196.940   6
  -2 -17  -3 881.543 488.710   4
  -2 -17  -4 312.913 369.059   4
  -2 -18   7 2561.09 747.899   6
  -2 -18   6 1066.99 604.447   6
  -2 -18   5 1749.89 598.421   6
  -2 -18   4-55.4840 228.076   6
  -2 -18   3 1558.05 612.674   6
  -2 -18   2 566.000 380.782   6
  -2 -18   1 501.822 391.425   6
  -2 -18   0 949.566 546.588   4
  -2 -18   0 692.692 412.798   6
  -2 -18  -1 363.391 405.245   4
  -2 -19   3 891.098 509.144   4
  -2 -19   3-183.600 347.898   6
  -2 -19   2 975.322 489.533   6
  -2 -19   1 584.015 427.051   6
   3 -19  -4 228.740 359.015   4
   3 -19  -3 21.1381 263.513   4
   3 -19   2 1357.08 538.170   6
   3 -19   3 592.944 411.032   6
   3 -19   4 485.209 412.692   6
   3 -19   5 581.184 472.658   6
   3 -18  -6 1176.20 643.486   4
   3 -18  -5 848.520 434.566   4
   3 -18  -4 1694.18 653.427   4
   3 -18  -3-51.0641 211.352   4
   3 -18  -2-327.751 275.704   4
   3 -18  -1 492.094 351.600   4
   3 -18   0 886.634 473.185   6
   3 -18   1 408.856 283.341   6
   3 -18   2 572.175 363.351   6
   3 -18   3 1180.18 484.536   6
   3 -18   4 152.599 350.813   6
   3 -18   5-267.230 311.865   6
   3 -18   6 471.018 424.443   6
   3 -18   7 731.189 450.570   6
   3 -18   8 1574.99 647.524   6
   3 -17  -8 184.528 357.006   4
   3 -17  -7 972.843 545.727   4
   3 -17  -6 2015.63 673.364   4
   3 -17  -5-33.2322 276.473   4
   3 -17  -4 969.796 402.077   4
   3 -17  -3 121.459 205.516   4
   3 -17  -2 1880.00 575.674   4
   3 -17  -1 487.958 338.282   4
   3 -17  -1 262.746 289.695   6
   3 -17   0 653.519 382.042   4
   3 -17   0 1392.31 479.277   6
   3 -17   1 275.794 229.923   6
   3 -17   2 1813.76 547.553   6
   3 -17   3-4.19013 279.645   6
   3 -17   4 345.271 419.603   6
   3 -17   5 957.331 449.237   6
   3 -17   6 2944.13 834.950   6
   3 -17   7 346.756 469.677   6
   3 -17   8 2557.53 762.306   6
   3 -17   9 434.420 353.810   6
   3 -17  10 2785.48 796.108   6
   3 -16 -10 445.031 381.542   4
   3 -16  -9 1142.15 568.146   4
   3 -16  -8 174.122 297.784   4
   3 -16  -7 641.776 452.555   4
   3 -16  -6 17.7732 223.285   4
   3 -16  -5-36.7763 263.742   4
   3 -16  -4 549.378 383.890   4
   3 -16  -3-627.637 368.653   4
   3 -16  -2 57.6229 239.467   4
   3 -16  -2 122.414 231.220   6
   3 -16  -1-332.875 275.704   4
   3 -16  -1 306.244 228.940   6
   3 -16   0 1888.90 549.257   4
   3 -16   0 1584.18 492.607   6
   3 -16   1 559.613 296.877   4
   3 -16   1 505.018 313.243   6
   3 -16   2 858.106 374.927   4
   3 -16   2 774.783 396.117   6
   3 -16   3 402.333 367.220   6
   3 -16   4 2222.95 604.198   6
   3 -16   5 1400.91 567.435   6
   3 -16   6 2433.80 684.540   6
   3 -16   7 734.762 356.217   7
   3 -16   7 494.528 407.647   6
   3 -16   8 7267.09 1186.69   6
   3 -16   9 646.788 444.912   6
   3 -16  10 504.390 477.401   6
   3 -16  11 142.827 256.757   6
   3 -16  12 113.414 304.518   6
   3 -15 -12 79.2000 403.442   4
   3 -15 -11 215.178 453.025   4
   3 -15 -10 696.734 482.091   4
   3 -15  -9 331.220 398.208   4
   3 -15  -8 430.864 404.487   4
   3 -15  -7 589.343 396.550   4
   3 -15  -6 794.390 494.322   4
   3 -15  -5-199.486 272.249   4
   3 -15  -4 2543.82 675.731   4
   3 -15  -4 2018.74 480.279   6
   3 -15  -3 170.366 315.960   4
   3 -15  -3 533.874 305.379   6
   3 -15  -2 2453.48 591.848   4
   3 -15  -2 1649.43 437.244   6
   3 -15  -1-36.2658 189.489   4
   3 -15  -1 56.7928 175.395   6
   3 -15   0 2842.13 610.226   4
   3 -15   0 2951.72 609.924   6
   3 -15   1 118.596 229.598   4
   3 -15   1 134.983 207.019   6
   3 -15   2-2.94962 155.591   4
   3 -15   2 120.445 253.430   6
   3 -15   3-70.8477 163.239   4
   3 -15   3 70.4718 213.728   6
   3 -15   4 1484.20 485.698   6
   3 -15   5 1605.73 524.824   6
   3 -15   6-37.7981 201.780   6
   3 -15   7 575.895 295.585   7
   3 -15   7 795.883 412.203   6
   3 -15   8 118.136 221.221   7
   3 -15   8 375.085 336.303   6
  -3  15  -9 1502.09 585.984   2
   3 -15   9 1558.60 598.519   6
  -3  15 -10 1248.55 559.170   2
   3 -15  10 1335.86 580.234   6
  -3  15 -11 448.314 456.761   2
   3 -15  11-363.981 418.205   6
  -3  15 -12 675.398 436.868   2
   3 -15  12 2388.54 730.063   6
  -3  15 -13 422.138 233.643   2
   3 -15  13 636.661 411.777   6
   3 -15  14 885.643 497.202   6
  -3  15 -14 424.485 444.772   2
  -3  15 -15 1739.05 678.315   2
   3 -14 -13 1092.21 691.282   4
   3 -14 -12 312.200 311.729   4
   3 -14 -11 753.498 564.223   4
   3 -14 -10 2462.06 777.852   4
   3 -14  -9 659.617 475.999   4
   3 -14  -8 2440.39 705.650   4
   3 -14  -7 2057.75 602.613   4
   3 -14  -6 7991.93 1124.39   4
   3 -14  -5 955.335 502.620   4
   3 -14  -5 586.606 294.910   6
   3 -14  -4 18913.0 1670.39   4
   3 -14  -4 18118.0 1288.98   6
   3 -14  -3 3856.15 774.260   4
   3 -14  -3 1662.36 502.302   6
   3 -14  -2 14640.7 1417.23   4
   3 -14  -2 14992.5 1271.47   6
   3 -14  -1 166.357 166.483   4
   3 -14  -1 568.258 343.996   6
   3 -14   0 4761.91 747.896   4
   3 -14   0 3559.42 636.675   6
   3 -14   1 882.407 358.402   4
   3 -14   1 868.458 392.113   6
   3 -14   2 11950.4 1111.19   4
   3 -14   2 13135.5 1302.31   6
   3 -14   3 1432.96 416.220   4
   3 -14   3 2479.78 624.130   6
   3 -14   4 6383.37 753.148   4
   3 -14   4 5059.89 844.120   6
   3 -14   5 818.089 415.980   6
   3 -14   6 318.102 376.421   6
  -3  14  -7 1186.41 451.568   2
   3 -14   7 2010.89 473.609   7
   3 -14   7 1824.04 618.842   6
   3 -14   8 74.3066 231.217   7
   3 -14   8-184.035 212.407   6
  -3  14  -9 546.511 510.844   2
   3 -14   9 362.018 327.582   6
  -3  14 -10 4109.54 915.647   2
   3 -14  10 2886.03 708.474   6
  -3  14 -11 626.818 411.854   2
   3 -14  11 860.715 480.656   6
  -3  14 -12 3220.49 796.787   2
   3 -14  12 3564.82 796.732   6
  -3  14 -13 178.256 309.315   2
   3 -14  13 45.5919 252.025   6
   3 -14  14 820.550 486.164   6
  -3  14 -14 1448.70 522.011   2
   3 -14  15 0.51942 339.882   6
  -3  14 -15 587.174 457.078   2
   3 -14  16 827.126 508.479   6
  -3  14 -16 1243.21 538.949   2
  -3  14 -17 580.570 466.404   2
   3 -13 -16 253.881 367.258   7
   3 -13 -15 853.686 500.928   4
   3 -13 -15 500.053 450.206   7
   3 -13 -14 1617.79 669.843   4
   3 -13 -13 1688.65 561.673   4
   3 -13 -12 2748.91 767.894   4
   3 -13 -11 1007.54 533.409   4
   3 -13 -10 14667.9 1623.81   4
   3 -13  -9 3809.19 883.339   4
   3 -13  -8 18951.7 1772.97   4
   3 -13  -7 2616.93 740.458   4
   3 -13  -6 20288.7 1724.01   4
   3 -13  -5 1204.29 534.507   4
   3 -13  -5 789.704 308.267   6
   3 -13  -4 7047.74 965.744   4
   3 -13  -4 5940.92 699.743   6
   3 -13  -3 165.035 304.706   4
   3 -13  -3-172.224 138.063   6
   3 -13  -2 190.685 222.184   4
   3 -13  -2 680.007 265.385   6
   3 -13  -1 376.338 274.987   4
   3 -13  -1 320.953 231.733   6
   3 -13   0 1527.65 452.225   4
   3 -13   0 840.170 368.402   6
   3 -13   1 562.445 331.921   4
   3 -13   1 163.839 259.551   6
   3 -13   2 334.325 238.941   4
   3 -13   2 545.069 362.696   6
   3 -13   3 2575.82 481.922   4
   3 -13   3 2734.39 594.837   6
   3 -13   4 95.2933 142.367   4
   3 -13   4 292.595 397.331   6
  -3  13  -5 515.090 297.265   2
   3 -13   5 400.641 195.037   4
   3 -13   5 788.157 371.373   6
  -3  13  -6-138.908 352.648   2
   3 -13   6 1503.52 455.948   6
  -3  13  -7 219.830 234.882   2
   3 -13   7 875.537 345.026   7
   3 -13   7 283.375 317.924   6
  -3  13  -8 2115.75 582.742   2
   3 -13   8 2673.25 504.493   7
   3 -13   8 3934.90 785.051   6
  -3  13  -9 405.021 358.836   2
   3 -13   9 282.971 212.049   7
   3 -13   9 258.445 327.563   6
  -3  13 -10 15600.7 1614.31   2
   3 -13  10 18247.1 1688.21   6
  -3  13 -11 563.972 326.539   2
   3 -13  11 571.252 402.745   6
  -3  13 -12 2355.95 696.899   2
   3 -13  12 1920.93 619.330   6
   3 -13  13-182.156 269.951   6
  -3  13 -13 154.737 221.681   2
   3 -13  14 423.604 391.326   6
  -3  13 -14 615.471 487.016   2
   3 -13  15-114.728 342.665   6
  -3  13 -15-294.776 278.999   2
   3 -13  16-169.163 321.287   6
  -3  13 -16 505.532 401.686   2
  -3  13 -17-104.435 282.826   2
  -3  13 -18 204.136 413.795   2
   3 -12 -17 353.481 317.643   7
   3 -12 -16 82.1292 383.377   4
   3 -12 -16 41.0172 242.841   7
   3 -12 -15-97.5146 256.820   4
   3 -12 -15 752.980 517.786   7
   3 -12 -14 349.034 369.946   4
   3 -12 -13 881.251 498.758   4
   3 -12 -12 1733.40 597.515   4
   3 -12 -11 516.288 394.196   4
   3 -12 -10 1428.15 493.436   4
   3 -12  -9 758.386 376.429   4
   3 -12  -8 1199.86 478.468   4
   3 -12  -7 5457.41 909.489   4
   3 -12  -6 19.2788 205.007   4
   3 -12  -5 1437.98 471.002   4
   3 -12  -5 1048.10 253.431   6
   3 -12  -4-27.9659 235.567   4
   3 -12  -4-59.4357 154.329   6
   3 -12  -3 384.801 280.150   4
   3 -12  -3 369.732 227.418   6
   3 -12  -2 1642.81 447.274   4
   3 -12  -2 2370.29 475.073   6
   3 -12  -1 392.766 254.827   4
   3 -12  -1 684.780 276.151   6
   3 -12   0 152.039 246.071   4
   3 -12   0 114.712 191.334   6
   3 -12   1 78.3587 121.468   4
   3 -12   1 471.815 255.705   6
   3 -12   2 4908.26 631.317   4
   3 -12   2 5660.86 785.944   6
  -3  12  -3-5.70330 201.453   2
   3 -12   3 335.983 221.080   4
   3 -12   3 522.383 359.338   6
  -3  12  -4-111.161 298.665   2
   3 -12   4-223.907 180.548   4
   3 -12   4 242.541 265.559   6
  -3  12  -5-80.8348 240.414   2
   3 -12   5 63.8387 107.430   4
   3 -12   6 982.964 251.277   4
  -3  12  -6 939.850 393.337   2
   3 -12   6 1417.18 380.997   7
   3 -12   6 1591.92 472.653   6
  -3  12  -7-188.151 220.300   2
   3 -12   7 228.401 173.411   7
   3 -12   7-61.1318 238.485   6
  -3  12  -8 4504.00 790.244   2
   3 -12   8 3700.93 546.602   7
   3 -12   8 4073.07 773.651   6
  -3  12  -9 2225.36 631.438   2
   3 -12   9 1808.25 371.154   7
   3 -12   9 1073.80 417.663   6
  -3  12 -10 219.681 344.065   2
   3 -12  10 514.495 415.101   6
  -3  12 -11 1689.37 507.453   2
   3 -12  11 950.243 392.060   6
  -3  12 -12 1526.61 457.461   2
   3 -12  12 1297.08 496.089   6
   3 -12  13 850.727 477.306   6
  -3  12 -13 300.301 350.990   2
   3 -12  14 6842.14 1105.43   6
  -3  12 -14 7637.33 1136.82   2
   3 -12  15 279.507 371.913   6
  -3  12 -15 186.286 373.433   2
   3 -12  16-21.1256 292.020   6
  -3  12 -16-94.8106 305.237   2
  -3  12 -17 1146.51 514.408   2
  -3  12 -18 4825.17 981.807   2
  -3  12 -19 678.971 399.146   2
  -3  12 -20 94.3609 344.371   2
   3 -11 -19 136.852 236.417   7
   3 -11 -18 1506.42 587.349   7
   3 -11 -17 650.588 445.662   7
   3 -11 -16 3167.49 803.738   4
   3 -11 -16 2644.46 704.652   7
   3 -11 -15 689.060 424.841   4
   3 -11 -15 1160.60 514.412   7
   3 -11 -14 1620.79 518.657   4
   3 -11 -13 2707.18 742.001   4
   3 -11 -12 3921.96 828.938   4
   3 -11 -11 646.655 265.553   4
   3 -11 -10 6243.09 1008.01   4
   3 -11  -9 3789.63 768.619   4
   3 -11  -8 61.5119 219.216   4
   3 -11  -7 15425.7 1420.04   4
   3 -11  -6 152.048 222.061   4
   3 -11  -5 4090.69 728.116   4
   3 -11  -4 7629.43 902.339   4
   3 -11  -4 7776.22 721.611   6
   3 -11  -3 385.448 295.241   4
   3 -11  -3 478.029 235.777   6
   3 -11  -2 20078.8 1399.12   4
   3 -11  -2 17842.4 1199.84   6
   3 -11  -1 19035.8 1361.08   4
   3 -11  -1 16815.7 1211.92   6
   3 -11   0 32994.0 1714.79   4
   3 -11   0 33344.5 1751.31   6
  -3  11  -1 696.547 344.611   2
   3 -11   1 1119.61 299.010   4
   3 -11   1 958.910 391.816   6
  -3  11  -2 1601.10 445.201   2
   3 -11   2 1300.49 315.538   4
   3 -11   2 1127.62 368.871   6
  -3  11  -3 4778.03 733.418   2
   3 -11   3 5164.10 591.636   4
   3 -11   3 4409.22 676.705   6
  -3  11  -4 3605.34 656.128   2
   3 -11   4 4161.30 514.080   4
   3 -11   4 5080.93 741.338   6
  -3  11  -5 1295.18 434.916   2
   3 -11   5 1803.81 328.225   4
   3 -11   5 2417.61 555.231   6
   3 -11   6 16002.0 886.424   4
  -3  11  -6 17233.6 1453.86   2
   3 -11   6 17446.4 1441.32   6
   3 -11   6 14572.3 1088.00   7
   3 -11   7 4607.10 440.033   4
  -3  11  -7 3831.43 726.609   2
   3 -11   7 4175.42 583.726   7
   3 -11   7 4143.88 773.436   6
  -3  11  -8 5644.57 900.499   2
   3 -11   8 6531.77 688.957   7
   3 -11   8 6440.15 914.007   6
  -3  11  -9 16926.9 1534.07   2
   3 -11   9 16971.7 1496.99   6
   3 -11   9 18049.1 1091.70   7
  -3  11 -10-63.2873 232.630   2
   3 -11  10 154.965 143.360   7
   3 -11  10-149.529 307.632   6
  -3  11 -11 618.742 361.674   2
   3 -11  11 590.728 409.849   6
   3 -11  12 9615.15 1225.35   6
  -3  11 -12 11884.6 1323.25   2
   3 -11  13 840.746 490.945   6
  -3  11 -13 748.894 406.927   2
   3 -11  14 6085.85 1029.03   6
  -3  11 -14 6473.62 1001.56   2
   3 -11  15 1633.81 681.449   6
  -3  11 -15 2067.92 604.660   2
  -3  11 -16 6670.23 1084.10   2
  -3  11 -17 8.22509 271.756   2
  -3  11 -18 2503.77 720.875   2
  -3  11 -19 1747.09 625.603   2
  -3  11 -20 3631.04 849.524   2
  -3  11 -21 916.046 475.742   2
   3 -10 -21 1374.57 553.966   7
   3 -10 -20 751.821 448.446   7
   3 -10 -19 683.180 421.114   7
   3 -10 -18 2051.66 626.568   7
   3 -10 -17 348.512 383.612   7
   3 -10 -16 914.868 499.901   4
   3 -10 -16 1302.02 538.126   7
   3 -10 -15 1499.20 575.044   4
   3 -10 -15 1797.49 557.404   7
   3 -10 -14 8881.38 1274.84   4
   3 -10 -14 11123.9 1310.30   7
   3 -10 -13 2938.14 732.268   4
   3 -10 -12 5657.55 961.744   4
   3 -10 -11 1163.96 469.740   4
   3 -10 -10-374.253 242.148   4
   3 -10  -9 3968.22 722.483   4
   3 -10  -8 2022.86 560.164   4
   3 -10  -7 10563.5 1130.77   4
   3 -10  -6 8166.07 954.763   4
   3 -10  -5 8237.68 942.157   4
  -3  10   5 6818.04 627.278   6
   3 -10  -4 36472.8 1978.90   4
   3 -10  -4 35744.6 1546.76   6
  -3  10   4 32511.2 1492.74   6
   3 -10  -3 13175.5 1143.28   4
   3 -10  -3 13594.1 965.525   6
  -3  10   3 13984.5 998.059   6
   3 -10  -2 38474.3 1910.60   4
   3 -10  -2 38942.5 1730.91   6
   3 -10  -1 11433.8 1008.00   4
   3 -10  -1 11510.2 968.793   6
   3 -10   0 54354.6 2174.75   4
   3 -10   0 55986.9 2235.42   6
  -3  10   0 57724.0 2416.76   2
   3 -10   1 13042.2 991.411   4
   3 -10   1 11165.5 1006.86   6
   3 -10   2 34336.1 1537.83   4
  -3  10  -2 30174.8 1759.16   2
   3 -10   2 33627.1 1765.52   6
  -3  10  -3 3321.46 639.329   2
   3 -10   3 2866.81 443.990   4
   3 -10   3 2690.80 548.009   6
   3 -10   4 35267.0 1429.57   4
   3 -10   4 38741.6 1996.17   6
  -3  10  -4 34024.1 1944.73   2
   3 -10   5 9605.99 661.587   4
  -3  10  -5 9485.72 1027.11   2
   3 -10   5 9816.58 1018.31   6
   3 -10   5 9019.23 831.621   7
   3 -10   6 290.374 127.926   4
  -3  10  -6 406.613 261.588   2
   3 -10   6 301.734 213.316   7
   3 -10   6 533.660 296.368   6
  -3  10  -7 10445.0 1122.81   2
   3 -10   7 12753.3 1201.96   6
   3 -10   7 11753.7 876.603   7
  -3  10  -8 739.572 366.947   2
   3 -10   8 495.625 211.301   7
   3 -10   8 524.639 306.690   6
  -3  10  -9 3099.35 664.483   2
   3 -10   9 2633.25 394.918   7
   3 -10   9 2277.14 536.479   6
  -3  10 -10 2376.15 571.450   2
   3 -10  10 2898.66 385.518   7
   3 -10  10 2723.89 613.946   6
   3 -10  11 528.463 413.307   6
  -3  10 -11 724.279 330.181   2
   3 -10  12 8669.94 1120.03   6
  -3  10 -12 9236.58 1132.60   2
   3 -10  13 7904.12 1114.83   6
  -3  10 -13 8818.97 1126.04   2
   3 -10  14 1543.23 570.444   6
  -3  10 -14 1610.12 549.055   2
  -3  10 -15 263.793 366.498   2
  -3  10 -16 1008.89 537.359   2
  -3  10 -17 1886.40 620.990   2
  -3  10 -18 493.594 366.891   2
  -3  10 -19 595.324 385.764   2
  -3  10 -20 1054.79 475.460   2
  -3  10 -20 2009.03 725.173   1
  -3  10 -21 702.571 455.335   2
  -3  10 -22 806.429 408.617   2
   3  -9 -23 595.526 433.590   7
   3  -9 -22-108.903 286.345   7
   3  -9 -21-147.434 315.490   7
   3  -9 -20 2287.32 734.605   7
   3  -9 -19 2088.80 631.739   7
   3  -9 -18 2997.59 796.655   7
   3  -9 -17 632.471 440.326   7
   3  -9 -16 1754.20 571.027   7
   3  -9 -15 1034.57 440.349   4
   3  -9 -15 1906.09 573.628   7
   3  -9 -14 159.232 251.352   4
   3  -9 -14 1004.39 443.423   7
   3  -9 -13 211.963 318.095   4
   3  -9 -13 609.983 343.141   7
   3  -9 -12 543.703 364.398   4
   3  -9 -11 2421.68 606.106   4
   3  -9 -10 679.017 400.002   4
   3  -9  -9 541.838 387.972   4
   3  -9  -8 742.180 299.503   4
   3  -9  -7 7244.91 863.296   4
   3  -9  -6 228.296 238.558   4
  -3   9   6 360.573 140.374   6
   3  -9  -5 11196.4 1050.80   4
  -3   9   5 10780.6 733.964   6
   3  -9  -4 216.327 155.458   4
  -3   9   4 0.14453 111.619   6
   3  -9  -3 2586.98 498.269   4
   3  -9  -3 2169.76 360.227   6
  -3   9   3 1785.67 328.574   6
   3  -9  -2 1365.21 336.701   4
   3  -9  -2 1377.17 309.294   6
  -3   9   2 2154.96 383.859   6
  -3   9   1-120.332 138.408   2
   3  -9  -1 127.541 162.885   4
   3  -9  -1 73.9704 142.509   6
  -3   9   0 764.184 286.540   2
   3  -9   0 271.212 184.727   4
   3  -9   0 325.762 186.116   6
  -3   9  -1-269.308 247.051   2
   3  -9   1-6.58924 121.797   4
   3  -9   1 25.7929 134.794   6
  -3   9  -2 37.4582 138.002   2
   3  -9   2 208.246 131.851   4
   3  -9   2 84.1170 141.770   6
  -3   9  -3 1324.47 374.833   2
   3  -9   3 931.918 252.183   4
   3  -9   3 838.594 293.001   6
   3  -9   4 62.8271 76.2416   4
   3  -9   4-76.3290 124.395   7
   3  -9   4-124.442 166.219   6
   3  -9   5 536.964 168.508   4
  -3   9  -5 360.248 215.021   2
   3  -9   5 421.215 209.989   7
   3  -9   5 581.387 246.662   6
  -3   9  -6 762.512 332.292   2
   3  -9   6 1294.95 298.238   7
   3  -9   6 1202.30 362.282   6
  -3   9  -7 139.766 224.343   2
   3  -9   7 111.187 112.937   7
   3  -9   7 158.739 203.362   6
   3  -9   8 11560.1 792.242   7
   3  -9   8 11444.7 1118.88   6
  -3   9  -8 11598.6 1142.97   2
   3  -9   9 1324.62 259.892   7
   3  -9   9 1216.93 405.118   6
  -3   9  -9 1322.69 449.737   2
   3  -9  10 14563.1 1321.58   6
   3  -9  10 13852.5 765.344   7
  -3   9 -10 11677.6 1182.47   2
   3  -9  11 2236.98 280.504   7
   3  -9  11 1545.90 519.317   6
  -3   9 -11 1719.60 514.827   2
   3  -9  12 227.208 319.102   6
  -3   9 -12 653.933 283.311   2
   3  -9  13 364.482 368.144   6
  -3   9 -13-112.502 191.856   2
  -3   9 -14 309.412 231.044   2
  -3   9 -15 1649.94 547.581   2
  -3   9 -16 5067.71 876.855   2
  -3   9 -17 147.778 271.895   2
  -3   9 -18 26.6604 184.834   2
  -3   9 -19 817.220 483.830   2
  -3   9 -19 1122.10 546.153   1
  -3   9 -20 3556.41 911.813   1
  -3   9 -20 3403.51 806.407   2
  -3   9 -21 440.150 420.932   2
  -3   9 -21 726.801 522.388   1
  -3   9 -22 138.225 257.865   2
  -3   9 -23 375.795 352.139   2
   3  -8 -23-185.919 222.257   7
   3  -8 -22-5.41901 222.020   7
   3  -8 -21 761.743 408.518   7
   3  -8 -20 40.2055 293.560   7
   3  -8 -19 954.934 442.447   7
   3  -8 -18 912.282 470.808   7
   3  -8 -17 454.435 404.911   7
   3  -8 -16-39.0664 309.818   7
   3  -8 -15 2008.99 555.969   7
   3  -8 -14 1225.46 489.272   4
   3  -8 -14 1868.52 520.966   7
   3  -8 -13 802.830 343.754   4
   3  -8 -13 123.474 258.468   7
   3  -8 -12 2567.45 610.105   4
   3  -8 -12 2272.10 549.836   7
   3  -8 -12 2756.31 424.446   2
   3  -8 -11 3538.91 475.922   2
   3  -8 -11 3088.92 680.562   4
   3  -8 -10 3726.47 484.574   2
   3  -8 -10 2804.86 569.172   4
   3  -8  -9 1179.13 303.620   2
   3  -8  -9 647.321 313.160   4
   3  -8  -8 18504.7 1099.62   2
  -3   8   8 17368.8 1079.69   1
   3  -8  -8 21009.7 1518.60   4
  -3   8   7 47045.5 1788.22   1
   3  -8  -7 48095.0 1844.98   2
   3  -8  -7 48871.4 2303.10   4
  -3   8   6 9685.65 740.912   1
   3  -8  -6 11560.1 1076.25   4
  -3   8   6 10563.4 645.173   6
  -3   8   5 386.261 173.418   1
   3  -8  -5 112.543 172.451   4
  -3   8   5 327.723 156.968   6
   3  -8  -4 7090.64 790.841   4
  -3   8   4 7821.43 622.371   6
   3  -8  -3 17460.4 1168.33   4
  -3   8   3 16985.3 977.455   6
   3  -8  -2 7587.81 747.249   4
  -3   8   2 6947.66 707.161   2
   3  -8  -2 6661.78 623.508   6
  -3   8   2 8256.72 691.695   6
   3  -8  -1 748.611 254.815   4
  -3   8   1 1348.54 386.093   2
   3  -8  -1 830.146 290.841   6
  -3   8   1 704.942 256.353   6
   3  -8   0 53642.8 1941.08   4
   3  -8   0 55979.8 2046.95   6
  -3   8   0 51252.8 2074.24   2
   3  -8   1 45166.3 1678.97   4
   3  -8   1 44131.7 1867.25   6
  -3   8  -1 47118.0 2003.38   2
   3  -8   2 46443.4 1615.81   4
  -3   8  -2 45003.7 1979.35   2
   3  -8   2 46571.4 1878.20   7
   3  -8   2 46795.5 1960.99   6
   3  -8   3 1733.87 281.440   4
  -3   8  -3 1679.96 377.788   2
   3  -8   3 1382.09 354.134   7
   3  -8   3 1657.48 405.452   6
   3  -8   4 14759.0 741.574   4
  -3   8  -4 14270.5 1107.24   2
   3  -8   4 16309.3 1182.34   6
   3  -8   4 14779.3 956.301   7
  -3   8  -5 21315.8 1398.28   2
   3  -8   5 22425.3 1420.34   6
   3  -8   5 21532.4 1134.75   7
  -3   8  -6 1893.01 442.111   2
   3  -8   6 2299.16 354.386   7
   3  -8   6 2066.20 434.830   6
   3  -8   7 4857.37 699.879   6
   3  -8   7 4471.64 458.952   7
  -3   8  -7 4460.47 655.444   2
   3  -8   8 2028.51 501.290   6
   3  -8   8 2240.85 318.365   7
  -3   8  -8 1819.82 460.233   2
   3  -8   9 29617.5 1820.90   6
   3  -8   9 28447.1 1111.94   7
  -3   8  -9 29637.3 1816.69   2
   3  -8  10 2768.49 304.547   7
   3  -8  10 3261.50 611.389   6
  -3   8 -10 2478.33 517.811   2
   3  -8  11 10407.5 1130.27   6
   3  -8  11 9959.70 495.104   7
  -3   8 -11 10724.4 1105.28   2
  -3   8 -12 3852.77 362.776   5
  -3   8 -12 3703.00 663.573   2
  -3   8 -13 316.630 120.391   5
  -3   8 -13-109.386 230.578   2
  -3   8 -14 8204.83 1044.11   2
  -3   8 -15 641.278 402.197   2
  -3   8 -16 9079.55 1151.95   2
  -3   8 -17 3240.08 737.139   2
  -3   8 -18 10063.4 1233.65   2
  -3   8 -18 10350.3 1356.18   1
  -3   8 -19 1319.18 557.926   1
  -3   8 -19 934.643 505.358   2
  -3   8 -20 2462.51 691.079   1
  -3   8 -20 3493.55 801.632   2
  -3   8 -21 2151.12 650.438   2
  -3   8 -21 4774.89 1044.66   1
  -3   8 -22 4218.77 878.797   2
  -3   8 -23 784.501 440.234   2
  -3   8 -24 601.542 475.088   2
   3  -7 -23 500.129 345.821   7
   3  -7 -22 380.911 348.497   7
   3  -7 -21 392.994 262.318   7
   3  -7 -20 1960.66 635.075   7
   3  -7 -19 1801.70 650.946   7
   3  -7 -18 2183.56 604.648   7
   3  -7 -17 3008.46 683.522   7
   3  -7 -16 10860.8 1188.57   7
   3  -7 -15 10634.8 1164.66   7
   3  -7 -14 2855.10 632.037   7
   3  -7 -13 2467.76 598.594   4
   3  -7 -13 1877.38 489.102   7
   3  -7 -13 2080.77 354.982   2
   3  -7 -12 10587.1 1160.50   4
   3  -7 -12 11076.3 1115.34   7
   3  -7 -12 9754.67 716.299   2
   3  -7 -11 18996.1 1518.77   4
   3  -7 -11 16984.8 1365.32   7
   3  -7 -11 18433.5 984.135   2
   3  -7 -10 13038.0 1239.12   4
   3  -7 -10 15821.3 1275.31   7
   3  -7 -10 12694.9 814.441   2
   3  -7  -9 29091.4 1274.40   2
  -3   7   9 28761.3 1368.03   1
   3  -7  -9 28965.8 1801.43   4
   3  -7  -8 2971.50 397.453   2
  -3   7   8 2986.07 410.443   1
   3  -7  -8 3960.81 627.108   4
  -3   7   7 8785.89 674.855   1
   3  -7  -7 9938.94 726.476   2
   3  -7  -7 8860.52 912.608   4
  -3   7   7 8688.75 473.416   6
   3  -7  -6 454.661 171.543   2
  -3   7   6 466.365 190.399   1
   3  -7  -6 581.069 281.612   4
  -3   7   6 817.003 172.442   6
  -3   7   5 30021.8 1207.43   1
   3  -7  -5 28458.9 1301.21   2
   3  -7  -5 29618.6 1584.01   4
  -3   7   5 27143.1 1071.89   6
   3  -7  -4 37021.8 1533.92   2
   3  -7  -4 39614.6 1793.45   4
  -3   7   4 37386.2 1352.51   6
   3  -7  -3 13554.8 917.034   2
  -3   7   3 13575.1 916.169   2
   3  -7  -3 13991.7 998.680   4
  -3   7   3 11913.8 775.712   6
   3  -7  -2 93598.9 2702.61   2
  -3   7   2 85619.0 2603.67   2
  -3   7   2 90258.0 2625.38   4
   3  -7  -2 89575.7 2708.59   4
  -3   7   2 91732.5 2523.87   6
  -3   7   1 51346.1 1815.38   4
   3  -7  -1 50300.0 1865.88   4
   3  -7  -1 54605.5 1981.72   2
  -3   7   1 56208.2 2015.39   2
   3  -7  -1 51565.6 2019.21   7
  -3   7   1 53830.5 1888.68   6
   3  -7   0 44071.8 1616.53   4
  -3   7   0 39683.0 1644.63   6
   3  -7   0 40639.6 1723.97   7
   3  -7   0 43286.8 1695.87   6
  -3   7   0 37949.3 1671.57   2
   3  -7   1 41204.9 1485.71   4
   3  -7   1 37936.8 1655.99   6
  -3   7  -1 41352.0 1743.12   6
   3  -7   1 40946.9 1681.71   7
  -3   7  -1 45523.6 1829.53   2
   3  -7   2 29257.3 1155.67   4
   3  -7   2 30595.8 1384.94   7
   3  -7   2 28690.0 1460.29   6
  -3   7  -2 27896.7 1466.00   2
   3  -7   3 15081.8 1046.87   6
   3  -7   3 14301.9 916.775   7
  -3   7  -3 15893.5 1094.01   2
   3  -7   4 325.985 152.860   7
   3  -7   4 364.265 239.085   6
  -3   7  -4 279.889 197.383   2
   3  -7   5 3938.26 555.737   6
   3  -7   5 4148.81 457.790   7
  -3   7  -5 4014.14 565.536   2
   3  -7   6 3945.00 433.657   7
   3  -7   6 3638.45 559.252   6
  -3   7  -6 4503.59 620.465   2
   3  -7   7 7620.64 832.962   6
   3  -7   7 7541.06 574.097   7
  -3   7  -7 8011.32 846.385   2
   3  -7   8 3235.90 358.811   7
   3  -7   8 2872.61 558.437   6
  -3   7  -8 3356.37 577.464   2
   3  -7   9 11949.3 1107.72   6
   3  -7   9 11343.9 611.796   7
  -3   7  -9 9957.05 1019.55   2
   3  -7  10 4415.70 337.185   7
  -3   7 -10 3895.69 650.322   2
  -3   7 -11 248.831 147.234   5
  -3   7 -11 696.355 356.199   2
   3  -7  11 335.778 76.7305   7
  -3   7 -12 2317.37 544.158   2
  -3   7 -12 2381.91 304.121   5
  -3   7 -13 617.919 357.295   2
  -3   7 -13 35.1224 87.7853   5
  -3   7 -14 24042.8 1773.63   2
  -3   7 -14 26365.9 926.205   5
  -3   7 -15 22595.5 1738.34   2
  -3   7 -16 8895.03 1159.64   1
  -3   7 -16 11138.8 1219.49   2
  -3   7 -17 687.553 456.482   1
  -3   7 -17 565.651 365.077   2
  -3   7 -18 2219.52 672.341   1
  -3   7 -18 2401.08 605.134   2
  -3   7 -19 4213.19 899.434   1
  -3   7 -19 2878.09 697.341   2
  -3   7 -20 2260.78 727.632   1
  -3   7 -20 1039.37 459.652   2
  -3   7 -21 782.225 491.315   1
  -3   7 -21 652.496 379.847   2
  -3   7 -22 1797.75 699.678   1
  -3   7 -22 902.151 456.682   2
  -3   7 -23-296.082 370.623   2
  -3   7 -24 406.329 306.890   2
   3  -6 -23 1558.00 589.311   1
   3  -6 -22 580.048 346.553   7
   3  -6 -22 863.650 496.068   1
   3  -6 -21 201.621 271.979   7
   3  -6 -21 69.7196 243.904   1
   3  -6 -20 1000.80 413.471   7
   3  -6 -20 434.617 345.320   1
   3  -6 -19 1053.83 446.234   7
   3  -6 -19 622.556 375.832   1
   3  -6 -18 856.054 389.896   7
   3  -6 -18 1396.51 529.182   1
   3  -6 -17 3547.71 684.677   7
   3  -6 -17 3644.12 707.302   1
   3  -6 -16 466.409 357.728   7
   3  -6 -16 540.883 320.253   1
   3  -6 -15 880.898 369.193   7
   3  -6 -15 1059.69 408.155   1
   3  -6 -14 3326.46 643.944   7
   3  -6 -14 2008.68 296.724   2
   3  -6 -13 4772.98 716.184   7
   3  -6 -13 4784.27 445.591   2
   3  -6 -12 1388.39 450.919   7
   3  -6 -12 1382.80 256.146   2
   3  -6 -11 18190.9 1472.15   4
   3  -6 -11 16832.8 1277.37   7
   3  -6 -11 18326.6 879.140   2
   3  -6 -10 23717.0 1637.82   4
   3  -6 -10 24581.3 1538.17   7
  -3   6  10 22659.1 1222.99   1
   3  -6 -10 22805.7 1001.41   2
   3  -6  -9 16335.9 1277.43   4
   3  -6  -9 15602.7 1205.81   7
   3  -6  -9 16151.6 840.377   2
  -3   6   9 17264.0 989.203   1
   3  -6  -8 14390.5 1175.17   4
   3  -6  -8 14193.9 779.427   2
  -3   6   8 12387.3 799.318   1
   3  -6  -8 14532.7 1136.23   7
   3  -6  -7 43163.7 2006.98   4
   3  -6  -7 45289.1 1510.97   2
   3  -6  -7 42961.4 1967.38   7
  -3   6   7 42595.5 1109.30   6
   3  -6  -6 42581.0 1925.79   4
   3  -6  -6 39069.0 1411.68   2
   3  -6  -6 39595.2 1852.29   7
  -3   6   6 40791.7 1170.50   6
   3  -6  -5 14214.3 1035.40   4
  -3   6   5 14916.7 748.509   1
   3  -6  -5 14753.5 841.234   2
   3  -6  -5 14390.5 1060.39   7
  -3   6   5 13552.5 684.645   6
   3  -6  -4 3689.27 505.963   4
  -3   6   4 4185.68 401.341   6
   3  -6  -4 4922.76 605.804   7
  -3   6   4 3464.11 420.219   2
   3  -6  -4 4630.29 468.389   2
  -3   6   3 6552.52 637.652   4
   3  -6  -3 6309.18 638.605   4
   3  -6  -3 5611.99 639.714   7
  -3   6   3 6673.20 532.877   6
   3  -6  -3 6693.46 578.130   2
  -3   6   3 7111.90 606.528   2
  -3   6   2 5545.20 563.609   4
   3  -6  -2 5090.06 549.701   4
  -3   6   2 5601.19 515.844   6
   3  -6  -2 5685.33 614.070   7
   3  -6  -2 5167.95 526.663   2
  -3   6   2 5914.18 555.021   2
  -3   6   1 70618.4 2088.08   4
   3  -6  -1 67867.8 2102.25   4
  -3   6   1 71038.8 2125.83   6
   3  -6  -1 70019.8 2275.73   7
   3  -6  -1 71960.5 2202.51   2
  -3   6   1 72343.8 2212.38   2
  -3   6   0 8431.20 609.209   4
  -3   6   0 7392.14 669.067   2
   3  -6   0 8599.60 720.767   2
  -3   6   0 9238.85 719.284   6
   3  -6   0 8445.43 703.735   7
  -3   6  -1 4124.91 389.507   4
  -3   6  -1 3463.04 445.930   2
   3  -6   1 3141.95 429.650   7
  -3   6  -1 3053.72 413.871   6
  -3   6  -2 1790.25 351.116   2
   3  -6   2 1980.90 324.021   7
  -3   6  -2 2164.80 387.798   6
   3  -6   3 38.7248 95.5908   7
  -3   6  -3 803.552 280.020   2
   3  -6   4 2073.00 327.975   7
  -3   6  -4 2222.64 411.384   2
   3  -6   5 17695.2 890.359   7
  -3   6  -5 16022.6 1105.13   2
   3  -6   6 1198.04 219.283   7
  -3   6  -6 1419.34 365.333   2
   3  -6   7-0.45276 69.8564   7
  -3   6  -7 255.934 203.501   2
   3  -6   8 1802.40 246.014   7
  -3   6  -8 1403.02 357.576   2
   3  -6   9 2079.17 237.396   7
  -3   6  -9 1799.79 393.571   2
   3  -6  10 4153.72 277.745   7
  -3   6 -10 4356.37 664.966   2
  -3   6 -11 707.873 345.145   2
  -3   6 -11 946.693 211.869   5
  -3   6 -12 1969.59 494.625   2
  -3   6 -12 1974.72 281.087   5
  -3   6 -13 1692.66 487.088   2
  -3   6 -13 1128.83 207.962   5
  -3   6 -14 2257.85 519.293   2
  -3   6 -14 2128.80 579.162   1
  -3   6 -14 2469.53 300.654   5
  -3   6 -15 346.452 388.899   1
  -3   6 -15 732.818 349.031   2
  -3   6 -15 293.233 103.903   5
  -3   6 -16 1239.69 538.809   1
  -3   6 -16-119.919 224.371   2
  -3   6 -17 447.139 305.397   1
  -3   6 -17 378.535 186.546   2
  -3   6 -18 1727.76 581.579   1
  -3   6 -18 1689.12 524.252   2
  -3   6 -19 475.910 359.124   1
  -3   6 -19 184.141 208.517   2
  -3   6 -20 43.4614 300.091   1
  -3   6 -20 206.521 325.774   2
  -3   6 -21 54.1975 283.093   1
  -3   6 -21-52.7584 266.194   2
  -3   6 -22 823.980 464.145   2
  -3   6 -22 1315.33 594.583   1
  -3   6 -23 804.522 493.318   2
  -3   6 -24 904.016 441.325   2
   3  -5 -24 487.798 429.949   1
   3  -5 -23 488.353 388.692   1
   3  -5 -22-65.0985 207.518   1
   3  -5 -22 95.4026 286.854   7
   3  -5 -21 674.252 387.424   1
   3  -5 -21 641.932 396.369   7
   3  -5 -20 413.906 249.579   1
   3  -5 -20 677.327 327.484   7
   3  -5 -19 382.296 280.065   1
   3  -5 -19 221.103 312.328   7
   3  -5 -18 141.034 229.997   1
   3  -5 -18-199.749 193.015   7
   3  -5 -17 2053.57 495.499   1
   3  -5 -17 2121.75 491.237   7
   3  -5 -16 436.892 259.748   1
   3  -5 -16 731.525 308.615   7
   3  -5 -15 151.084 90.7403   2
   3  -5 -15 163.314 218.146   1
   3  -5 -15 290.967 289.438   7
   3  -5 -14 522.954 259.900   1
   3  -5 -14 576.119 150.576   2
   3  -5 -14 380.480 283.831   7
   3  -5 -13 8761.76 834.246   1
   3  -5 -13 8472.71 514.686   2
   3  -5 -13 7951.15 863.781   7
   3  -5 -12 129.655 120.937   2
   3  -5 -12-11.4039 136.940   1
   3  -5 -12-135.375 236.731   7
   3  -5 -11 1007.10 187.248   2
   3  -5 -11 888.054 238.360   1
   3  -5 -11 907.308 330.235   7
   3  -5 -10 244.569 124.450   2
  -3   5  10 508.790 268.086   1
   3  -5 -10 164.168 111.222   1
  -3   5   9 2751.77 361.069   1
   3  -5  -9 2701.75 299.937   2
   3  -5  -9 2408.98 462.662   7
   3  -5  -8 289.112 123.914   2
  -3   5   8 250.501 151.999   1
   3  -5  -8 293.764 197.383   7
  -3   5   7 2451.40 312.116   1
   3  -5  -7 2664.32 308.996   2
   3  -5  -7 2977.29 491.350   7
  -3   5   7 2631.89 217.705   6
   3  -5  -6 451.415 147.581   2
  -3   5   6 256.548 100.627   1
   3  -5  -6 232.440 172.455   7
  -3   5   6 244.461 94.1849   6
  -3   5   5 14135.7 980.391   4
   3  -5  -5 14360.0 746.553   2
  -3   5   5 14360.1 648.351   1
  -3   5   5 12764.8 625.704   6
   3  -5  -5 13190.1 946.936   7
  -3   5   4 909.252 259.149   4
  -3   5   4 695.967 197.242   2
  -3   5   4 559.194 124.237   1
   3  -5  -4 353.902 130.510   2
   3  -5  -4 561.217 211.214   7
  -3   5   4 818.562 173.713   6
  -3   5   3 12260.2 847.756   4
   3  -5  -3 12340.5 889.436   7
  -3   5   3 12634.8 702.815   6
  -3   5   3 12631.8 733.200   2
   3  -5  -3 12648.5 738.586   2
  -3   5   2 3216.86 415.611   4
  -3   5   2 3336.47 373.347   6
   3  -5  -2 3579.82 459.629   7
   3  -5  -2 3227.88 382.329   2
  -3   5   2 3756.40 414.070   2
  -3   5   1 15811.4 861.118   4
  -3   5   1 14739.6 847.213   2
   3  -5  -1 15832.9 950.538   7
  -3   5   1 16086.5 874.919   6
  -3   5   0 1035.50 209.178   4
  -3   5   0 684.300 189.444   2
   3  -5   0 700.666 218.461   7
  -3   5   0 809.374 230.307   6
  -3   5  -1 56324.3 1550.01   4
  -3   5  -1 52223.9 1832.85   6
   3  -5   1 51574.8 1756.73   7
  -3   5  -1 52923.4 1843.66   2
  -3   5  -2 72612.1 1742.99   4
  -3   5  -2 76375.5 2340.12   6
   3  -5   2 75097.6 2120.75   7
  -3   5  -2 69308.9 2234.86   2
  -3   5  -3 70017.3 1527.57   4
  -3   5  -3 68844.6 2272.69   6
   3  -5   3 66528.9 1937.28   7
  -3   5  -3 68061.7 2248.84   2
   3  -5   4 36352.8 863.313   3
  -3   5  -4 33595.8 1571.96   2
   3  -5   4 38544.9 1329.84   7
  -3   5  -5 2560.74 450.102   2
   3  -5   5 2068.58 286.587   7
  -3   5  -6 1746.65 405.347   2
   3  -5   6 1703.24 250.663   7
  -3   5  -7 25829.7 1454.36   2
   3  -5   7 25322.4 951.793   7
  -3   5  -8 29873.8 1633.44   2
   3  -5   8 32006.4 1020.52   7
  -3   5  -9 16722.5 1221.80   2
   3  -5   9 16160.2 630.029   7
  -3   5 -10 3445.12 570.131   2
  -3   5 -10 3472.56 375.558   5
  -3   5 -11 7856.21 877.152   2
  -3   5 -11 8411.00 583.783   5
  -3   5 -12 1765.75 451.363   2
  -3   5 -12 2149.40 515.680   1
  -3   5 -12 2082.64 299.063   5
  -3   5 -13 285.525 257.308   1
  -3   5 -13 517.463 246.307   2
  -3   5 -13-120.989 107.470   5
  -3   5 -14 1681.34 484.818   1
  -3   5 -14 1983.66 474.862   2
  -3   5 -14 1643.01 271.064   5
  -3   5 -15 5665.53 884.271   1
  -3   5 -15 5384.13 802.048   2
  -3   5 -15 3589.43 391.710   5
  -3   5 -16 6884.34 1003.68   1
  -3   5 -16 6824.42 912.052   2
  -3   5 -17 2508.07 664.990   1
  -3   5 -17 3742.78 739.819   2
  -3   5 -18 1739.59 579.496   1
  -3   5 -18 1654.78 509.236   2
  -3   5 -19 2091.31 649.729   1
  -3   5 -19 2574.99 660.195   2
  -3   5 -20 6829.17 1121.49   1
  -3   5 -20 7119.81 1044.22   2
  -3   5 -21 1794.38 593.671   2
  -3   5 -21 534.939 390.591   1
  -3   5 -22 811.165 574.938   1
  -3   5 -22 310.323 374.287   2
  -3   5 -23 1358.03 553.203   2
  -3   5 -24 4112.60 884.553   2
   3  -4 -25 724.918 464.781   1
   3  -4 -24 483.621 363.227   1
   3  -4 -23 622.225 407.757   1
   3  -4 -22 97.6277 204.916   7
   3  -4 -22 332.176 264.961   1
   3  -4 -21 1412.35 427.432   7
   3  -4 -21 1531.50 542.644   1
   3  -4 -20 725.014 363.943   7
   3  -4 -20 192.043 193.689   1
   3  -4 -19 297.369 222.139   7
   3  -4 -19 730.210 375.516   1
   3  -4 -18 731.885 357.919   7
   3  -4 -18 108.866 164.165   1
   3  -4 -17-15.6570 171.505   7
   3  -4 -17 336.062 272.563   1
   3  -4 -16 911.789 410.506   7
   3  -4 -16 198.551 229.043   1
   3  -4 -15 15247.9 579.715   2
   3  -4 -15 16601.2 1253.25   1
   3  -4 -14 9429.53 967.784   7
   3  -4 -14 8908.97 871.042   1
   3  -4 -14 8825.42 428.669   2
   3  -4 -13 25654.5 1577.04   7
   3  -4 -13 28031.4 818.247   2
   3  -4 -13 30165.9 1541.03   1
   3  -4 -12 15266.1 1177.15   7
   3  -4 -12 12934.9 961.090   1
   3  -4 -12 14539.7 549.209   2
   3  -4 -11 100809. 3208.17   7
   3  -4 -11 103587. 2013.85   2
   3  -4 -11 107213. 2909.19   1
   3  -4 -10 20284.4 1294.78   7
   3  -4 -10 18144.9 1016.98   1
   3  -4 -10 20307.5 676.079   2
   3  -4  -9 14132.6 1046.87   7
   3  -4  -9 15473.5 591.604   2
   3  -4  -9 16717.0 890.131   1
   3  -4  -8 15728.8 1081.27   7
  -3   4   8 14339.2 470.923   6
   3  -4  -8 12879.9 742.777   1
   3  -4  -8 14625.0 590.887   2
   3  -4  -7 44836.3 1848.51   7
  -3   4   7 46803.3 1117.56   6
  -3   4   7 47207.1 1421.92   1
   3  -4  -7 46492.7 1226.88   2
  -3   4   6 5105.34 589.103   4
   3  -4  -6 5842.17 622.807   7
   3  -4  -6 5777.15 390.134   2
  -3   4   6 5171.70 376.710   1
  -3   4   5 775.421 234.574   4
   3  -4  -5 695.906 238.253   7
  -3   4   5 596.438 126.209   2
  -3   4   5 655.400 126.524   1
   3  -4  -5 592.634 130.694   2
  -3   4   4 274.866 158.050   4
   3  -4  -4 302.827 235.912   7
  -3   4   4 343.904 132.672   2
  -3   4   4 234.417 65.8543   1
  -3   4   3 43880.4 1597.15   4
  -3   4   3 41683.2 1316.01   6
   3  -4  -3 41244.5 1612.00   7
  -3   4   3 43469.5 964.835   1
  -3   4   3 40462.7 1301.45   2
  -3   4   2 5329.92 495.960   4
   3  -4  -2 6085.36 580.790   7
  -3   4   2 5243.21 448.511   6
  -3   4   2 5290.72 449.291   2
  -3   4   1 5522.22 482.980   4
  -3   4   1 6058.43 508.773   6
   3  -4  -1 5050.23 515.297   7
  -3   4   1 6979.69 528.290   2
  -3   4   0 66722.1 1795.80   4
   3  -4   0 67822.6 1999.95   7
  -3   4   0 68641.0 1975.01   6
  -3   4   0 64400.9 1916.87   2
  -3   4  -1 251859. 4545.61   4
  -3   4  -1 256583. 4890.23   7
   3  -4   1 250782. 4879.69   7
  -3   4  -1 255138. 5047.18   6
  -3   4  -1 254062. 5034.49   2
   3  -4   2 152389. 2907.14   3
  -3   4  -2 154414. 2974.64   4
  -3   4  -2 157175. 3644.63   6
   3  -4   2 164446. 3403.16   7
  -3   4  -2 159474. 3382.16   7
  -3   4  -2 152565. 3597.05   2
   3  -4   3 226526. 3683.48   3
  -3   4  -3 221770. 3712.33   4
   3  -4   3 213245. 4195.71   7
  -3   4  -3 220188. 4676.64   6
  -3   4  -3 214947. 4199.31   7
  -3   4  -3 225873. 4696.56   2
   3  -4   4 185588. 3669.25   7
  -3   4  -4 186442. 4279.10   6
  -3   4  -4 186239. 3646.38   7
   3  -4   5 576083. 9227.76   7
  -3   4  -5 566645. 9196.82   7
  -3   4  -6 91350.1 2105.04   7
   3  -4   6 93469.0 2137.89   7
   3  -4   7 93.4136 80.5563   7
  -3   4  -7 218.482 105.032   7
  -3   4  -8 1869.60 223.119   7
   3  -4   8 1764.42 214.912   7
  -3   4  -9 4686.23 633.127   1
  -3   4  -9 3282.08 382.862   5
  -3   4 -10 14898.8 1182.06   1
  -3   4 -10 16697.7 864.734   5
  -3   4 -11-17.9099 183.228   1
  -3   4 -11 234.640 146.985   5
  -3   4 -12 6248.58 818.139   1
  -3   4 -12 5992.43 527.962   5
  -3   4 -13 13289.7 1223.39   1
  -3   4 -13 12933.1 787.222   5
  -3   4 -14 5436.33 825.039   1
  -3   4 -14 6267.61 557.924   5
  -3   4 -15 11014.0 1203.92   1
  -3   4 -15 9393.88 693.854   5
  -3   4 -16 433.079 284.193   1
  -3   4 -16 427.908 331.686   2
  -3   4 -16 826.082 235.002   5
  -3   4 -17 6067.84 955.830   1
  -3   4 -17 6599.89 929.346   2
  -3   4 -18 8179.19 1153.55   1
  -3   4 -18 8633.93 1081.23   2
  -3   4 -19 2457.31 669.886   1
  -3   4 -19 2140.21 606.079   2
  -3   4 -20 481.980 396.274   1
  -3   4 -20 907.957 446.571   2
  -3   4 -21 6100.92 1009.49   2
  -3   4 -21 5766.14 1080.56   1
  -3   4 -22 4562.10 864.120   2
  -3   4 -22 5023.48 1018.78   1
  -3   4 -23 2788.44 726.682   2
   3  -3 -26 245.894 383.615   1
   3  -3 -25 4072.26 917.990   1
   3  -3 -24 981.401 467.211   1
   3  -3 -23 560.147 405.744   1
   3  -3 -22-7.64643 272.960   1
   3  -3 -22 274.564 223.897   7
   3  -3 -21 30.7556 232.718   1
   3  -3 -21 356.592 232.647   7
   3  -3 -20 2.09312 191.149   1
   3  -3 -20 288.644 177.886   7
   3  -3 -19-375.337 285.516   1
   3  -3 -19 51.3884 184.782   7
   3  -3 -18 111.826 177.182   1
   3  -3 -18 154.123 169.398   7
   3  -3 -17 7528.12 899.431   1
   3  -3 -17 6565.94 819.676   7
   3  -3 -16 4370.42 673.888   1
   3  -3 -16 3991.40 224.734   2
   3  -3 -15 24697.1 1511.39   1
   3  -3 -15 24946.4 1542.02   7
   3  -3 -14 2470.21 499.729   1
   3  -3 -14 3182.69 581.490   7
   3  -3 -13 57622.0 2178.23   1
   3  -3 -13 55512.2 2266.87   7
   3  -3 -12 7427.35 704.822   1
   3  -3 -12 8859.12 836.067   7
  -3   3  12 7715.36 338.395   6
   3  -3 -11-36.5037 127.364   1
   3  -3 -11 395.228 220.994   7
  -3   3  11 224.637 64.1168   6
   3  -3 -10 638.266 208.622   1
   3  -3 -10 1266.35 353.773   7
  -3   3  10 970.860 116.044   6
   3  -3  -9 97838.6 2502.38   1
   3  -3  -9 96957.1 2911.84   7
  -3   3   9 98105.4 1899.14   6
   3  -3  -8 8866.14 775.146   7
   3  -3  -8 6796.36 512.467   1
  -3   3   7 1409.61 308.914   4
   3  -3  -7 1189.84 275.547   7
   3  -3  -7 1636.53 241.740   1
   3  -3  -6 1293.00 300.627   7
   3  -3  -6 1089.89 167.704   1
  -3   3   5 3541.81 450.684   4
   3  -3  -5 2990.57 406.243   7
  -3   3   5 2916.69 246.594   2
  -3   3   4 642.822 198.255   4
  -3   3   4 308.066 166.456   7
   3  -3  -4 643.042 193.661   7
  -3   3   4 669.613 141.272   2
  -3   3   3 58734.4 1827.30   4
  -3   3   3 57608.9 1834.41   7
   3  -3  -3 56198.0 1846.26   7
  -3   3   3 55979.0 1467.02   2
  -3   3   2 1871.33 307.837   7
   3  -3  -2 1216.39 257.935   7
  -3   3   2 1644.90 226.231   2
   3  -3  -1 25137.5 1102.12   7
  -3   3   1 25666.7 1119.91   7
  -3   3   1 26351.0 1024.90   2
   3  -3   0 14003.6 672.202   3
   3  -3   0 15598.6 818.375   7
  -3   3   0 15146.3 815.215   7
   3  -3   1 68220.3 1620.34   3
  -3   3  -1 66206.4 1846.60   7
   3  -3   1 64609.4 1840.21   7
   3  -3   2 57036.1 1388.78   3
   3  -3   2 60072.9 1699.32   7
  -3   3  -2 58428.3 1667.28   7
  -3   3  -3 248692. 4599.76   7
  -3   3  -3 250296. 5058.68   6
   3  -3   3 249228. 4614.00   7
  -3   3  -4 40827.9 1492.44   1
   3  -3   4 46192.9 1389.97   7
  -3   3  -4 46123.7 1374.56   7
  -3   3  -4 46564.7 1735.36   6
  -3   3  -5 790.590 111.753   3
  -3   3  -5 807.821 281.249   1
  -3   3  -5 929.383 162.342   7
   3  -3   5 853.554 188.862   7
  -3   3  -5 853.688 266.564   6
  -3   3  -6 24717.1 684.126   3
  -3   3  -6 26427.7 933.125   7
   3  -3   6 24694.6 922.054   7
  -3   3  -6 22222.1 1191.47   1
  -3   3  -7 46875.0 1067.21   4
  -3   3  -7 49075.4 1559.80   5
  -3   3  -7 44728.6 1287.81   7
   3  -3   7 45958.5 1302.00   7
  -3   3  -7 47159.6 1857.52   1
  -3   3  -8 47.1147 46.8307   4
  -3   3  -8 58.0070 139.989   1
  -3   3  -8 55.8327 70.0684   7
  -3   3  -9 4043.07 307.977   4
  -3   3  -9 3708.86 556.867   1
  -3   3  -9 4566.65 338.588   7
  -3   3  -9 4525.77 447.861   5
  -3   3 -10 441.664 128.018   4
  -3   3 -10 378.421 138.138   5
  -3   3 -10 345.251 215.680   1
  -3   3 -10 325.118 109.483   7
  -3   3 -11 14091.9 688.501   4
  -3   3 -11 13755.7 1142.21   1
  -3   3 -11 13126.2 534.460   7
  -3   3 -11 13477.2 815.015   5
  -3   3 -12 281.945 175.789   5
  -3   3 -12-81.7551 139.181   1
  -3   3 -12 167.248 66.4511   7
  -3   3 -13 9175.25 1028.30   1
  -3   3 -13 7830.86 314.332   7
  -3   3 -13 8706.32 687.828   5
  -3   3 -14-202.908 199.842   1
  -3   3 -14 3.28239 90.0701   5
  -3   3 -15 272.985 193.019   1
  -3   3 -15 538.066 201.137   5
  -3   3 -16 313.930 306.943   1
  -3   3 -16 75.1562 141.343   5
  -3   3 -17 219.213 236.908   1
  -3   3 -17 176.592 129.108   5
  -3   3 -18 357.554 400.725   1
  -3   3 -19 1218.15 482.316   1
  -3   3 -20 670.618 411.569   1
  -3   3 -20 832.439 466.389   2
  -3   3 -21-37.5533 222.482   2
  -3   3 -21 489.429 363.666   1
  -3   3 -22 823.718 572.269   2
  -3   3 -22 751.151 577.399   1
  -3   3 -23 1164.70 521.231   2
   3  -2 -26 677.897 441.248   1
   3  -2 -25 1033.72 514.036   1
   3  -2 -24 689.180 405.948   1
   3  -2 -23 185.380 297.663   1
   3  -2 -22 109.529 237.383   1
   3  -2 -21 663.830 344.323   1
   3  -2 -21 1011.47 320.543   7
   3  -2 -20 336.848 341.655   1
   3  -2 -20 225.168 186.032   7
   3  -2 -19 528.997 333.035   1
   3  -2 -19 853.147 312.303   7
   3  -2 -18 470.120 352.657   1
   3  -2 -18 109.791 158.624   7
   3  -2 -17 2118.50 487.322   1
   3  -2 -17 2621.08 485.368   7
   3  -2 -16 298.053 226.705   1
   3  -2 -16-10.6786 139.046   7
  -3   2  16 33.0419 87.4505   6
   3  -2 -15 334.137 233.426   1
   3  -2 -15 3.84237 172.816   7
  -3   2  15 100.340 102.346   6
   3  -2 -14 111.309 200.315   1
   3  -2 -14-105.190 238.066   7
  -3   2  14 41.0850 76.5443   6
   3  -2 -13 720.053 273.296   1
   3  -2 -13 487.744 177.617   7
  -3   2  13 1158.53 191.304   6
   3  -2 -12 1423.06 309.737   1
   3  -2 -12 2015.10 423.123   7
  -3   2  12 1252.12 192.293   6
   3  -2 -11 797.066 232.530   1
   3  -2 -11 729.822 261.214   7
  -3   2  11 398.828 116.886   6
   3  -2 -10 5920.07 552.764   1
   3  -2 -10 7888.83 723.656   7
  -3   2  10 7455.10 446.263   6
   3  -2  -9 23498.5 1237.38   7
   3  -2  -9 20609.3 979.249   1
   3  -2  -8 728.534 249.364   7
   3  -2  -8 647.497 173.178   1
  -3   2   7 5074.63 567.255   4
  -3   2   7 5017.64 516.035   7
   3  -2  -7 4153.56 490.308   7
   3  -2  -7 4944.67 389.786   1
   3  -2  -6 12323.3 823.934   7
  -3   2   6 13125.9 831.253   7
   3  -2  -6 10197.7 498.742   1
  -3   2   6 11330.8 362.141   2
  -3   2   5 37351.6 1443.87   7
   3  -2  -5 35319.8 1445.35   7
  -3   2   5 38011.3 903.451   2
   3  -2  -5 37610.9 919.843   1
   3  -2  -4 4073.21 452.754   7
  -3   2   4 4695.24 475.482   7
  -3   2   4 4522.69 301.887   2
  -3   2   3 1637.72 280.481   7
   3  -2  -3 1384.92 266.400   7
   3  -2  -2 9021.42 587.872   3
   3  -2  -2 9475.48 663.818   7
  -3   2   2 10376.2 668.004   7
   3  -2  -1 96.0773 95.6308   3
  -3   2   1 198.311 119.024   7
   3  -2  -1 211.563 122.977   7
   3  -2   0 13604.0 654.909   3
  -3   2   0 14511.0 768.711   7
   3  -2   0 14164.5 761.491   7
  -3   2   0 11799.3 465.456   1
   3  -2   1 189966. 3405.45   3
  -3   2  -1 186754. 3394.88   3
  -3   2  -1 182842. 3650.21   7
   3  -2   1 180000. 3656.87   7
  -3   2  -1 183908. 3294.51   1
  -3   2  -2 3630.80 309.070   3
  -3   2  -2 4419.42 404.267   7
   3  -2   2 4225.98 387.361   7
  -3   2  -2 3470.10 324.567   1
  -3   2  -3 23064.9 785.781   3
  -3   2  -3 23422.8 945.455   7
   3  -2   3 21801.6 921.074   7
  -3   2  -3 22682.3 953.821   1
  -3   2  -4 910.927 147.167   3
   3  -2   4 798.871 183.009   7
  -3   2  -4 657.167 150.166   7
  -3   2  -4 439.369 142.756   1
   3  -2   5 12316.3 651.706   7
  -3   2  -5 13142.3 669.450   7
  -3   2  -5 11674.8 776.770   1
  -3   2  -6 22463.7 1025.19   5
  -3   2  -6 19359.3 1084.19   1
   3  -2   6 21992.5 883.492   7
  -3   2  -6 20963.6 1176.48   6
  -3   2  -6 21694.7 874.638   7
  -3   2  -7 6301.09 640.019   1
  -3   2  -7 6422.76 453.533   7
  -3   2  -7 6255.27 529.071   5
  -3   2  -8 440.802 134.923   4
  -3   2  -8 376.256 178.388   5
  -3   2  -8 351.320 133.306   7
  -3   2  -8 156.557 178.628   1
  -3   2  -9 626.352 219.701   5
  -3   2  -9 420.664 142.689   4
  -3   2  -9 202.520 208.529   1
  -3   2  -9 553.785 145.487   7
  -3   2 -10 20331.1 928.938   4
  -3   2 -10 20875.7 1382.45   1
  -3   2 -10 23074.8 876.634   7
  -3   2 -10 19800.8 1042.45   5
  -3   2 -11 90337.8 2352.47   4
  -3   2 -11 89016.3 3182.85   1
  -3   2 -11 92674.2 2090.01   7
  -3   2 -11 90360.6 2524.88   5
  -3   2 -12 7204.15 583.779   4
  -3   2 -12 7185.46 902.755   1
  -3   2 -12 7634.35 478.581   7
  -3   2 -12 6628.42 618.147   5
  -3   2 -13 6147.52 574.937   4
  -3   2 -13 6157.32 848.503   1
  -3   2 -13 5503.60 397.908   7
  -3   2 -13 5559.36 579.540   5
  -3   2 -14 1332.38 272.631   4
  -3   2 -14 1692.94 471.340   1
  -3   2 -14 1520.82 200.772   7
  -3   2 -14 1005.47 239.017   5
  -3   2 -15 2185.62 509.745   1
  -3   2 -15 2078.01 366.982   4
  -3   2 -15 2130.67 371.725   5
  -3   2 -16 1874.80 564.106   1
  -3   2 -16 1714.30 340.441   5
  -3   2 -17 282.280 316.877   1
  -3   2 -17 429.578 210.796   5
  -3   2 -18 6067.50 992.281   1
  -3   2 -18 7402.43 758.145   5
  -3   2 -19 4252.53 896.590   1
  -3   2 -20 196.397 410.912   1
  -3   2 -21 2398.37 709.888   1
  -3   2 -22 4325.05 946.260   1
  -3   2 -22 5188.04 927.662   2
  -3   2 -23 1609.83 515.759   2
   3  -1 -27-42.1361 245.187   3
   3  -1 -26 646.716 436.801   1
   3  -1 -25 2226.95 661.911   1
   3  -1 -24 1071.03 496.272   1
   3  -1 -23 771.809 431.445   1
   3  -1 -22 129.719 216.184   1
   3  -1 -21 1511.68 542.567   1
   3  -1 -21 1946.78 453.064   7
   3  -1 -20-119.710 181.008   1
   3  -1 -20 396.012 256.778   7
   3  -1 -19-14.6834 242.289   1
   3  -1 -19 673.323 297.426   7
   3  -1 -18 321.874 317.609   1
  -3   1  18 29.4791 91.4609   6
   3  -1 -18 77.0585 165.562   7
   3  -1 -17 23274.7 691.657   2
   3  -1 -17 25102.8 1475.76   7
  -3   1  17 23785.8 1118.98   6
   3  -1 -16 1245.38 369.962   1
   3  -1 -16 1545.93 149.755   2
   3  -1 -16 1827.48 367.206   7
  -3   1  16 2386.59 342.960   6
   3  -1 -15 423.782 214.991   1
   3  -1 -15 343.431 240.616   7
  -3   1  15 266.666 129.586   6
   3  -1 -14 249.686 218.677   1
   3  -1 -14 139.443 186.879   7
  -3   1  14 98.9133 103.954   6
   3  -1 -13 58587.4 2184.27   1
   3  -1 -13 53973.7 2087.71   7
  -3   1  13 54290.8 1659.00   6
   3  -1 -12 988.483 259.345   1
   3  -1 -12 1128.10 286.305   7
  -3   1  12 1124.47 222.030   6
   3  -1 -11 17872.4 1046.64   1
   3  -1 -11 14240.6 970.568   7
  -3   1  11 16351.7 795.324   6
   3  -1 -10 9408.83 710.871   1
   3  -1 -10 10118.6 796.274   7
  -3   1  10 9212.13 576.333   6
   3  -1  -9 240131. 5080.49   7
  -3   1   9 248286. 5052.96   7
  -3   1   9 249980. 4523.20   6
   3  -1  -8 7711.80 673.928   7
  -3   1   8 8090.17 652.208   7
   3  -1  -7 31172.4 1352.37   7
  -3   1   7 33765.6 1361.39   7
  -3   1   6-22.4195 102.757   7
   3  -1  -6-125.757 182.492   7
  -3   1   5 1092.31 239.835   7
   3  -1  -5 523.336 188.890   7
   3  -1  -4 4714.20 453.647   3
  -3   1   4 4742.71 465.434   7
   3  -1  -4 4124.99 453.895   7
   3  -1  -3 36945.1 1314.74   3
  -3   1   3 36622.6 1327.70   7
   3  -1  -3 34746.7 1324.85   7
   3  -1  -2 92.1329 118.247   3
  -3   1   2 110.055 96.8892   7
   3  -1  -2 108.050 123.947   7
  -3   1   1 250115. 4540.56   3
   3  -1  -1 243576. 4541.80   3
   3  -1  -1 243203. 4670.67   7
  -3   1   1 246943. 4674.08   7
   3  -1  -1 253159. 3979.61   1
   3  -1   0 5982.10 438.320   3
  -3   1   0 5327.75 409.705   3
   3  -1   0 5971.81 490.136   7
  -3   1   0 6348.42 491.227   7
   3  -1   0 5044.91 316.964   1
  -3   1   0 4874.24 317.809   1
  -3   1  -1 373.182 109.814   3
   3  -1   1 253.390 90.6062   7
  -3   1  -1 392.546 130.813   7
   3  -1   1 309.568 96.0376   1
  -3   1  -1 572.895 126.456   1
  -3   1  -2 656.696 148.364   3
  -3   1  -2 562.172 141.888   7
   3  -1   2 666.162 161.759   7
   3  -1   2 550.568 134.445   1
  -3   1  -2 643.001 144.867   1
   3  -1   3 122208. 2743.65   7
  -3   1  -3 123995. 2744.80   7
   3  -1   3 129402. 2834.11   1
  -3   1  -3 128643. 2835.08   1
  -3   1  -4 31859.0 1135.12   7
   3  -1   4 32571.5 1156.03   7
   3  -1   4 28120.9 1203.33   1
  -3   1  -5 68241.5 1951.96   5
  -3   1  -5 65071.1 2061.36   1
  -3   1  -5 66922.7 1798.22   7
  -3   1  -6 4670.20 541.410   1
  -3   1  -6 4443.67 407.669   7
  -3   1  -6 4031.80 451.009   5
  -3   1  -7 401757. 7668.98   1
  -3   1  -7 403145. 6858.10   7
  -3   1  -7 398582. 7171.14   5
  -3   1  -8 23849.8 1368.75   1
  -3   1  -8 26508.7 1049.26   7
  -3   1  -8 25144.4 1173.83   5
  -3   1  -9 29141.9 1155.79   4
  -3   1  -9 27201.9 1524.13   1
  -3   1  -9 28859.2 1113.99   7
  -3   1  -9 28034.2 1275.43   5
  -3   1 -10 291.522 220.801   5
  -3   1 -10 465.465 186.308   4
  -3   1 -10 756.982 277.399   1
  -3   1 -10 794.736 182.583   7
  -3   1 -11 43122.0 1598.26   4
  -3   1 -11 45414.6 2153.96   1
  -3   1 -11 42009.1 1416.64   7
  -3   1 -11 42907.1 1693.48   5
  -3   1 -12 16528.7 998.835   4
  -3   1 -12 14645.5 1244.64   1
  -3   1 -12 15231.3 808.988   7
  -3   1 -12 15524.3 1002.16   5
  -3   1 -13 12225.3 884.818   4
  -3   1 -13 14812.2 1310.24   1
  -3   1 -13 12462.2 734.275   7
  -3   1 -13 11938.0 909.760   5
  -3   1 -14 1018.42 297.434   4
  -3   1 -14 781.338 380.269   1
  -3   1 -14 772.156 179.124   7
  -3   1 -14 592.630 205.982   5
  -3   1 -15 6231.58 926.729   1
  -3   1 -15 4783.18 604.558   4
  -3   1 -15 6008.12 659.005   5
  -3   1 -16 3402.03 730.842   1
  -3   1 -16 3145.27 509.476   4
  -3   1 -16 3437.40 515.617   5
  -3   1 -17 319.611 300.988   1
  -3   1 -17 696.107 260.888   4
  -3   1 -17 647.019 249.254   5
  -3   1 -18 260.267 321.364   1
  -3   1 -18 189.268 167.883   5
  -3   1 -19 12588.7 1470.54   1
  -3   1 -19 10954.4 990.337   5
  -3   1 -20 6911.91 1138.47   1
  -3   1 -21 3049.10 819.467   1
  -3   1 -22 699.539 561.955   1
   3   0 -27 1423.18 569.405   3
   3   0 -26 543.013 488.443   3
   3   0 -26-259.449 293.990   1
   3   0 -25 1732.22 637.628   3
   3   0 -25 911.162 477.310   1
   3   0 -24 1076.23 499.946   3
   3   0 -24 763.534 429.997   1
   3   0 -23 6145.99 1018.61   1
   3   0 -22 297.417 341.774   1
   3   0 -21 4176.22 793.719   1
   3   0 -20 757.566 343.031   1
   3   0 -20 447.729 232.591   7
   3   0 -19 1307.62 390.581   1
   3   0 -19 1187.56 338.954   7
  -3   0  19 888.598 261.546   6
   3   0 -18 823.185 328.954   1
   3   0 -18 1476.30 202.570   2
   3   0 -18 1672.79 380.498   7
  -3   0  18 1202.61 274.889   6
   3   0 -17-110.623 217.405   1
   3   0 -17 21.9971 87.4472   2
   3   0 -17 516.004 306.541   7
  -3   0  17 276.996 139.130   6
   3   0 -16 2195.30 505.792   1
   3   0 -16 1950.85 413.425   7
  -3   0  16 2242.03 364.614   6
   3   0 -15 2324.66 472.432   1
   3   0 -15 2350.51 416.482   7
  -3   0  15 3013.05 417.689   6
   3   0 -14-164.317 241.156   1
   3   0 -14 203.935 155.603   7
  -3   0  14 54.6121 80.4323   6
   3   0 -13 19854.7 1154.77   7
  -3   0  13 20662.9 1040.01   6
   3   0 -12 4407.86 533.642   7
  -3   0  12 3941.98 441.452   6
   3   0 -11 144141. 3580.45   7
  -3   0  11 143289. 3288.87   6
   3   0 -10 327.634 169.267   7
  -3   0  10 388.707 142.952   7
  -3   0  10 457.589 178.057   6
  -3   0   9 25759.0 1190.52   7
   3   0  -9 23725.6 1172.47   7
  -3   0   9 24822.0 1064.30   6
  -3   0   8 5462.89 527.443   7
   3   0  -8 4507.14 495.296   7
   3   0  -7 304238. 6031.59   3
  -3   0   7 312465. 5850.57   7
   3   0  -7 297051. 5859.94   7
   3   0  -6 2376.52 352.297   3
  -3   0   6 3379.08 392.649   7
   3   0  -6 2878.15 391.508   7
   3   0  -5 526500. 8910.18   3
  -3   0   5 524690. 8784.60   7
   3   0  -5 503604. 8806.99   7
   3   0  -4 44762.2 1546.36   3
   3   0  -4 46780.0 1568.43   7
  -3   0   4 46689.3 1548.20   7
   3   0  -3 128025. 2945.48   3
  -3   0   3 131509. 2939.75   3
  -3   0   3 131378. 2958.71   7
   3   0  -3 129874. 2972.91   7
  -3   0   2 7915.35 557.553   3
   3   0  -2 7626.06 547.757   3
   3   0  -2 8792.18 611.534   7
  -3   0   2 9024.00 612.667   7
  -3   0   1 21963.1 941.601   3
   3   0  -1 23358.0 1012.80   7
  -3   0   1 23849.0 1013.36   7
  -3   0   0 178.637 111.946   3
  -3   0   0 189.848 115.513   7
   3   0   0 29.7943 122.188   7
   3   0   0 294.484 112.348   1
   3   0   1 157426. 3326.05   7
  -3   0  -1 155675. 3294.53   7
   3   0   1 154108. 3062.53   1
   3   0   2 4642.52 442.144   7
  -3   0  -2 4553.70 427.629   7
   3   0   2 4015.40 389.885   1
  -3   0  -2 3666.07 369.042   1
  -3   0  -3 9748.72 665.033   5
  -3   0  -3 9849.14 628.862   7
   3   0   3 9122.12 613.447   1
  -3   0  -3 8302.89 597.871   1
  -3   0  -4 354.988 183.914   5
   3   0   4 191.350 135.578   1
  -3   0  -4 146.258 135.472   1
  -3   0  -4 282.994 125.277   7
   3   0   5 200781. 4284.97   1
  -3   0  -5 194225. 4271.45   1
  -3   0  -5 200322. 3985.82   7
  -3   0  -5 192029. 4094.44   5
   3   0   6 9755.06 778.643   1
  -3   0  -6 8879.03 763.933   1
  -3   0  -6 10133.5 658.563   7
  -3   0  -6 10559.1 741.297   5
  -3   0  -7-37.1539 188.249   5
  -3   0  -7 38.5653 122.731   7
  -3   0  -7 117.734 136.373   1
  -3   0  -8 1240.32 287.712   5
  -3   0  -8 693.422 247.646   1
  -3   0  -8 1283.82 243.981   7
  -3   0  -9 11417.3 771.225   4
  -3   0  -9 11368.9 970.977   1
  -3   0  -9 12330.8 767.649   7
  -3   0  -9 12246.9 854.039   5
  -3   0 -10 2388.27 367.467   4
  -3   0 -10 1867.55 413.560   1
  -3   0 -10 2038.74 310.747   7
  -3   0 -10 2605.95 404.618   5
  -3   0 -11 2664.57 421.120   4
  -3   0 -11 2849.13 558.713   1
  -3   0 -11 3271.76 406.115   7
  -3   0 -11 2752.31 433.271   5
  -3   0 -12 8383.24 759.414   4
  -3   0 -12 7745.99 907.907   1
  -3   0 -12 7941.78 650.829   7
  -3   0 -12 8011.88 757.556   5
  -3   0 -13 28947.3 1481.97   4
  -3   0 -13 29722.3 1896.04   1
  -3   0 -13 28185.4 1275.56   7
  -3   0 -13 30632.6 1541.78   5
  -3   0 -14 580.864 246.432   4
  -3   0 -14 475.065 291.541   1
  -3   0 -14 421.845 177.471   7
  -3   0 -14 744.653 273.281   5
  -3   0 -15 2935.53 667.552   1
  -3   0 -15 2517.52 477.216   4
  -3   0 -15 2694.35 491.643   5
  -3   0 -16 262.633 192.607   4
  -3   0 -16-5.62616 133.575   5
  -3   0 -17 1538.87 515.844   1
  -3   0 -17 2374.64 478.747   4
  -3   0 -17 2488.43 465.458   5
  -3   0 -18 483.135 453.808   1
  -3   0 -18 232.457 176.561   4
  -3   0 -18 748.883 305.308   5
  -3   0 -19 1085.11 505.987   1
  -3   0 -19 1307.60 394.568   4
  -3   0 -19 949.396 426.578   5
  -3   0 -20 298.866 362.552   1
  -3   0 -21 4182.63 925.157   1
  -3   0 -22 1648.54 677.657   1
   3   1 -26 365.193 375.935   1
   3   1 -26 801.507 444.979   3
   3   1 -25 2200.62 668.153   1
   3   1 -25 1920.90 611.631   3
   3   1 -24 779.240 392.046   3
   3   1 -24 298.036 404.173   1
   3   1 -23 3320.94 705.871   3
   3   1 -23 3474.56 767.088   1
   3   1 -22 381.707 339.288   1
   3   1 -22 406.748 380.536   3
   3   1 -21 676.591 345.349   1
   3   1 -21 473.262 311.306   3
   3   1 -20 169.631 313.028   1
   3   1 -20-150.205 239.933   3
   3   1 -20 4.36202 113.816   7
  -3  -1  20 241.053 145.102   6
   3   1 -19 3391.78 662.119   3
   3   1 -19 2939.83 643.404   1
   3   1 -19 2727.09 466.302   7
  -3  -1  19 2988.22 465.909   6
   3   1 -18 1924.91 481.808   1
   3   1 -18 1514.54 445.905   3
   3   1 -18 2334.77 404.335   7
  -3  -1  18 1570.89 361.265   6
   3   1 -17 885.520 312.341   1
   3   1 -17 274.416 206.685   3
   3   1 -17 453.063 217.384   7
  -3  -1  17 543.939 207.125   6
   3   1 -16 173.648 237.788   3
   3   1 -16 371.084 204.984   7
  -3  -1  16 152.172 99.7948   5
  -3  -1  16 230.458 175.932   6
   3   1 -15 2414.74 491.248   3
   3   1 -15 2341.43 402.743   7
  -3  -1  15 2809.71 435.870   6
   3   1 -14 476.949 249.177   3
   3   1 -14 1027.52 283.547   7
  -3  -1  14 749.836 212.676   6
   3   1 -13 670.796 239.831   3
   3   1 -13 583.619 211.134   7
  -3  -1  13 653.394 209.219   7
  -3  -1  13 979.070 244.178   6
   3   1 -12 71.6857 161.043   3
   3   1 -12 167.632 112.636   7
  -3  -1  12 280.345 166.847   7
  -3  -1  12 158.312 133.016   6
   3   1 -11 455.571 219.736   3
   3   1 -11 439.743 166.259   7
  -3  -1  11 557.567 159.287   7
  -3  -1  11 935.609 262.871   6
   3   1 -10 865.849 217.478   3
   3   1 -10 1024.47 213.527   7
  -3  -1  10 1070.88 259.563   7
  -3  -1  10 1159.59 249.258   6
   3   1  -9 2973.76 436.575   3
  -3  -1   9 3350.07 245.919   2
   3   1  -9 2751.14 379.845   7
  -3  -1   9 3136.21 394.813   7
  -3  -1   9 3154.32 397.225   6
   3   1  -8 2929.66 412.817   3
   3   1  -8 3367.59 418.795   7
  -3  -1   8 3685.74 417.699   7
  -3  -1   8 2980.51 234.981   2
   3   1  -7 74944.2 2302.73   3
  -3  -1   7 72812.4 2100.69   7
   3   1  -7 75438.7 2169.89   7
  -3  -1   7 74691.9 1589.84   2
   3   1  -6 9137.26 696.001   3
   3   1  -6 10943.5 730.947   7
  -3  -1   6 11143.6 723.753   7
   3   1  -5 13190.6 810.559   3
  -3  -1   5 13328.4 807.931   3
   3   1  -5 12219.2 763.491   7
  -3  -1   5 13280.5 778.157   7
  -3  -1   4 23.6666 101.174   3
   3   1  -4-68.8634 203.237   3
   3   1  -4 4.74282 103.192   7
  -3  -1   4-23.0074 92.9421   7
   3   1  -3 138300. 3145.79   3
  -3  -1   3 141943. 3157.71   3
   3   1  -3 142061. 3194.22   7
  -3  -1   3 143637. 3163.58   7
  -3  -1   2 7852.77 579.848   3
  -3  -1   2 8759.58 615.183   7
   3   1  -2 8547.59 620.231   7
  -3  -1   1 39459.1 1353.39   3
   3   1  -1 37953.3 1377.77   7
  -3  -1   1 39079.3 1384.85   7
   3   1   0 15.6265 141.217   7
  -3  -1   0 162.542 125.192   7
  -3  -1  -1 10906.7 687.913   5
  -3  -1  -1 10462.2 682.534   7
   3   1   1 10291.8 683.606   7
   3   1   1 9290.14 601.113   1
  -3  -1  -2 562.913 192.195   5
   3   1   2 513.308 167.792   1
  -3  -1  -2 838.102 216.596   7
   3   1   3 80159.7 2185.33   1
  -3  -1  -3 76565.9 2165.07   1
  -3  -1  -3 76703.9 2135.59   7
  -3  -1  -3 75699.5 2165.76   5
  -3  -1  -4 679.959 236.919   5
  -3  -1  -4 574.240 170.292   1
   3   1   4 879.014 230.232   1
  -3  -1  -4 758.848 211.671   7
   3   1   5 59886.6 2012.68   1
  -3  -1  -5 58337.4 2020.32   1
  -3  -1  -5 62274.8 1908.75   7
  -3  -1  -5 60102.4 1954.66   5
   3   1   6 1681.32 324.133   5
  -3  -1  -6 1494.25 307.701   5
  -3  -1  -6 1726.34 304.288   7
  -3  -1  -6 1627.62 354.259   1
   3   1   6 1578.94 327.382   1
  -3  -1  -7 3345.14 452.714   5
   3   1   7 3542.45 463.705   5
  -3  -1  -7 3014.49 467.586   1
  -3  -1  -7 3065.03 393.951   7
  -3  -1  -8 4891.51 634.368   1
  -3  -1  -8 5915.77 638.317   5
  -3  -1  -9 7647.36 813.413   1
  -3  -1  -9 6528.78 670.671   5
  -3  -1 -10 61.1276 177.937   1
  -3  -1 -10 290.562 130.220   4
  -3  -1 -10 34.6294 178.466   5
  -3  -1 -11 366.003 252.276   1
  -3  -1 -11 474.667 223.442   4
  -3  -1 -11 253.738 227.014   5
  -3  -1 -12 3336.01 630.931   1
  -3  -1 -12 4040.92 560.128   4
  -3  -1 -12 4269.02 586.827   5
  -3  -1 -13 5070.08 807.398   1
  -3  -1 -13 4700.70 641.204   4
  -3  -1 -13 4989.25 638.824   5
  -3  -1 -14 1339.15 440.425   1
  -3  -1 -14 1960.90 438.580   4
  -3  -1 -14 1987.26 407.213   5
  -3  -1 -15 9637.99 1171.54   1
  -3  -1 -15 10989.8 1015.76   4
  -3  -1 -15 11444.0 1009.56   5
  -3  -1 -16 624.804 422.465   1
  -3  -1 -16 619.888 339.315   4
  -3  -1 -16 727.490 273.853   5
  -3  -1 -17 1163.30 476.271   1
  -3  -1 -17 1161.82 371.411   4
  -3  -1 -17 1294.82 396.323   5
  -3  -1 -18 878.529 502.666   1
  -3  -1 -18 1249.50 403.298   4
  -3  -1 -18 1124.87 347.999   5
  -3  -1 -19 130.143 349.740   1
  -3  -1 -19 320.338 204.302   4
  -3  -1 -19 349.289 240.839   5
  -3  -1 -20 778.568 504.507   1
  -3  -1 -20 1510.99 499.487   4
  -3  -1 -21 2176.98 755.345   1
  -3  -1 -22 100.158 256.155   1
   3   2 -26 793.298 537.406   1
   3   2 -26 91.9145 349.504   3
   3   2 -25 258.366 504.625   1
   3   2 -25-334.228 276.770   3
   3   2 -24 276.131 408.975   1
   3   2 -24 708.926 394.957   3
   3   2 -23 485.913 405.814   1
   3   2 -23-51.6351 252.433   3
   3   2 -22 4.53660 219.064   1
   3   2 -22 322.714 357.450   3
   3   2 -21 1546.06 491.050   1
   3   2 -21 668.147 341.870   3
  -3  -2  21 715.469 285.837   6
   3   2 -20 484.822 332.710   3
   3   2 -20 401.837 300.028   1
   3   2 -20 245.097 184.155   7
  -3  -2  20 146.674 123.476   6
   3   2 -19 721.594 279.809   3
   3   2 -19 572.241 370.022   1
   3   2 -19 445.363 194.377   7
  -3  -2  19 320.901 136.329   6
   3   2 -18 273.875 292.074   3
   3   2 -18 277.789 196.501   7
  -3  -2  18 141.129 253.925   6
   3   2 -17 890.393 298.150   3
   3   2 -17 768.572 255.924   7
  -3  -2  17 1281.57 345.649   6
   3   2 -16 49.1139 193.924   3
   3   2 -16 207.174 153.839   7
  -3  -2  16 376.054 193.596   6
   3   2 -15 5982.83 755.514   3
   3   2 -15 5553.69 596.281   7
  -3  -2  15 4781.51 592.649   6
   3   2 -14 9.66707 158.132   3
  -3  -2  14 11.4876 108.476   7
   3   2 -14 200.460 167.049   7
  -3  -2  14 40.7413 121.694   6
   3   2 -13 154.048 201.424   3
   3   2 -13 320.987 162.084   7
  -3  -2  13 471.034 173.815   7
  -3  -2  13 23.6186 131.039   6
   3   2 -12-140.843 172.362   3
   3   2 -12 30.4254 95.3426   7
  -3  -2  12 62.9811 94.5028   7
  -3  -2  12-130.019 184.953   6
   3   2 -11 45905.5 1957.14   3
  -3  -2  11 49647.9 1717.89   7
   3   2 -11 47092.2 1728.70   7
  -3  -2  11 48148.8 1831.58   6
   3   2 -10 260.857 155.858   3
  -3  -2  10 385.818 120.452   2
   3   2 -10 187.505 117.434   7
  -3  -2  10 256.401 144.822   7
  -3  -2  10 491.419 203.038   6
   3   2  -9 12690.1 931.284   3
  -3  -2   9 12847.0 613.963   2
  -3  -2   9 13218.5 814.761   7
   3   2  -9 12618.5 819.645   7
  -3  -2   9 12922.3 869.295   6
   3   2  -8 1536.86 337.902   3
  -3  -2   8 1313.60 255.566   7
   3   2  -8 1146.58 262.757   7
  -3  -2   8 1030.56 182.122   2
   3   2  -7 170569. 3962.24   3
  -3  -2   7 177070. 3968.74   3
   3   2  -7 168659. 3784.48   7
  -3  -2   7 171605. 3741.21   7
  -3  -2   7 177901. 3329.88   2
   3   2  -6 1611.17 298.723   3
  -3  -2   6 1551.32 294.052   3
  -3  -2   6 1968.20 303.023   7
   3   2  -6 1583.96 311.968   7
   3   2  -5 105376. 2745.67   3
  -3  -2   5 105219. 2720.22   3
   3   2  -5 104382. 2688.89   7
  -3  -2   5 105713. 2641.41   7
  -3  -2   4 71.8639 85.4714   3
  -3  -2   4 200.645 183.206   7
   3   2  -4 32.3739 148.652   7
  -3  -2   3 247231. 4837.60   3
   3   2  -3 245941. 4858.86   7
  -3  -2   3 243934. 4821.65   7
  -3  -2   2 618.163 187.496   3
   3   2  -2 369.927 186.120   7
  -3  -2   2 654.909 203.136   7
  -3  -2   1 1258.41 220.112   5
  -3  -2   1 1126.13 236.108   7
  -3  -2   0 2579.43 349.186   5
  -3  -2   0 2015.40 314.847   7
  -3  -2  -1 92352.7 2453.50   7
  -3  -2  -1 87071.1 2369.61   5
  -3  -2  -2 2373.72 355.352   5
  -3  -2  -2 2405.03 368.638   7
   3   2   2 1541.97 281.026   1
  -3  -2  -3 884.521 255.273   5
  -3  -2  -3 732.297 215.694   7
   3   2   3 782.795 244.169   1
   3   2   4 2626.14 389.230   1
  -3  -2  -4 2956.56 422.266   5
   3   2   4 3261.33 425.128   5
   3   2   5 567.839 207.615   1
  -3  -2  -5 375.897 219.288   1
  -3  -2  -5 490.949 204.140   5
   3   2   5 755.139 232.104   5
  -3  -2  -6 1441.97 388.336   1
  -3  -2  -6 1478.74 324.378   5
  -3  -2  -7 23367.7 1389.73   1
  -3  -2  -7 26151.2 1347.00   5
  -3  -2  -8 2115.81 437.100   1
  -3  -2  -8 2326.30 425.833   5
  -3  -2  -9 73340.6 2734.82   1
  -3  -2  -9 68439.7 2426.17   5
  -3  -2 -10 7287.70 851.828   1
  -3  -2 -10 7142.91 730.307   4
  -3  -2 -10 7644.21 775.491   5
  -3  -2 -11 6524.25 832.097   1
  -3  -2 -11 6148.51 689.034   4
  -3  -2 -11 7017.87 754.535   5
  -3  -2 -12 497.415 252.421   1
  -3  -2 -12 514.030 258.210   4
  -3  -2 -12 40.3018 153.551   5
  -3  -2 -13 88697.4 3461.60   1
  -3  -2 -13 82575.0 2972.53   4
  -3  -2 -13 84545.6 2990.41   5
  -3  -2 -14-41.4109 189.929   1
  -3  -2 -14 433.518 285.558   4
  -3  -2 -15-102.541 329.923   1
  -3  -2 -15 95.1597 279.896   4
  -3  -2 -15-81.2836 164.204   5
  -3  -2 -16 1334.18 448.075   1
  -3  -2 -16 616.011 234.159   4
  -3  -2 -16 1142.94 430.594   5
  -3  -2 -17 761.969 463.344   1
  -3  -2 -17 489.876 318.729   4
  -3  -2 -17 506.542 269.435   5
  -3  -2 -18 1436.39 558.246   1
  -3  -2 -18 859.105 354.620   4
  -3  -2 -18 1409.38 436.887   5
  -3  -2 -19 642.800 355.131   4
  -3  -2 -19 747.183 458.780   1
  -3  -2 -20 130.561 266.745   4
  -3  -2 -20 215.204 255.466   1
  -3  -2 -21 3711.19 767.301   4
  -3  -2 -21 4054.10 969.755   1
   3   3 -26 1371.07 630.447   1
   3   3 -25 9716.04 1248.23   3
   3   3 -25 10452.8 1442.43   1
   3   3 -24 411.384 458.317   3
   3   3 -24-24.8264 297.676   1
   3   3 -23 4472.54 812.921   3
   3   3 -23 6130.73 1054.48   1
   3   3 -22 1137.55 430.741   3
   3   3 -22 2580.16 683.550   1
   3   3 -21 10610.8 1167.03   3
   3   3 -21 11723.2 1345.75   1
  -3  -3  21 8650.68 954.050   6
   3   3 -20 91.4994 187.467   3
  -3  -3  20 675.371 334.633   6
   3   3 -19 1342.70 435.618   3
   3   3 -19 1097.43 278.407   7
  -3  -3  19 1137.80 365.718   6
   3   3 -18 1709.11 443.267   3
   3   3 -18 2048.03 384.123   7
  -3  -3  18 2050.24 444.365   6
   3   3 -17 2850.47 540.615   3
   3   3 -17 3377.18 466.057   7
  -3  -3  17 3171.58 534.866   6
   3   3 -16 1515.94 436.587   3
   3   3 -16 1250.48 308.465   7
  -3  -3  16 2201.19 470.705   6
   3   3 -15 1989.23 461.879   3
  -3  -3  15 2173.16 352.779   7
   3   3 -15 2208.05 381.067   7
  -3  -3  15 2261.79 439.758   6
   3   3 -14 1339.80 374.685   3
  -3  -3  14 1196.43 260.420   7
   3   3 -14 1012.50 279.743   7
  -3  -3  14 828.294 241.565   6
   3   3 -13 851.535 297.310   3
   3   3 -13 864.451 226.098   7
  -3  -3  13 851.811 225.197   7
  -3  -3  13 722.175 225.431   6
   3   3 -12 1093.94 299.068   3
  -3  -3  12 1248.09 238.675   2
  -3  -3  12 994.431 250.386   7
   3   3 -12 591.287 196.793   7
  -3  -3  12 1015.77 266.746   6
   3   3 -11 96696.8 2979.80   3
  -3  -3  11 96883.3 2376.16   2
  -3  -3  11 99399.9 2626.10   7
   3   3 -11 96762.0 2678.37   7
  -3  -3  11 96456.3 2910.66   6
   3   3 -10 1003.81 325.453   3
  -3  -3  10 1510.19 258.631   2
  -3  -3  10 1036.38 235.505   7
   3   3 -10 853.838 247.704   7
  -3  -3  10 924.964 293.456   6
   3   3  -9 152977. 3806.54   3
  -3  -3   9 152270. 3235.29   2
  -3  -3   9 154111. 3490.25   7
   3   3  -9 149511. 3536.22   7
  -3  -3   9 154487. 3815.35   6
   3   3  -8 1194.45 310.564   3
  -3  -3   8 647.749 164.759   2
  -3  -3   8 1338.98 319.613   3
  -3  -3   8 1407.63 282.201   7
   3   3  -8 966.292 269.166   7
  -3  -3   8 1351.32 308.939   6
   3   3  -7 74990.9 2351.87   3
  -3  -3   7 76381.3 2341.98   3
  -3  -3   7 80319.8 2239.20   7
   3   3  -7 75051.3 2232.40   7
  -3  -3   7 76420.0 2002.30   2
  -3  -3   6 3107.90 414.823   3
   3   3  -6 3101.98 405.282   7
  -3  -3   6 3992.50 455.157   7
  -3  -3   5 187936. 4093.29   3
  -3  -3   5 187173. 4009.08   7
   3   3  -5 183089. 4044.58   7
  -3  -3   4 1419.60 243.864   3
  -3  -3   4 1254.56 225.553   5
   3   3  -4 1434.30 279.360   7
  -3  -3   4 1208.70 242.982   7
  -3  -3   3 102824. 2539.12   5
  -3  -3   3 105706. 2735.83   7
  -3  -3   2 662.751 210.898   5
  -3  -3   2 537.659 212.905   7
  -3  -3   1 50625.3 1780.97   7
  -3  -3   1 51145.7 1690.25   5
  -3  -3   0 1272.55 289.026   5
   3   3   0 981.297 227.429   5
  -3  -3   0 1482.57 295.456   7
   3   3   1 8968.76 684.269   5
  -3  -3  -1 10296.9 749.439   5
   3   3   2 562.142 203.552   1
   3   3   2 586.031 195.883   5
  -3  -3  -2 370.098 206.057   5
   3   3   3 115605. 3007.98   1
   3   3   3 112977. 2972.39   5
  -3  -3  -3 107691. 2980.96   5
   3   3   4-15.0741 108.846   1
  -3  -3  -4-149.514 195.639   5
   3   3   4 245.215 199.100   5
  -3  -3  -5 133978. 3497.74   5
  -3  -3  -6 138.970 236.448   5
  -3  -3  -7 202853. 4976.72   1
  -3  -3  -7 203929. 4801.42   5
  -3  -3  -8 1240.06 373.440   1
  -3  -3  -8 1411.00 375.899   5
  -3  -3  -9 36333.2 1914.19   1
  -3  -3  -9 36291.6 1770.08   5
  -3  -3 -10 1281.20 400.638   1
  -3  -3 -10 1374.04 375.820   4
  -3  -3 -10 1517.35 383.220   5
  -3  -3 -11 30857.7 1867.07   1
  -3  -3 -11 33663.9 1755.13   4
  -3  -3 -11 31591.1 1729.99   5
  -3  -3 -12-185.562 290.732   1
  -3  -3 -12-139.019 157.788   4
  -3  -3 -12 62.8968 191.116   5
  -3  -3 -13 1804.40 493.141   1
  -3  -3 -13 1618.29 438.048   4
  -3  -3 -13 1698.90 411.193   5
  -3  -3 -14-233.939 225.610   1
  -3  -3 -14 131.878 248.059   5
  -3  -3 -15 13890.9 1415.24   1
  -3  -3 -15 10904.4 1148.47   4
  -3  -3 -15 12691.7 1216.99   5
  -3  -3 -16 36.1601 258.166   4
  -3  -3 -16 242.392 276.090   5
  -3  -3 -17 2867.34 721.055   1
  -3  -3 -17 2287.56 503.578   4
  -3  -3 -17 3097.72 641.970   5
  -3  -3 -18 631.853 433.849   1
  -3  -3 -18 1441.81 511.543   4
  -3  -3 -18 679.873 362.203   5
  -3  -3 -19 119.433 278.194   1
  -3  -3 -19 570.665 325.296   4
  -3  -3 -20 781.145 459.963   1
  -3  -3 -20 1525.66 585.776   4
  -3  -3 -21 564.891 468.309   1
  -3  -3 -21 151.475 292.323   4
   3   4 -26 57.0168 364.645   1
   3   4 -25 2231.89 720.504   1
   3   4 -24 1520.50 605.853   1
   3   4 -24 510.387 310.708   3
   3   4 -23 9030.65 1277.74   1
   3   4 -23 7415.90 1012.98   3
   3   4 -22 874.561 535.208   1
   3   4 -22 759.632 427.243   3
  -3  -4  22 293.694 217.067   6
   3   4 -21 2220.53 581.784   3
  -3  -4  21 2167.20 499.842   6
   3   4 -20 4166.56 715.135   3
  -3  -4  20 3745.90 646.375   6
   3   4 -19 259.673 295.775   3
   3   4 -19 271.744 184.049   7
  -3  -4  19 153.099 159.181   6
   3   4 -18 1774.44 414.435   3
   3   4 -18 1283.70 303.597   7
  -3  -4  18 1363.99 367.020   6
   3   4 -17 343.173 214.077   3
   3   4 -17 823.959 247.710   7
  -3  -4  17 856.780 321.543   6
   3   4 -16 4150.13 644.587   3
   3   4 -16 4161.17 524.170   7
  -3  -4  16 4100.33 632.244   6
   3   4 -15 121.578 297.488   3
   3   4 -15 209.932 173.285   7
  -3  -4  15 186.723 148.071   7
  -3  -4  15-6.66617 151.160   6
   3   4 -14 248.910 223.372   3
  -3  -4  14-20.2640 83.4487   7
   3   4 -14 61.6586 77.8773   7
  -3  -4  14 150.670 144.707   6
   3   4 -13 3611.38 567.501   3
  -3  -4  13 3420.08 422.830   2
  -3  -4  13 3789.29 453.460   7
   3   4 -13 3943.02 489.387   7
  -3  -4  13 3248.44 520.712   6
   3   4 -12 1103.28 320.104   3
  -3  -4  12 1036.63 236.965   2
   3   4 -12 1428.87 300.707   7
  -3  -4  12 1174.52 252.961   7
  -3  -4  12 1013.04 308.788   6
   3   4 -11 15000.8 1059.13   3
  -3  -4  11 14095.9 839.800   2
  -3  -4  11 14965.6 896.774   7
   3   4 -11 13617.4 900.879   7
  -3  -4  11 14089.7 1076.27   6
   3   4 -10 965.591 247.474   3
  -3  -4  10 1402.24 279.972   2
  -3  -4  10 1607.80 304.501   7
   3   4 -10 1630.19 317.299   7
  -3  -4  10 913.490 255.247   6
   3   4  -9 64182.8 2254.22   3
  -3  -4   9 66947.7 1991.24   2
   3   4  -9 64303.9 2084.78   7
  -3  -4   9 65197.7 2047.44   7
  -3  -4   9 64643.6 2328.60   6
  -3  -4   8 4446.87 419.926   5
  -3  -4   8 4440.41 534.009   3
  -3  -4   8 4065.66 452.486   2
  -3  -4   8 4594.87 507.919   7
  -3  -4   8 4921.46 605.947   6
  -3  -4   7 77512.5 2046.59   5
  -3  -4   7 79614.2 2460.99   3
  -3  -4   7 80869.4 2344.01   7
  -3  -4   7 79775.7 2230.46   2
  -3  -4   6 2500.26 391.733   3
  -3  -4   6 2689.38 328.738   5
  -3  -4   6 3063.22 412.755   7
  -3  -4   5 12866.6 865.120   3
  -3  -4   5 10292.0 758.313   7
  -3  -4   5 11644.1 707.699   5
  -3  -4   4 6823.97 628.347   7
  -3  -4   4 7143.37 563.667   5
  -3  -4   3 3006.93 385.979   5
  -3  -4   3 3000.67 410.441   7
  -3  -4   2 4022.75 498.472   7
  -3  -4   2 4503.73 479.968   5
   3   4  -1 1159.40 267.081   5
  -3  -4   1 988.186 253.879   5
  -3  -4   1 1205.79 285.296   7
  -3  -4   0 2177.74 367.656   5
   3   4   0 1995.96 345.199   5
   3   4   1 10278.7 773.725   5
  -3  -4  -1 10291.1 784.118   5
  -3  -4  -2 584.344 217.358   5
   3   4   2 345.084 106.028   5
  -3  -4  -3 39781.2 1688.98   5
  -3  -4  -4-6.06907 129.631   5
  -3  -4  -5 61768.4 2268.12   5
  -3  -4  -6 177.044 179.779   5
  -3  -4  -7 28958.5 1565.81   5
  -3  -4  -8 209.208 136.476   5
  -3  -4  -9 9669.62 937.276   5
  -3  -4 -10 426.345 196.945   5
  -3  -4 -11 12914.5 1224.09   1
  -3  -4 -11 12875.7 1119.51   4
  -3  -4 -11 12157.8 1106.63   5
  -3  -4 -12 1269.05 442.267   1
  -3  -4 -12 2046.80 488.317   4
  -3  -4 -12 1722.12 445.110   5
  -3  -4 -13 13715.5 1383.28   1
  -3  -4 -13 14662.3 1271.75   4
  -3  -4 -13 12909.8 1206.91   5
  -3  -4 -14 455.866 402.142   1
  -3  -4 -14 615.845 301.344   4
  -3  -4 -14 146.997 315.475   5
  -3  -4 -15 11056.1 1307.02   1
  -3  -4 -15 10520.0 1160.94   4
  -3  -4 -15 11870.6 1201.94   5
  -3  -4 -16 126.420 242.408   1
  -3  -4 -16 204.290 237.854   4
  -3  -4 -17 6157.25 1064.40   1
  -3  -4 -17 4418.53 805.180   4
  -3  -4 -17 4717.85 830.423   5
  -3  -4 -18 311.966 393.718   1
  -3  -4 -18 213.092 198.071   4
  -3  -4 -18-83.9682 299.833   5
  -3  -4 -19 1211.21 524.459   1
  -3  -4 -19 2551.59 652.709   4
  -3  -4 -20 545.081 505.630   1
  -3  -4 -20 190.014 234.469   4
  -3  -4 -21 676.728 489.460   1
  -3  -4 -21 1173.77 572.526   4
  -3  -4 -22-59.5113 297.051   4
   3   5 -25 585.886 456.088   1
   3   5 -24 614.558 548.248   1
   3   5 -23 425.238 337.065   3
  -3  -5  23 566.468 334.634   6
   3   5 -22 688.369 342.987   3
  -3  -5  22 244.300 241.413   6
   3   5 -21 424.037 302.105   3
  -3  -5  21 45.1243 190.622   6
   3   5 -20 503.198 313.139   3
  -3  -5  20 903.830 392.659   6
   3   5 -19 1318.88 399.495   3
  -3  -5  19 1018.31 342.471   6
   3   5 -18 515.529 351.948   3
  -3  -5  18-118.487 196.092   6
   3   5 -17 4683.31 691.208   3
  -3  -5  17 5636.35 779.305   6
   3   5 -16 4309.80 661.512   3
  -3  -5  16 5268.44 758.701   6
   3   5 -15 3338.59 564.512   3
  -3  -5  15 3686.28 467.353   7
  -3  -5  15 3104.86 599.197   6
  -3  -5  15 3246.86 268.721   5
   3   5 -14 150.330 229.022   3
  -3  -5  14 368.056 116.598   5
  -3  -5  14 111.737 92.7606   2
  -3  -5  14 125.420 121.869   7
  -3  -5  14 36.2789 198.717   6
   3   5 -13 2528.12 481.260   3
  -3  -5  13 2915.78 419.630   2
  -3  -5  13 2645.82 380.260   7
  -3  -5  13 2628.96 488.059   6
  -3  -5  13 2447.76 265.238   5
  -3  -5  12 265.163 105.057   5
   3   5 -12 303.032 233.803   3
  -3  -5  12 132.729 146.789   2
  -3  -5  12 198.648 120.709   7
  -3  -5  12 254.368 215.954   6
  -3  -5  11 2984.25 418.275   2
  -3  -5  11 2727.99 396.916   7
  -3  -5  11 2583.77 298.565   5
  -3  -5  11 3207.50 548.356   6
  -3  -5  10 174.489 96.5520   5
  -3  -5  10 341.763 186.908   2
  -3  -5  10 190.815 124.973   7
  -3  -5  10 259.381 197.468   6
  -3  -5   9 6482.36 615.414   2
  -3  -5   9 6069.05 590.070   7
  -3  -5   9 5173.28 448.164   5
  -3  -5   9 4894.86 639.752   6
  -3  -5   8 394.640 157.588   5
  -3  -5   8 235.315 188.333   2
  -3  -5   8 275.946 106.693   7
  -3  -5   8 198.261 174.170   6
  -3  -5   7 6820.11 627.823   2
  -3  -5   7 5824.09 604.006   7
  -3  -5   7 5146.75 635.768   6
  -3  -5   7 6759.55 531.579   5
  -3  -5   6 1341.37 279.177   3
  -3  -5   6 1276.41 243.195   5
  -3  -5   6 1562.71 314.197   7
  -3  -5   5 7939.28 705.935   3
  -3  -5   5 8480.96 727.237   7
  -3  -5   5 6505.92 555.947   5
  -3  -5   4 7611.75 697.798   7
  -3  -5   4 6609.18 588.661   5
   3   5  -3 2432.56 355.019   5
  -3  -5   3 2529.34 362.983   5
  -3  -5   3 2408.10 397.560   7
  -3  -5   2 434.773 157.604   5
   3   5  -2 1246.32 271.384   5
   3   5  -1 15553.0 948.537   5
  -3  -5   1 14312.1 933.701   5
   3   5   0 3362.07 455.906   5
  -3  -5   0 2873.17 444.975   5
  -3  -5  -1 7337.27 707.334   5
  -3  -5  -2 1206.68 306.734   5
  -3  -5  -3 4761.55 615.060   5
  -3  -5  -4 1857.36 407.957   5
  -3  -5  -5 7944.20 820.800   5
  -3  -5  -6 343.114 140.623   5
  -3  -5  -7 3013.49 529.319   5
  -3  -5  -8 1635.10 414.779   5
  -3  -5  -9 21120.8 1482.22   5
  -3  -5 -10 400.561 284.171   5
  -3  -5 -11 44360.3 2259.66   4
  -3  -5 -11 40238.7 2173.11   5
  -3  -5 -12 1034.65 486.808   4
  -3  -5 -12 639.325 394.853   5
  -3  -5 -13 4348.17 759.637   4
  -3  -5 -13 5764.48 859.127   5
  -3  -5 -14 165.414 319.243   4
  -3  -5 -14 243.784 333.425   5
  -3  -5 -15 37095.7 2256.69   4
  -3  -5 -15 31609.2 2077.03   5
  -3  -5 -16 491.288 397.525   4
  -3  -5 -16 868.540 449.207   5
  -3  -5 -17 8622.20 1161.82   4
  -3  -5 -17 8983.67 1140.39   5
  -3  -5 -18 395.781 380.813   4
  -3  -5 -19 309.496 317.740   4
  -3  -5 -20 792.891 457.808   4
  -3  -5 -21 1254.66 573.372   4
  -3  -5 -22 482.941 420.320   4
   3   6 -25 476.910 373.001   1
  -3  -6  24 562.523 385.273   6
   3   6 -23 158.171 211.455   3
  -3  -6  23 894.623 432.885   6
   3   6 -22 1419.11 488.343   3
  -3  -6  22 2446.87 629.124   6
   3   6 -21 512.224 385.714   3
  -3  -6  21 509.465 276.992   6
   3   6 -20 5596.66 804.429   3
  -3  -6  20 6542.29 932.870   6
   3   6 -19 10006.4 1064.88   3
  -3  -6  19 9544.94 1115.45   6
   3   6 -18 1581.43 411.965   3
  -3  -6  18 1203.60 427.572   6
   3   6 -17 3774.11 624.135   3
  -3  -6  17 3594.60 649.864   6
  -3  -6  16 7938.30 977.997   6
  -3  -6  15 57729.4 2620.12   6
  -3  -6  14 1446.54 187.424   5
  -3  -6  14 1328.66 294.836   7
  -3  -6  14 2210.82 543.453   6
  -3  -6  13 15016.9 949.381   7
  -3  -6  13 17455.7 1347.81   6
  -3  -6  13 14984.1 655.138   5
  -3  -6  12 3858.34 482.933   7
  -3  -6  12 4158.45 648.170   6
  -3  -6  12 3865.98 351.885   5
  -3  -6  11 9805.52 772.927   7
  -3  -6  11 9305.07 949.123   6
  -3  -6  11 9713.80 580.593   5
  -3  -6  10 217.129 144.329   5
  -3  -6  10 114.881 119.740   7
  -3  -6  10 32.9237 205.089   6
  -3  -6   9 20262.5 1157.31   7
  -3  -6   9 17802.0 896.780   5
  -3  -6   9 19680.2 1346.50   6
  -3  -6   8 4368.69 525.404   7
  -3  -6   8 5238.13 690.954   6
  -3  -6   8 4340.90 444.684   5
  -3  -6   7 12133.2 907.267   7
  -3  -6   7 12661.2 1052.89   6
  -3  -6   7 13418.2 804.441   5
  -3  -6   6 3402.06 434.105   5
  -3  -6   6 3847.45 580.204   6
  -3  -6   5 559.713 212.783   5
   3   6  -4 21587.0 1097.23   5
  -3  -6   4 19991.0 1089.69   5
   3   6  -3 222521. 4736.70   5
  -3  -6   3 227956. 4846.32   5
   3   6  -2 30898.9 1406.20   5
  -3  -6   2 29535.1 1415.58   5
  -3  -6   1 102504. 2952.54   5
  -3  -6   0 504.959 237.847   5
  -3  -6  -1 141630. 3788.71   5
  -3  -6  -2 9567.69 886.640   5
  -3  -6  -3 48507.6 2078.24   5
  -3  -6  -4 1378.64 349.889   5
  -3  -6  -5 2724.73 492.252   5
  -3  -6  -6-26.6568 167.086   5
  -3  -6  -7-43.1592 251.376   5
  -3  -6  -8 217.835 246.729   5
  -3  -6  -9 23490.9 1609.43   5
  -3  -6 -10 40.6444 253.519   5
  -3  -6 -11 533.336 296.448   4
  -3  -6 -11 44.7311 284.972   5
  -3  -6 -12 46.2195 227.101   4
  -3  -6 -12 222.583 251.858   5
  -3  -6 -13 26433.5 1874.30   4
  -3  -6 -13 24190.0 1829.73   5
  -3  -6 -14 771.534 432.034   4
  -3  -6 -14 54.4104 301.074   5
  -3  -6 -15 9797.31 1229.30   4
  -3  -6 -15 10536.0 1239.01   5
  -3  -6 -16 1349.30 509.243   4
  -3  -6 -16 1065.93 464.659   5
  -3  -6 -17 10450.9 1350.66   4
  -3  -6 -17 12386.9 1381.55   5
  -3  -6 -18 702.069 390.264   4
  -3  -6 -19 1135.04 552.324   4
  -3  -6 -20 1243.34 535.854   4
  -3  -6 -21 217.189 378.229   4
  -3  -6 -22 96.1292 270.836   4
  -3  -7  24 398.775 326.399   6
  -3  -7  23 1115.20 516.679   6
  -3  -7  22 4978.56 893.220   6
  -3  -7  21 11963.8 1349.70   6
  -3  -7  20 290.218 325.783   6
  -3  -7  19 6746.58 960.522   6
  -3  -7  18 10742.6 1236.38   6
  -3  -7  17 14655.0 1365.37   6
  -3  -7  16 378.339 264.913   6
  -3  -7  15 2361.62 597.703   6
  -3  -7  14 8943.89 1015.52   6
  -3  -7  14 6286.03 348.103   5
  -3  -7  13 2336.78 381.598   7
  -3  -7  13 2607.93 586.518   6
  -3  -7  13 2468.18 267.947   5
  -3  -7  12 17.6755 92.2076   7
  -3  -7  12 42.3858 222.666   6
  -3  -7  12 223.364 124.439   5
  -3  -7  11 692.086 338.198   6
  -3  -7  11 453.076 151.527   5
  -3  -7  10 4141.06 423.288   5
  -3  -7  10 3361.16 594.608   6
  -3  -7   9 11802.4 739.658   5
  -3  -7   9 12007.7 1101.46   6
  -3  -7   8 3533.53 605.842   6
  -3  -7   8 2878.43 380.329   5
  -3  -7   7 14728.1 889.290   5
  -3  -7   7 14277.8 1164.06   6
  -3  -7   6 16793.0 1269.09   6
  -3  -7   6 20038.8 1082.28   5
   3   7  -5 116496. 3004.95   5
  -3  -7   5 112247. 3019.32   5
  -3  -7   5 115207. 3559.92   6
   3   7  -4 272.682 187.362   5
  -3  -7   4 260.559 210.414   5
  -3  -7   3 18888.2 1161.62   5
  -3  -7   2 15515.0 1074.43   5
  -3  -7   1 92700.7 2901.59   5
  -3  -7   0 4499.63 614.445   5
  -3  -7  -1 3492.40 535.032   5
  -3  -7  -2 433.268 257.178   5
  -3  -7  -3 5042.41 740.577   5
  -3  -7  -4 4.85944 202.503   5
  -3  -7  -5 372.083 233.269   5
  -3  -7  -6 518.315 381.405   5
  -3  -7  -7 16590.3 1346.20   5
  -3  -7  -8 249.191 189.752   5
  -3  -7  -9 373.158 267.510   5
  -3  -7 -10 1441.95 491.308   4
  -3  -7 -10 778.049 349.456   5
  -3  -7 -11 30010.7 1969.22   4
  -3  -7 -11 28112.1 1925.69   5
  -3  -7 -12 640.559 407.139   4
  -3  -7 -12 777.790 324.760   5
  -3  -7 -13 403.897 327.671   4
  -3  -7 -13 196.423 195.492   5
  -3  -7 -14 363.725 433.925   4
  -3  -7 -14 258.397 323.167   5
  -3  -7 -15 3506.34 793.428   4
  -3  -7 -15 4116.99 792.927   5
  -3  -7 -16 16.6994 240.528   4
  -3  -7 -16 414.512 449.481   5
  -3  -7 -17 2313.94 678.224   4
  -3  -7 -18-127.173 329.310   4
  -3  -7 -19 535.091 362.426   4
  -3  -7 -20 863.990 567.774   4
  -3  -8  25 781.569 374.665   6
  -3  -8  24 912.014 418.794   6
  -3  -8  23 2045.17 603.937   6
  -3  -8  22 252.700 326.296   6
  -3  -8  21 2167.99 677.918   6
  -3  -8  20 5253.13 927.948   6
  -3  -8  19 576.343 315.559   6
  -3  -8  18 318.474 202.987   6
  -3  -8  17 301.151 389.073   6
  -3  -8  16 2711.62 668.936   6
  -3  -8  15 8018.52 1030.39   6
  -3  -8  14 5956.72 871.323   6
  -3  -8  13 3613.10 673.889   6
  -3  -8  13 2487.17 268.035   5
  -3  -8  12 141.294 114.522   5
  -3  -8  12 514.091 333.139   6
  -3  -8  11 7334.04 924.084   6
  -3  -8  11 6625.01 529.482   5
  -3  -8  10 2946.33 592.716   6
  -3  -8  10 2210.56 335.089   5
  -3  -8   9 610.787 286.975   6
  -3  -8   9 665.037 200.256   5
  -3  -8   8 3055.53 602.637   6
  -3  -8   8 2934.21 406.193   5
  -3  -8   7 174.979 99.1979   5
  -3  -8   7-19.9448 146.468   6
   3   8  -6 8696.59 718.738   5
  -3  -8   6 9017.01 755.686   5
  -3  -8   6 9176.04 952.518   6
  -3  -8   5 4994.03 707.609   6
  -3  -8   5 4762.80 573.104   5
  -3  -8   4 509.042 232.817   6
  -3  -8   4 439.033 189.704   5
  -3  -8   3 13884.0 1028.56   5
  -3  -8   2 14960.8 1098.43   5
  -3  -8   1 17773.9 1226.88   5
  -3  -8   0 288.589 158.999   5
  -3  -8  -1 16544.0 1229.69   5
  -3  -8  -2 3036.65 567.295   5
  -3  -8  -3 6823.81 844.209   5
  -3  -8  -4 1524.99 394.908   5
  -3  -8  -5 101.928 190.778   5
  -3  -8  -6 210.799 182.029   5
  -3  -8  -7 542.168 322.518   5
  -3  -8  -8 1567.13 506.570   5
  -3  -8  -9 13288.3 1309.89   5
  -3  -8 -10 58.3929 211.676   4
  -3  -8 -10-219.417 296.095   5
  -3  -8 -11 1414.03 489.845   4
  -3  -8 -11 1255.44 490.617   5
  -3  -8 -12 924.225 407.210   4
  -3  -8 -12 125.690 229.482   5
  -3  -8 -13 5210.59 917.747   4
  -3  -8 -13 5098.38 915.361   5
  -3  -8 -14 2439.87 736.642   4
  -3  -8 -14 2767.60 706.299   5
  -3  -8 -15 12532.0 1498.04   4
  -3  -8 -15 9889.93 1285.32   5
  -3  -8 -16 3405.88 869.699   4
  -3  -8 -17 4407.50 951.180   4
  -3  -8 -18 555.085 454.696   4
  -3  -8 -19 6921.41 1267.19   4
  -3  -9  25 908.160 427.838   6
  -3  -9  24 185.947 319.831   6
  -3  -9  23-120.067 321.123   6
  -3  -9  22-337.353 386.110   6
  -3  -9  21 1101.32 487.581   6
  -3  -9  20 974.548 514.203   6
  -3  -9  19 86.7055 216.295   6
  -3  -9  18 106.846 296.306   6
  -3  -9  17 6186.61 952.075   6
  -3  -9  16 877.016 443.527   6
  -3  -9  15 1780.91 549.480   6
  -3  -9  14 4442.04 808.177   6
  -3  -9  13 22855.5 1751.55   6
  -3  -9  12 2017.11 591.807   6
  -3  -9  12 2679.73 344.039   5
  -3  -9  11 1005.43 355.395   6
  -3  -9  11 382.294 151.909   5
  -3  -9  10 4355.39 740.204   6
  -3  -9  10 4617.29 505.627   5
  -3  -9   9 33976.7 2041.41   6
  -3  -9   9 33828.5 1448.39   5
  -3  -9   8 15012.9 1326.36   6
  -3  -9   8 16021.1 1009.76   5
  -3  -9   7 12407.7 1194.50   6
  -3  -9   7 12452.3 902.140   5
  -3  -9   6 4472.67 570.704   5
  -3  -9   6 5241.84 774.601   6
  -3  -9   5 33374.3 1627.28   5
  -3  -9   5 34379.5 1957.32   6
  -3  -9   4 5184.96 628.316   5
  -3  -9   4 5044.51 754.815   6
  -3  -9   3 2524.23 472.723   5
  -3  -9   3 1556.31 428.519   6
  -3  -9   2 1481.29 355.205   5
  -3  -9   1 35861.3 1867.87   5
  -3  -9   0 17592.6 1333.06   5
  -3  -9  -1 504.987 297.483   5
  -3  -9  -2 484.283 286.132   5
  -3  -9  -3 23725.8 1615.31   5
  -3  -9  -4 5189.12 786.220   5
  -3  -9  -5 7633.06 970.218   5
  -3  -9  -6 8600.37 1038.98   5
  -3  -9  -7 32345.1 2079.54   5
  -3  -9  -8 7879.01 1075.87   5
  -3  -9  -9 3005.85 696.155   5
  -3  -9 -10 1876.68 514.585   4
  -3  -9 -10 2533.31 661.217   5
  -3  -9 -11 19221.5 1697.72   4
  -3  -9 -11 17166.5 1646.22   5
  -3  -9 -12 2033.02 622.572   4
  -3  -9 -12 1099.09 535.482   5
  -3  -9 -13 1680.81 583.950   4
  -3  -9 -13 1286.30 470.549   5
  -3  -9 -14 291.540 336.336   4
  -3  -9 -14 747.410 494.644   5
  -3  -9 -15 1983.68 634.512   4
  -3  -9 -16 326.914 386.231   4
  -3  -9 -17 3574.08 872.823   4
  -3  -9 -18 456.527 412.940   4
  -3 -10  24 1796.43 672.081   6
  -3 -10  23 461.864 428.456   6
  -3 -10  22 365.175 301.176   6
  -3 -10  21 1213.58 550.782   6
  -3 -10  20 4401.01 883.466   6
  -3 -10  19 978.794 415.772   6
  -3 -10  18-538.923 402.354   6
  -3 -10  17 315.701 364.888   6
  -3 -10  16 6190.12 999.974   6
  -3 -10  15 4288.39 813.557   6
  -3 -10  14 119.445 280.077   6
  -3 -10  13 6485.04 995.665   6
  -3 -10  12 17889.5 1602.83   6
  -3 -10  12 15994.5 889.715   5
  -3 -10  11 16185.0 1492.31   6
  -3 -10  11 16935.5 965.975   5
  -3 -10  10 4566.94 801.236   6
  -3 -10  10 3074.03 439.301   5
  -3 -10   9 866.753 441.143   6
  -3 -10   9 1294.46 302.323   5
  -3 -10   8 13398.2 1290.72   6
  -3 -10   8 13104.6 958.863   5
  -3 -10   7 34539.9 1655.03   5
  -3 -10   7 37861.4 2186.27   6
  -3 -10   6 15219.8 1114.98   5
  -3 -10   6 16819.0 1411.77   6
  -3 -10   5 3709.10 686.787   6
  -3 -10   5 3730.84 560.026   5
  -3 -10   4 13381.6 1085.36   5
  -3 -10   4 13700.1 1280.59   6
  -3 -10   3 37141.4 1898.88   5
  -3 -10   3 35660.6 2043.15   6
  -3 -10   2 7748.39 940.436   6
  -3 -10   2 8004.33 886.391   5
  -3 -10   1 686.368 285.243   6
  -3 -10   1 431.262 290.617   5
  -3 -10   0 7564.87 888.904   6
  -3 -10   0 6710.33 853.754   5
  -3 -10  -1 30433.4 1858.74   5
  -3 -10  -2 1478.11 483.854   5
  -3 -10  -3 151.969 298.060   5
  -3 -10  -4 1118.57 428.360   5
  -3 -10  -5 11081.8 1199.63   5
  -3 -10  -6 336.417 361.982   5
  -3 -10  -7 1165.27 427.915   5
  -3 -10  -8 2214.13 557.418   5
  -3 -10  -9 18336.5 1648.01   4
  -3 -10  -9 17408.8 1649.07   5
  -3 -10 -10 2629.80 649.383   4
  -3 -10 -10 2142.25 636.617   5
  -3 -10 -11 235.360 258.294   4
  -3 -10 -11-119.500 310.112   5
  -3 -10 -12 203.239 307.044   4
  -3 -10 -12 81.3163 255.451   5
  -3 -10 -13 4152.47 897.322   4
  -3 -10 -13 3566.02 819.234   5
  -3 -10 -14 46.9209 273.556   4
  -3 -10 -15 21.9050 263.588   4
  -3 -10 -16 858.956 501.123   4
  -3 -11  23 694.000 448.303   6
  -3 -11  22 2833.09 808.514   6
  -3 -11  21 1177.85 556.487   6
  -3 -11  20 426.865 392.170   6
  -3 -11  19 727.920 463.125   6
  -3 -11  18 2218.18 665.952   6
  -3 -11  17 362.279 352.751   6
  -3 -11  16 189.736 231.294   6
  -3 -11  15 357.335 281.934   6
  -3 -11  14 2174.29 658.633   6
  -3 -11  13 150.256 300.650   6
  -3 -11  12 1858.14 589.653   6
  -3 -11  11 155.747 172.052   5
  -3 -11  11 251.484 436.514   6
  -3 -11  10 5147.20 866.799   6
  -3 -11  10 6082.91 643.951   5
  -3 -11   9 434.139 275.940   6
  -3 -11   9 707.853 242.504   5
  -3 -11   8-142.974 308.400   6
  -3 -11   8 32.2023 218.615   5
  -3 -11   7 5218.99 856.545   6
  -3 -11   7 5536.86 707.534   5
  -3 -11   6 19908.5 1339.03   5
  -3 -11   6 19496.4 1610.33   6
  -3 -11   5 6123.96 891.246   6
  -3 -11   5 6470.25 779.403   5
  -3 -11   4 972.153 385.907   6
  -3 -11   4 1092.57 331.085   5
  -3 -11   3 1134.02 375.937   6
  -3 -11   3 1598.91 427.540   5
[truncated: 452,085 more chars]
