# Supplementary material for: Synthesis and crystal structure of hydrated μ-oxa­lato-bis­{bis­[3-methyl-5-(pyridin-2-yl)-1H-1,2,4-triazole]iron(II)} bis­(toluene­sulfonate) 2.75-hydrate
Source: Acta Crystallogr E Crystallogr Commun. 2022 Jul 26;78(Pt 8):829–32. doi: 10.1107/S2056989022007460 (PMC9361385; doi:10.1107/S2056989022007460)
Supplement: Supplementary file 2 [file e-78-00829-Isup2.hkl]

data_I                                                                          
_shelx_title ' shi_4382_rola_a.res in P-1'                                      
_shelx_refln_list_code          4                                               
_shelx_F_calc_maximum      259.55                                               
_exptl_crystal_F_000      1275.00                                               
_reflns_d_resolution_high  0.8400                                               
                                                                                
loop_                                                                           
 _space_group_symop_operation_xyz                                               
 'x, y, z'                                                                      
 '-x, -y, -z'                                                                   
                                                                                
_cell_length_a     9.9635                                                       
_cell_length_b    14.4905                                                       
_cell_length_c    20.1131                                                       
_cell_angle_alpha  96.736                                                       
_cell_angle_beta  101.490                                                       
_cell_angle_gamma  95.216                                                       
                                                                                
_shelx_F_squared_multiplier     1.000                                           
                                                                                
loop_                                                                           
 _refln_index_h                                                                 
 _refln_index_k                                                                 
 _refln_index_l                                                                 
 _refln_F_squared_calc                                                          
 _refln_F_squared_meas                                                          
 _refln_F_squared_sigma                                                         
 _refln_observed_status                                                         
   1   0   0         40.42         23.29         3.03 o                         
   2   0   0       8982.46       9258.36        88.04 o                         
   3   0   0         12.44         11.56         3.79 o                         
   4   0   0       1815.22       1782.93        49.71 o                         
   5   0   0        801.31        745.87        38.48 o                         
   6   0   0        107.71        125.53        45.87 o                         
   7   0   0       1126.43        990.29       111.06 o                         
   8   0   0       1139.34       1227.71        98.87 o                         
   9   0   0          0.17        -18.13        20.23 o                         
  10   0   0          3.48         37.38        25.95 o                         
  11   0   0         41.63         45.17        32.46 o                         
 -11   1   0        132.44        208.88        36.28 o                         
 -10   1   0         23.96         40.28        25.91 o                         
  -9   1   0        426.54        458.86        65.40 o                         
  -8   1   0         78.61         66.63        14.23 o                         
  -7   1   0         85.05         78.71        13.71 o                         
  -6   1   0       8611.68       8430.07       152.87 o                         
  -5   1   0        178.63        183.55        20.70 o                         
  -4   1   0         77.55         93.98         8.08 o                         
  -3   1   0        348.52        358.38        14.96 o                         
  -2   1   0      10663.61      11924.98        84.62 o                         
  -1   1   0       1447.67       1445.31        29.01 o                         
   1   1   0          2.01         10.71         9.06 o                         
   2   1   0       4809.47       5059.70        69.82 o                         
   3   1   0          0.46          6.14         6.15 o                         
   4   1   0        145.76        154.58        11.53 o                         
   5   1   0         26.02         34.83         7.54 o                         
   6   1   0       4787.73       4788.69       114.79 o                         
   7   1   0       1170.55       1137.36        90.96 o                         
   8   1   0        303.67        321.94        43.56 o                         
   9   1   0         22.28         16.80        20.88 o                         
  10   1   0        449.31        462.49        69.79 o                         
  11   1   0          0.42        -10.47        18.96 o                         
 -11   2   0        379.42        333.71        67.41 o                         
 -10   2   0         26.54         40.05        26.90 o                         
  -9   2   0        152.65        235.01        46.16 o                         
  -8   2   0         78.85         63.76        27.13 o                         
  -7   2   0        185.92        180.57        20.11 o                         
  -6   2   0        281.11        244.89        20.53 o                         
  -5   2   0         14.41         15.40         5.33 o                         
  -4   2   0       3802.51       3735.84        54.56 o                         
  -3   2   0        862.81        863.37        39.77 o                         
  -2   2   0        287.46        359.39        18.39 o                         
  -1   2   0        205.73        244.50         6.83 o                         
   0   2   0       6409.10       6632.99        62.19 o                         
   1   2   0        481.13        438.12        18.11 o                         
   2   2   0       1914.74       2082.54        42.12 o                         
   3   2   0        117.65        151.29        18.53 o                         
   4   2   0       1063.79        975.75        44.27 o                         
   5   2   0          3.54          1.14         6.17 o                         
   6   2   0          4.18         17.67        12.65 o                         
   7   2   0          0.79         12.02        15.17 o                         
   8   2   0       2587.09       2668.86       148.03 o                         
   9   2   0        135.08        126.36        39.52 o                         
  10   2   0        451.31        380.91        63.70 o                         
  11   2   0         73.89        106.04        39.65 o                         
 -11   3   0         39.11         43.45        27.85 o                         
 -10   3   0          0.56         -9.71        13.47 o                         
  -9   3   0         54.80         40.86        23.40 o                         
  -8   3   0        159.59        176.25        39.08 o                         
  -7   3   0       2327.65       2467.46       128.78 o                         
  -6   3   0        735.10        741.44        62.92 o                         
  -5   3   0       1410.58       1326.60        77.85 o                         
  -4   3   0       1658.27       1771.02        34.67 o                         
  -3   3   0        997.11        973.77        29.69 o                         
  -2   3   0      29597.80      29742.55       243.27 o                         
  -1   3   0       1447.31       1327.52        33.88 o                         
   0   3   0       2736.72       2548.15        35.69 o                         
   1   3   0         17.70         25.52         5.91 o                         
   2   3   0          6.17          6.32         4.80 o                         
   3   3   0         67.04         81.08        10.05 o                         
   4   3   0          5.26         30.04        13.81 o                         
   5   3   0        301.46        277.53        38.21 o                         
   6   3   0       4302.90       4200.54       167.07 o                         
   7   3   0         83.60        105.15        31.67 o                         
   8   3   0        142.66         96.87        30.37 o                         
   9   3   0         78.17        114.63        34.26 o                         
  10   3   0        154.99        146.03        41.24 o                         
  11   3   0         58.68        119.83        43.34 o                         
 -11   4   0        438.53        419.61        71.78 o                         
 -10   4   0          7.57         -1.24        15.63 o                         
  -9   4   0          1.10         -0.50        16.07 o                         
  -8   4   0       2642.21       2441.45       138.96 o                         
  -7   4   0          2.05        -23.04        23.04 o                         
  -6   4   0       1257.66       1439.24        63.30 o                         
  -5   4   0        168.99        149.96        13.48 o                         
  -4   4   0       1701.42       1800.21        55.67 o                         
  -3   4   0       4343.49       4393.62        62.96 o                         
  -2   4   0        437.23        412.01        11.70 o                         
  -1   4   0         57.16         37.28         4.45 o                         
   0   4   0      40015.64      39836.68       366.37 o                         
   1   4   0       1592.27       1620.72        46.14 o                         
   2   4   0        411.07        418.09        24.52 o                         
   3   4   0        161.22        136.97        16.53 o                         
   4   4   0       1777.43       1736.91        90.40 o                         
   5   4   0         26.09         53.92        22.51 o                         
   6   4   0          0.74          3.44        12.79 o                         
   7   4   0        275.41        373.80        55.18 o                         
   8   4   0        208.23        300.27        52.71 o                         
   9   4   0         40.16         57.99        21.97 o                         
  10   4   0        174.36        135.64        41.34 o                         
 -11   5   0        122.32        177.72        45.86 o                         
 -10   5   0          0.13         34.01        27.35 o                         
  -9   5   0        513.50        494.27        66.42 o                         
  -8   5   0          0.22        -19.87        20.79 o                         
  -7   5   0        830.27        820.48        47.66 o                         
  -6   5   0         89.38        103.18        10.38 o                         
  -5   5   0        519.80        521.62        19.12 o                         
  -4   5   0       5206.72       5490.86        91.66 o                         
  -3   5   0         58.18         54.41         6.90 o                         
  -2   5   0        397.36        323.69        12.03 o                         
  -1   5   0         66.54         56.35         5.73 o                         
   0   5   0       1704.35       1622.09        43.42 o                         
   1   5   0        901.60        872.23        36.18 o                         
   2   5   0       1566.95       1328.74        48.46 o                         
   3   5   0        238.64        205.67        20.92 o                         
   4   5   0       1322.03       1235.39        78.06 o                         
   5   5   0         73.24         52.48        19.03 o                         
   6   5   0       5280.47       5384.22       204.54 o                         
   7   5   0        311.96        385.27        55.34 o                         
   8   5   0        252.89        243.30        47.62 o                         
   9   5   0         50.49         29.83        24.01 o                         
  10   5   0         58.91         56.98        33.80 o                         
 -11   6   0         17.95         30.63        29.64 o                         
 -10   6   0          0.34        -14.16        14.76 o                         
  -9   6   0        458.01        440.66        64.30 o                         
  -8   6   0        281.86        290.97        25.82 o                         
  -7   6   0        737.92        759.36        40.60 o                         
  -6   6   0          0.00          4.46         3.62 o                         
  -5   6   0         32.23         53.17         7.56 o                         
  -4   6   0        189.50        174.77        13.24 o                         
  -3   6   0        621.43        554.06        19.98 o                         
  -2   6   0         58.56         51.07         8.58 o                         
  -1   6   0        199.85        203.02        11.76 o                         
   0   6   0        354.30        334.02        19.25 o                         
   1   6   0       1207.57       1196.69        43.24 o                         
   2   6   0       1169.78       1169.15        48.29 o                         
   3   6   0         28.05         33.17        15.62 o                         
   4   6   0        708.69        651.05        59.75 o                         
   5   6   0        358.61        364.70        50.73 o                         
   6   6   0        581.40        673.80        69.35 o                         
   7   6   0          1.84         15.02        18.25 o                         
   8   6   0       2037.51       2376.30       149.65 o                         
   9   6   0         12.01         28.81        26.44 o                         
  10   6   0        133.37        142.03        44.39 o                         
 -11   7   0         33.71         -1.31        26.18 o                         
 -10   7   0         12.01         30.78        15.05 o                         
  -9   7   0         81.67         90.65        20.43 o                         
  -8   7   0          6.03         60.20        14.91 o                         
  -7   7   0         41.72         69.57        13.24 o                         
  -6   7   0         35.92         37.93         6.50 o                         
  -5   7   0         29.39         32.86         8.27 o                         
  -4   7   0        118.19        157.36        14.26 o                         
  -3   7   0       2870.38       2711.59        68.09 o                         
  -2   7   0      10529.67      11050.28       140.14 o                         
  -1   7   0       2224.83       2162.68        41.35 o                         
   0   7   0        116.20        126.44        12.73 o                         
   1   7   0        183.55        215.66        17.26 o                         
   2   7   0       3760.20       3897.52       142.45 o                         
   3   7   0        368.39        295.58        40.36 o                         
   4   7   0       1037.22       1033.16        78.73 o                         
   5   7   0        299.56        347.41        50.54 o                         
   6   7   0        583.54        600.62        68.58 o                         
   7   7   0          4.35          2.68        14.40 o                         
   8   7   0        245.46        252.63        50.18 o                         
   9   7   0         66.68        110.15        38.78 o                         
 -10   8   0         11.32         11.36        40.80 o                         
  -9   8   0         64.04         74.56        15.91 o                         
  -8   8   0        196.27        197.63        22.07 o                         
  -7   8   0        245.55        268.51        16.73 o                         
  -6   8   0         20.20         27.97         9.28 o                         
  -5   8   0         35.93         24.37         5.96 o                         
  -4   8   0        634.48        669.43        32.33 o                         
  -3   8   0       3383.75       3528.41        76.55 o                         
  -2   8   0       2241.32       2475.04        53.23 o                         
  -1   8   0       3606.68       3702.36        75.79 o                         
   0   8   0        239.08        243.46        32.13 o                         
   1   8   0         31.78         17.68         8.65 o                         
   2   8   0         12.38          2.64        11.61 o                         
   3   8   0         19.98         18.96        10.44 o                         
   4   8   0       4077.48       4511.01       179.60 o                         
   5   8   0         28.33         45.15        19.40 o                         
   6   8   0         51.14         41.39        22.75 o                         
   7   8   0          0.09          8.58        20.74 o                         
   8   8   0        360.93        378.72        63.26 o                         
   9   8   0          2.60          3.74        20.08 o                         
 -10   9   0         29.40         56.49        28.21 o                         
  -9   9   0        475.71        466.90        46.67 o                         
  -8   9   0         20.61         25.18         8.83 o                         
  -7   9   0        213.08        212.90        15.83 o                         
  -6   9   0        154.47        201.69        27.32 o                         
  -5   9   0       1773.12       1864.02        77.89 o                         
  -4   9   0         38.22         63.63        15.29 o                         
  -3   9   0         15.07         27.08         8.97 o                         
  -2   9   0       1480.54       1455.93        59.04 o                         
  -1   9   0        864.11        859.41        44.51 o                         
   0   9   0        160.20        139.54        27.32 o                         
   1   9   0         45.16         65.45        14.28 o                         
   2   9   0        851.32        821.01        68.86 o                         
   3   9   0       1219.26       1155.67        87.57 o                         
   4   9   0         46.44        105.07        27.94 o                         
   5   9   0         44.11         44.95        23.43 o                         
   6   9   0       1279.42       1139.47       100.31 o                         
   7   9   0          0.69        -17.40        17.40 o                         
   8   9   0        110.01        197.95        47.83 o                         
   9   9   0         26.09         36.41        28.38 o                         
 -10  10   0        134.12        190.89        32.49 o                         
  -9  10   0        302.42        323.36        40.60 o                         
  -8  10   0         46.38         67.72        18.31 o                         
  -7  10   0         50.00         59.04        12.73 o                         
  -6  10   0         18.28         31.33        27.77 o                         
  -5  10   0        115.17         82.72        17.64 o                         
  -4  10   0         23.94         42.78        10.19 o                         
  -3  10   0       3827.61       3674.61        86.05 o                         
  -2  10   0         11.58         80.94        17.96 o                         
  -1  10   0         51.11         39.63        10.52 o                         
   0  10   0       1874.77       1835.75       100.47 o                         
   1  10   0        114.34         77.85        21.64 o                         
   2  10   0        440.82        405.33        36.68 o                         
   3  10   0        427.40        469.42        40.45 o                         
   4  10   0        669.16        684.57        72.92 o                         
   5  10   0        427.85        468.94        66.22 o                         
   6  10   0          0.84        -22.81        22.81 o                         
   7  10   0          4.32         82.89        35.34 o                         
   8  10   0       1281.37       1284.75       122.62 o                         
  -9  11   0        185.30        190.27        32.36 o                         
  -8  11   0         11.51         64.09        21.21 o                         
  -7  11   0        538.61        466.84        34.40 o                         
  -6  11   0        157.02        185.98        44.59 o                         
  -5  11   0         66.68         44.19        14.34 o                         
  -4  11   0        189.22        158.04        18.23 o                         
  -3  11   0       2052.90       2178.73        80.49 o                         
  -2  11   0          6.42          8.29         9.22 o                         
  -1  11   0       1192.89       1139.40        57.95 o                         
   0  11   0        112.89         86.47        21.54 o                         
   1  11   0        295.88        227.93        38.28 o                         
   2  11   0        728.36        840.15        54.66 o                         
   3  11   0         65.70         71.73        32.91 o                         
   4  11   0         36.76         64.84        24.97 o                         
   5  11   0         92.65        124.34        37.29 o                         
   6  11   0        269.08        367.18        65.13 o                         
   7  11   0        176.80        172.53        48.23 o                         
  -9  12   0         94.68        141.17        27.60 o                         
  -8  12   0          0.19         52.52        20.35 o                         
  -7  12   0        224.46        193.40        31.29 o                         
  -6  12   0        226.52        253.47        71.43 o                         
  -5  12   0        134.30        102.10        25.15 o                         
  -4  12   0        103.24        105.64        32.35 o                         
  -3  12   0          1.23          8.61         9.92 o                         
  -2  12   0          2.25         28.57        16.73 o                         
  -1  12   0        157.09        227.03        30.46 o                         
   0  12   0         60.94         70.75        26.58 o                         
   1  12   0        184.05        231.15        42.27 o                         
   2  12   0          0.03         14.60         9.50 o                         
   3  12   0         65.63         79.65        20.90 o                         
   4  12   0       1795.31       1922.74        94.27 o                         
   5  12   0        191.67        256.60        54.52 o                         
   6  12   0        116.13         61.16        28.21 o                         
   7  12   0         37.75        -25.84        25.84 o                         
  -8  13   0         17.83         66.20        22.13 o                         
  -7  13   0         27.08         26.83        22.04 o                         
  -6  13   0         45.16         66.18        19.10 o                         
  -5  13   0        849.83        821.37        60.51 o                         
  -4  13   0          0.65         86.06        20.93 o                         
  -3  13   0         88.48         76.80        22.58 o                         
  -2  13   0         68.38         48.01        14.46 o                         
  -1  13   0         45.04         78.95        17.60 o                         
   0  13   0         27.65         29.01        20.28 o                         
   1  13   0        367.60        328.91        50.02 o                         
   2  13   0        395.91        396.68        58.36 o                         
   3  13   0        711.39        707.04        56.29 o                         
   4  13   0        164.08        161.69        28.06 o                         
   5  13   0        240.61        258.50        38.82 o                         
   6  13   0          3.91          9.04        20.78 o                         
  -7  14   0          4.93          4.27        16.06 o                         
  -6  14   0          4.09         21.15        11.71 o                         
  -5  14   0        445.89        365.76        60.70 o                         
  -4  14   0         29.26          7.38         9.72 o                         
  -3  14   0        238.09        272.71        39.50 o                         
  -2  14   0          0.10         13.38        10.45 o                         
  -1  14   0        548.11        512.22        44.91 o                         
   0  14   0         63.95         45.26        14.47 o                         
   1  14   0        511.15        511.64        67.85 o                         
   2  14   0         41.85        112.34        37.16 o                         
   3  14   0        356.44        296.21        38.95 o                         
   4  14   0        271.09        234.29        34.96 o                         
   5  14   0         21.97         25.26        17.56 o                         
  -6  15   0          4.93         47.24        30.72 o                         
  -5  15   0        102.36         57.15        25.47 o                         
  -4  15   0         90.35        126.07        26.67 o                         
  -3  15   0        202.37        190.37        28.34 o                         
  -2  15   0         15.01         37.63        15.51 o                         
  -1  15   0        370.48        365.15        39.88 o                         
   0  15   0        113.84        141.80        25.68 o                         
   1  15   0        620.27        736.16        80.63 o                         
   2  15   0        105.91        183.03        42.50 o                         
   3  15   0        174.91        231.30        50.99 o                         
   4  15   0          7.19         29.89        17.61 o                         
  -5  16   0         41.47         53.07        25.80 o                         
  -4  16   0          1.49         15.66        13.91 o                         
  -3  16   0         82.89        113.87        24.09 o                         
  -2  16   0          9.27         15.10        14.13 o                         
  -1  16   0         53.45          9.90        16.22 o                         
   0  16   0          9.21         49.04        34.02 o                         
   1  16   0        124.82        205.04        33.41 o                         
   2  16   0          1.09         15.01        17.88 o                         
  -2  17   0          7.67          9.52        13.30 o                         
  -1  17   0        305.03        302.80        38.83 o                         
   0  17   0          0.48         26.98        14.86 o                         
   0 -17   1        371.34        405.96        83.63 o                         
   1 -17   1          7.63         57.95        21.26 o                         
   2 -17   1          0.73          5.95        11.04 o                         
   3 -17   1          8.72         18.12        15.10 o                         
  -3 -16   1         42.85         84.27        35.18 o                         
  -2 -16   1         29.42          7.29        17.29 o                         
  -1 -16   1         10.73         21.07        21.96 o                         
   0 -16   1        578.69        509.79       108.76 o                         
   1 -16   1          0.95          2.11        10.57 o                         
   2 -16   1         88.95         99.03        22.25 o                         
   3 -16   1          6.48         35.02        14.15 o                         
   4 -16   1        105.58        141.65        42.12 o                         
   5 -16   1          9.27         60.26        30.26 o                         
  -4 -15   1        195.00        211.30        36.78 o                         
  -3 -15   1        245.65        166.04        42.24 o                         
  -2 -15   1        167.71        207.03        46.82 o                         
  -1 -15   1         64.97         59.76        29.24 o                         
   0 -15   1        278.76        286.62        35.45 o                         
   1 -15   1         85.91        126.59        24.60 o                         
   2 -15   1        102.86        120.63        24.03 o                         
   3 -15   1          2.31          8.36        10.10 o                         
   4 -15   1        342.35        390.41        33.46 o                         
   5 -15   1         32.71         36.76        23.47 o                         
   6 -15   1         78.71         94.05        24.02 o                         
  -5 -14   1        206.03        187.88        34.29 o                         
  -4 -14   1        133.51        138.32        27.44 o                         
  -3 -14   1         64.40         47.32        17.36 o                         
  -2 -14   1       1443.09       1482.72       117.97 o                         
  -1 -14   1         27.59         81.56        30.89 o                         
   0 -14   1        265.16        282.22        55.62 o                         
   1 -14   1          0.53          4.79         9.84 o                         
   2 -14   1         25.53         27.55        14.54 o                         
   3 -14   1         28.84         57.53        17.38 o                         
   4 -14   1          1.73         22.24        11.54 o                         
   5 -14   1        224.39        276.62        53.11 o                         
   6 -14   1        125.74        146.91        27.11 o                         
   7 -14   1          2.68         -2.94        11.44 o                         
  -6 -13   1         14.21        -16.32        16.32 o                         
  -5 -13   1        246.43        309.47        41.64 o                         
  -4 -13   1         26.61         16.42        24.05 o                         
  -3 -13   1        626.61        726.62        57.37 o                         
  -2 -13   1         93.76         69.97        26.86 o                         
  -1 -13   1          4.49         31.82        21.62 o                         
   0 -13   1        290.38        317.71        49.26 o                         
   1 -13   1          4.34         12.29        19.16 o                         
   2 -13   1        110.33        144.84        23.14 o                         
   3 -13   1         10.46         22.25        13.43 o                         
   4 -13   1        789.84        755.03        57.91 o                         
   5 -13   1         91.90        191.03        49.45 o                         
   6 -13   1         26.21         22.47        10.99 o                         
   7 -13   1         23.44         47.25        36.96 o                         
   8 -13   1        266.43        247.26        61.26 o                         
  -7 -12   1         18.88          4.84        16.06 o                         
  -6 -12   1        168.60        198.41        46.96 o                         
  -5 -12   1        462.77        372.69        60.05 o                         
  -4 -12   1        378.50        358.20        39.77 o                         
  -3 -12   1        120.62        123.99        37.80 o                         
  -2 -12   1          3.08          6.67        10.65 o                         
  -1 -12   1        433.21        529.83        61.94 o                         
   0 -12   1        143.11        102.01        25.02 o                         
   1 -12   1        139.59        103.72        18.25 o                         
   2 -12   1        722.79        674.93        46.60 o                         
   3 -12   1         15.35         13.47        12.92 o                         
   4 -12   1        263.21        303.05        26.38 o                         
   5 -12   1          5.12         -4.54        10.31 o                         
   6 -12   1          6.03          3.62        10.21 o                         
   7 -12   1          0.55          2.55        11.51 o                         
   8 -12   1         46.01         45.10        27.44 o                         
   9 -12   1         58.14         84.18        23.31 o                         
  -8 -11   1          0.09         29.77        22.59 o                         
  -7 -11   1       1441.65       1458.83       127.35 o                         
  -6 -11   1         64.40        112.33        36.69 o                         
  -5 -11   1          1.23         42.62        25.59 o                         
  -4 -11   1        339.60        360.49        39.48 o                         
  -3 -11   1          2.62          8.70        12.29 o                         
  -2 -11   1        462.87        551.14        44.50 o                         
  -1 -11   1        127.51        122.13        30.17 o                         
   0 -11   1         12.72          8.56        15.57 o                         
   1 -11   1       1489.95       1402.98        66.43 o                         
   2 -11   1         24.55          9.19         8.90 o                         
   3 -11   1         37.39         62.37        12.85 o                         
   4 -11   1         36.82         28.53        13.39 o                         
   5 -11   1         89.44         83.55        18.36 o                         
   6 -11   1        773.01        870.29        59.13 o                         
   7 -11   1          0.28         14.02         8.67 o                         
   8 -11   1        171.74        150.41        27.53 o                         
   9 -11   1         12.07         28.57        16.72 o                         
  -8 -10   1         44.22         46.48        30.16 o                         
  -7 -10   1        219.11        158.44        41.12 o                         
  -6 -10   1         35.78         25.01        16.79 o                         
  -5 -10   1       1576.07       1710.48       119.48 o                         
  -4 -10   1          0.92          5.35        14.45 o                         
  -3 -10   1         30.42         36.79        13.37 o                         
  -2 -10   1       1357.67       1376.17        66.24 o                         
  -1 -10   1       1204.58       1115.61        81.78 o                         
   0 -10   1        417.91        423.47        47.94 o                         
   1 -10   1        159.52        134.64        18.22 o                         
   2 -10   1       2970.57       2899.01        88.84 o                         
   3 -10   1        932.95        800.84        61.64 o                         
   4 -10   1         15.77         -0.39        10.62 o                         
   5 -10   1        107.50        135.48        23.55 o                         
   6 -10   1        556.54        644.95        48.70 o                         
   7 -10   1          7.54         18.42         9.18 o                         
   8 -10   1        304.56        321.47        37.33 o                         
   9 -10   1          5.64         15.66        12.48 o                         
  10 -10   1         83.12         92.93        24.76 o                         
  -9  -9   1          4.92         -3.62        18.12 o                         
  -8  -9   1          0.93        -16.07        19.34 o                         
  -7  -9   1        602.40        527.66        73.08 o                         
  -6  -9   1         41.31         42.30        21.71 o                         
  -5  -9   1        186.59        243.64        46.20 o                         
  -4  -9   1        336.35        416.68        54.90 o                         
  -3  -9   1       2330.46       2355.75       122.70 o                         
  -2  -9   1         38.06         42.44        12.69 o                         
  -1  -9   1         80.43        112.43        17.44 o                         
   0  -9   1        552.03        501.62        50.79 o                         
   1  -9   1       3124.51       3001.22        86.13 o                         
   2  -9   1       2928.13       3094.62        86.04 o                         
   3  -9   1          0.08         -3.18         5.58 o                         
   4  -9   1        978.91       1044.81        61.57 o                         
   5  -9   1        462.71        427.20        70.57 o                         
   6  -9   1        460.84        505.49        31.25 o                         
   7  -9   1        158.90        159.79        14.17 o                         
   8  -9   1          4.81         12.17         9.63 o                         
   9  -9   1         78.35        151.94        36.05 o                         
  10  -9   1         35.14         50.61        19.62 o                         
  -9  -8   1        466.92        425.90        70.81 o                         
  -8  -8   1          3.58         17.30        22.80 o                         
  -7  -8   1        143.07         62.65        28.12 o                         
  -6  -8   1        116.69        121.59        32.06 o                         
  -5  -8   1        110.96        131.88        32.42 o                         
  -4  -8   1        224.58        231.55        41.00 o                         
  -3  -8   1       1078.16       1167.58        80.59 o                         
  -2  -8   1        246.63        226.00        46.87 o                         
  -1  -8   1        137.92        109.19        16.27 o                         
   0  -8   1         28.72         31.67         9.23 o                         
   1  -8   1        313.43        371.44        23.55 o                         
   2  -8   1       1004.04        950.76        32.18 o                         
   3  -8   1       3065.69       2982.96        69.60 o                         
   4  -8   1         72.90         76.11        19.21 o                         
   5  -8   1         12.37          9.63         6.08 o                         
   6  -8   1        444.38        468.39        24.24 o                         
   7  -8   1        106.28        119.66        12.10 o                         
   8  -8   1         84.04         98.49        15.10 o                         
   9  -8   1          0.57         20.74        14.56 o                         
  10  -8   1         27.96         20.32        20.89 o                         
 -10  -7   1          2.21         17.32        16.77 o                         
  -9  -7   1        950.30        956.32       102.49 o                         
  -8  -7   1         87.18         98.64        36.03 o                         
  -7  -7   1         96.92         91.35        25.08 o                         
  -6  -7   1         87.05         74.93        27.29 o                         
  -5  -7   1       1864.55       2143.57       120.30 o                         
  -4  -7   1        461.10        486.32        52.90 o                         
  -3  -7   1       5995.77       6089.58       190.61 o                         
  -2  -7   1        635.99        694.47        54.29 o                         
  -1  -7   1       1777.51       1983.05        60.97 o                         
   0  -7   1       1563.82       1569.18        54.82 o                         
   1  -7   1        973.01        827.88        32.57 o                         
   2  -7   1        363.47        350.28        21.34 o                         
   3  -7   1       2427.72       2717.22        53.70 o                         
   4  -7   1       1335.81       1411.07        44.46 o                         
   5  -7   1         58.42         66.36        10.10 o                         
   6  -7   1        160.91        155.18        11.40 o                         
   7  -7   1        107.29         91.31         9.96 o                         
   8  -7   1       1380.57       1310.61        40.51 o                         
   9  -7   1         81.68         71.71        18.64 o                         
  10  -7   1        203.13        205.27        33.01 o                         
  11  -7   1          0.35          4.62        17.18 o                         
 -10  -6   1          0.86          8.41        17.21 o                         
  -9  -6   1         25.31         57.43        35.18 o                         
  -8  -6   1         46.45         62.19        33.36 o                         
  -7  -6   1         32.74         32.41        21.23 o                         
  -6  -6   1          1.07         38.07        22.09 o                         
  -5  -6   1       4356.19       4640.19       176.68 o                         
  -4  -6   1        402.31        374.35        44.69 o                         
  -3  -6   1       6177.60       6733.56       193.95 o                         
  -2  -6   1        449.11        431.90        28.12 o                         
  -1  -6   1       5754.96       5606.90        89.75 o                         
   0  -6   1         49.38         55.38         7.45 o                         
   1  -6   1        156.06        158.44        11.80 o                         
   2  -6   1       1575.06       1471.55        32.12 o                         
   3  -6   1        300.34        231.82        14.45 o                         
   4  -6   1        522.40        511.04        25.24 o                         
   5  -6   1        146.46        182.94        13.64 o                         
   6  -6   1          8.57         10.29         4.17 o                         
   7  -6   1        485.80        553.09        29.90 o                         
   8  -6   1        164.29        161.79        36.37 o                         
   9  -6   1          0.09         29.99        21.14 o                         
  10  -6   1        123.24        154.85        43.74 o                         
  11  -6   1          7.90        -10.76        17.30 o                         
 -10  -5   1          0.04        -20.93        21.14 o                         
  -9  -5   1         19.01         -8.69        21.38 o                         
  -8  -5   1         13.59         51.22        26.80 o                         
  -7  -5   1       6166.20       6004.67       227.00 o                         
  -6  -5   1         34.85         59.62        27.47 o                         
  -5  -5   1        946.08       1039.04        77.61 o                         
  -4  -5   1        462.70        462.21        48.07 o                         
  -3  -5   1       1017.43        981.98        43.71 o                         
  -2  -5   1       1353.24       1250.03        45.52 o                         
  -1  -5   1        213.43        225.64        14.32 o                         
   0  -5   1        779.40        826.97        24.22 o                         
   1  -5   1       6182.50       5898.28        70.31 o                         
   2  -5   1          4.58         11.30         3.41 o                         
   3  -5   1       3277.28       3519.27        63.99 o                         
   4  -5   1       3673.53       3713.16        76.15 o                         
   5  -5   1       1114.66       1159.24        31.82 o                         
   6  -5   1         87.42         93.21        10.91 o                         
   7  -5   1         34.02         55.38        25.16 o                         
   8  -5   1         91.60        130.72        36.12 o                         
   9  -5   1         95.12         96.05        33.16 o                         
  10  -5   1        261.00        199.68        45.78 o                         
  11  -5   1          0.03         -9.82        19.81 o                         
 -11  -4   1         20.87         60.95        35.68 o                         
 -10  -4   1        167.94        201.79        49.49 o                         
  -9  -4   1         52.42         66.30        26.92 o                         
  -8  -4   1         12.19         52.41        28.40 o                         
  -7  -4   1        414.01        408.70        54.90 o                         
  -6  -4   1         73.41         45.79        19.47 o                         
  -5  -4   1       8856.42       8296.15       236.55 o                         
  -4  -4   1         63.17         47.18        14.26 o                         
  -3  -4   1         84.79         73.42        10.16 o                         
  -2  -4   1         63.96         61.68        11.79 o                         
  -1  -4   1        541.55        496.59        28.38 o                         
   0  -4   1         83.11         73.11        10.02 o                         
   1  -4   1        180.00        220.19        12.31 o                         
   2  -4   1       1631.56       1556.47        27.87 o                         
   3  -4   1      16652.97      16660.56       143.04 o                         
   4  -4   1       1726.58       1790.38        55.28 o                         
   5  -4   1        118.14        112.16        10.69 o                         
   6  -4   1       1277.35       1189.61        65.40 o                         
   7  -4   1         30.97         39.70        19.92 o                         
   8  -4   1       1954.41       1917.26       121.09 o                         
   9  -4   1         43.68         10.30        12.74 o                         
  10  -4   1        398.32        435.93        66.42 o                         
  11  -4   1        220.09        165.72        46.64 o                         
 -11  -3   1         98.47         60.82        31.41 o                         
 -10  -3   1          5.30         24.05        24.61 o                         
  -9  -3   1        162.64        140.73        38.61 o                         
  -8  -3   1        173.24        181.95        41.60 o                         
  -7  -3   1        795.29        785.94        73.23 o                         
  -6  -3   1         10.75         11.59        14.00 o                         
  -5  -3   1        954.23       1036.45        71.97 o                         
  -4  -3   1        137.47        158.55        18.40 o                         
  -3  -3   1       3641.44       3343.69        80.54 o                         
  -2  -3   1        728.34        723.74        29.50 o                         
  -1  -3   1      22584.39      23713.06       275.98 o                         
   0  -3   1         12.33         19.67         2.86 o                         
   1  -3   1       4648.41       4862.84        50.10 o                         
   2  -3   1       2723.25       2906.41        45.56 o                         
   3  -3   1       4483.43       4371.42        66.72 o                         
   4  -3   1        318.81        329.03        14.61 o                         
   5  -3   1       3185.86       3221.03        55.71 o                         
   6  -3   1          3.62          9.92         7.85 o                         
   7  -3   1        324.61        344.98        47.76 o                         
   8  -3   1        811.05        788.14        78.62 o                         
   9  -3   1        860.64        793.62        85.18 o                         
  10  -3   1        177.45        328.30        58.02 o                         
  11  -3   1         46.94         45.97        28.39 o                         
 -11  -2   1        107.62        116.83        44.37 o                         
 -10  -2   1         93.50         47.68        28.39 o                         
  -9  -2   1       1055.72       1095.04        99.79 o                         
  -8  -2   1       1038.34        888.21        84.40 o                         
  -7  -2   1        348.87        292.55        32.27 o                         
  -6  -2   1        232.43        217.87        19.80 o                         
  -5  -2   1        166.16        211.61        43.52 o                         
  -4  -2   1          1.40          0.54         6.42 o                         
  -2  -2   1          0.09          4.88         5.35 o                         
  -1  -2   1      41281.66      44621.15       520.40 o                         
   0  -2   1          4.15          4.40         1.82 o                         
   1  -2   1       2175.56       2418.95        29.32 o                         
   2  -2   1       2640.48       2748.28        42.06 o                         
   3  -2   1      11773.79      12147.94       101.98 o                         
   4  -2   1       2315.99       2431.49        76.93 o                         
   5  -2   1         71.15         78.10         8.20 o                         
   6  -2   1        141.77        159.70        18.54 o                         
   7  -2   1       2070.85       2144.97        72.34 o                         
   8  -2   1         44.08         18.49        18.38 o                         
   9  -2   1        105.92         81.05        29.04 o                         
  10  -2   1        116.42        102.91        35.40 o                         
  11  -2   1        112.83        133.20        43.42 o                         
 -11  -1   1          7.20         51.39        26.84 o                         
 -10  -1   1        446.38        615.19        80.70 o                         
  -9  -1   1        125.66         78.42        19.12 o                         
  -8  -1   1        324.05        352.96        56.37 o                         
  -7  -1   1       8352.14       8540.75       379.20 o                         
  -6  -1   1        159.22        143.12        17.65 o                         
  -5  -1   1       2104.99       2321.45        79.78 o                         
  -4  -1   1          9.26          9.98         6.21 o                         
  -3  -1   1       2402.13       2551.94        52.03 o                         
  -2  -1   1        641.46        516.65        23.01 o                         
  -1  -1   1      10658.01      10459.91       129.76 o                         
   0  -1   1          0.06          0.23         0.64 o                         
   1  -1   1      38217.61      37914.91       566.97 o                         
   2  -1   1         87.79         68.82         4.37 o                         
   3  -1   1         36.73         25.14         3.15 o                         
   4  -1   1        464.13        425.10        16.17 o                         
   5  -1   1       2420.08       2364.63        48.53 o                         
   6  -1   1        915.40        873.07        72.07 o                         
   7  -1   1        118.30        114.75        16.67 o                         
   8  -1   1         74.83         85.40        26.54 o                         
   9  -1   1         82.98         36.05        23.38 o                         
  10  -1   1         19.49         32.76        17.69 o                         
  11  -1   1          1.36         16.81        18.48 o                         
 -11   0   1         68.43         39.99        44.39 o                         
 -10   0   1        399.41        427.39        67.66 o                         
  -9   0   1         78.24         69.16        27.92 o                         
  -8   0   1         26.47         -7.24        18.30 o                         
  -7   0   1        550.97        706.20       100.37 o                         
  -6   0   1         68.43         35.10        22.25 o                         
  -5   0   1       6917.99       6626.52       102.78 o                         
  -4   0   1         10.14         10.76         3.55 o                         
  -3   0   1       1419.31       1512.91        37.45 o                         
  -2   0   1        151.52        109.33         7.02 o                         
  -1   0   1       4443.49       4993.81        55.16 o                         
   1   0   1        363.13        378.21         9.36 o                         
   2   0   1         24.92         28.94         3.59 o                         
   3   0   1       9855.81      10225.19       122.16 o                         
   4   0   1         53.97         56.15         7.03 o                         
   5   0   1         56.62         66.73         9.39 o                         
   6   0   1        451.77        485.64        71.08 o                         
   7   0   1       7370.67       6884.19       233.51 o                         
   8   0   1        471.88        430.12        59.16 o                         
   9   0   1         19.65         21.76        15.71 o                         
  10   0   1        135.17        118.47        37.37 o                         
  11   0   1        103.97        107.83        34.32 o                         
 -11   1   1          5.51          2.42        24.34 o                         
 -10   1   1          0.27         14.42        15.82 o                         
  -9   1   1         96.98        146.99        38.61 o                         
  -8   1   1         14.38         19.25         8.42 o                         
  -7   1   1         16.42         11.73        27.90 o                         
  -6   1   1       1261.15       1183.56        67.54 o                         
  -5   1   1          3.92          4.34         4.55 o                         
  -4   1   1        369.19        350.45        22.85 o                         
  -3   1   1      17217.76      16281.25       130.93 o                         
  -2   1   1       1761.59       1869.38        78.70 o                         
  -1   1   1        364.81        382.18        13.52 o                         
   0   1   1         64.53         57.25        40.37 o                         
   1   1   1      40214.77      42262.75       372.00 o                         
   2   1   1         48.20         26.75         4.91 o                         
   3   1   1        627.22        670.61        21.70 o                         
   4   1   1         20.48         19.16         5.48 o                         
   5   1   1         54.84         43.08         7.31 o                         
   6   1   1        780.33        816.26        60.22 o                         
   7   1   1        927.43        859.47        54.23 o                         
   8   1   1        104.28         89.64        28.09 o                         
   9   1   1        535.11        503.24        68.07 o                         
  10   1   1        196.62        239.87        51.94 o                         
  11   1   1          0.62         18.10        27.43 o                         
 -11   2   1         74.31         61.63        31.98 o                         
 -10   2   1          6.98          7.50        18.79 o                         
  -9   2   1        777.20        741.52        82.22 o                         
  -8   2   1         64.74         55.43        11.77 o                         
  -7   2   1        142.60        135.73        15.65 o                         
  -6   2   1       2557.24       2252.00        74.49 o                         
  -5   2   1        790.20        740.38        26.24 o                         
  -4   2   1        197.19        169.77        14.03 o                         
  -3   2   1          3.84         10.69         4.19 o                         
  -2   2   1         60.15         49.44         7.25 o                         
  -1   2   1      24007.37      23923.64       153.73 o                         
   0   2   1         67.73        123.17        11.03 o                         
   1   2   1       3148.71       3188.83        71.62 o                         
   2   2   1        101.36         96.02        10.98 o                         
   3   2   1       6031.39       5892.31       173.48 o                         
   4   2   1          6.52          5.10         4.37 o                         
   5   2   1         36.29         30.03         9.63 o                         
   6   2   1        175.97        211.54        38.59 o                         
   7   2   1          5.08        -11.56        12.66 o                         
   8   2   1        102.03        141.77        36.28 o                         
   9   2   1         43.45        168.22        42.62 o                         
  10   2   1         59.12        112.43        40.39 o                         
  11   2   1        223.47        284.93        57.70 o                         
 -11   3   1         22.65         37.47        27.59 o                         
 -10   3   1        165.48        185.78        43.21 o                         
  -9   3   1        282.47        257.12        48.94 o                         
  -8   3   1        269.77        245.80        45.08 o                         
  -7   3   1       2882.58       2577.40       134.17 o                         
  -6   3   1        672.46        773.87        47.79 o                         
  -5   3   1       2823.39       2860.29        80.56 o                         
  -4   3   1        878.87        740.74        31.61 o                         
  -3   3   1       1779.76       1692.23        40.96 o                         
  -2   3   1        918.35        890.36        19.27 o                         
  -1   3   1      17311.26      17427.05       120.67 o                         
   0   3   1       2100.97       1990.89        42.01 o                         
   1   3   1        138.77        175.59        13.61 o                         
   2   3   1        642.24        623.60        29.61 o                         
   3   3   1        575.16        631.83        43.62 o                         
   4   3   1        155.19        149.46        25.99 o                         
   5   3   1       2519.03       2189.56       109.27 o                         
   6   3   1        256.15        280.31        41.88 o                         
   7   3   1        171.21        224.43        40.89 o                         
   8   3   1         39.45        101.98        36.36 o                         
   9   3   1        604.44        597.01        75.68 o                         
  10   3   1         55.88         44.52        29.93 o                         
 -11   4   1         47.23         97.52        37.77 o                         
 -10   4   1         18.32        -17.41        20.35 o                         
  -9   4   1        184.11        155.99        39.00 o                         
  -8   4   1        488.40        546.97        65.44 o                         
  -7   4   1         33.09         77.39        17.35 o                         
  -6   4   1       2601.05       2614.35        83.81 o                         
  -5   4   1        208.99        211.93        13.16 o                         
  -4   4   1        151.29        173.22         9.90 o                         
  -3   4   1        417.53        391.62        23.38 o                         
  -2   4   1        145.40        144.61         8.26 o                         
  -1   4   1        155.58        215.68        10.24 o                         
   0   4   1       4138.13       4224.59        64.20 o                         
   1   4   1      32573.91      33081.58       391.59 o                         
   2   4   1          2.29          0.43         5.96 o                         
   3   4   1        558.33        675.62        36.18 o                         
   4   4   1        220.01        204.69        31.57 o                         
   5   4   1       3684.49       3614.66       148.93 o                         
   6   4   1         11.69         -7.39        17.72 o                         
   7   4   1       9060.96       8998.71       285.88 o                         
   8   4   1         11.64         33.63        25.35 o                         
   9   4   1         27.46         55.21        26.91 o                         
  10   4   1         23.93         86.43        33.87 o                         
 -11   5   1         30.21         45.19        25.58 o                         
 -10   5   1         31.35         39.69        24.84 o                         
  -9   5   1        221.08        271.15        49.86 o                         
  -8   5   1        218.55        243.01        28.64 o                         
  -7   5   1        265.94        266.23        29.66 o                         
  -6   5   1         92.66         92.54        13.57 o                         
  -5   5   1         75.83         93.01        10.26 o                         
  -4   5   1       2659.67       2597.69        51.83 o                         
  -3   5   1       1009.43       1025.71        28.93 o                         
  -2   5   1          1.35          2.98         2.45 o                         
  -1   5   1        231.15        260.70        12.67 o                         
   0   5   1        258.02        273.58        19.19 o                         
   1   5   1      15344.58      15838.27       404.19 o                         
   2   5   1         38.88         47.25         9.59 o                         
   3   5   1        585.84        481.99        46.47 o                         
   4   5   1          8.86         -5.88        13.90 o                         
   5   5   1       1181.76       1067.42        81.60 o                         
   6   5   1          0.03         -2.17        18.74 o                         
   7   5   1        532.45        510.45        64.84 o                         
   8   5   1        285.70        362.34        58.35 o                         
   9   5   1         62.37        120.35        36.66 o                         
  10   5   1         18.65         31.61        23.05 o                         
 -11   6   1          7.82         23.35        14.17 o                         
 -10   6   1        237.37        269.49        36.48 o                         
  -9   6   1        224.53        252.51        32.73 o                         
  -8   6   1        251.08        249.36        24.13 o                         
  -7   6   1        156.20        182.30        19.57 o                         
  -6   6   1        108.69        111.02        18.14 o                         
  -5   6   1         13.31          7.12         4.89 o                         
  -4   6   1       1370.26       1368.84        38.07 o                         
  -3   6   1       4211.60       4640.20        58.05 o                         
  -2   6   1        990.02        933.65        24.55 o                         
  -1   6   1       1908.93       1755.52        34.08 o                         
   0   6   1       4246.88       4371.92        92.33 o                         
   1   6   1       2546.84       3039.74       129.90 o                         
   2   6   1         24.66         35.25        14.29 o                         
   3   6   1       9340.29       9303.78       248.88 o                         
   4   6   1         13.04         12.72        12.25 o                         
   5   6   1       1064.27       1114.60        86.92 o                         
   6   6   1         31.33         83.84        29.21 o                         
   7   6   1        113.84        112.24        34.63 o                         
   8   6   1         47.96         72.73        30.29 o                         
   9   6   1        191.23        201.75        48.87 o                         
  10   6   1         23.07         12.41        21.30 o                         
 -11   7   1          7.17         18.59        14.93 o                         
 -10   7   1        155.93        157.12        28.24 o                         
  -9   7   1          0.10         -8.07         8.07 o                         
  -8   7   1        919.05        863.23        44.62 o                         
  -7   7   1        275.49        274.65        21.98 o                         
  -6   7   1         69.65         93.90         8.99 o                         
  -5   7   1          8.17         27.27         7.33 o                         
  -4   7   1         42.15         34.74         6.43 o                         
  -3   7   1       3525.74       3478.79        55.98 o                         
  -2   7   1       2096.71       2273.53        61.96 o                         
  -1   7   1       1942.96       2068.69        40.19 o                         
   0   7   1        517.55        502.48        25.60 o                         
   1   7   1        329.33        449.66        30.74 o                         
   2   7   1        907.64        856.24        65.51 o                         
   3   7   1        188.69        229.42        35.15 o                         
   4   7   1          4.05         18.25        15.43 o                         
   5   7   1       3717.20       3702.22       166.74 o                         
   6   7   1          0.02          2.51        12.37 o                         
   7   7   1         33.03          4.17        16.86 o                         
   8   7   1         13.10         -1.53        20.25 o                         
   9   7   1        220.20        190.68        48.28 o                         
 -10   8   1          8.32          9.30        20.45 o                         
  -9   8   1         30.63         34.27        13.51 o                         
  -8   8   1        704.41        685.33        40.48 o                         
  -7   8   1         40.00         45.67         7.00 o                         
  -6   8   1        573.31        567.11        42.65 o                         
  -5   8   1         73.35         82.09        29.26 o                         
  -4   8   1       1996.59       2047.71        59.25 o                         
  -3   8   1         36.27         58.01         9.37 o                         
  -2   8   1       1413.76       1468.23        45.18 o                         
  -1   8   1       3954.94       3888.85        77.21 o                         
   0   8   1          0.71          0.67         8.11 o                         
   1   8   1        412.46        414.15        31.41 o                         
   2   8   1         94.04        104.20        24.28 o                         
   3   8   1       1084.02       1086.79        80.78 o                         
   4   8   1        530.26        535.08        61.89 o                         
   5   8   1        162.38        103.79        31.00 o                         
   6   8   1         10.49          1.24        16.73 o                         
   7   8   1        531.78        548.81        73.19 o                         
   8   8   1         20.84         45.92        27.80 o                         
   9   8   1         28.33         69.80        34.64 o                         
 -10   9   1        100.26         81.15        27.56 o                         
  -9   9   1         31.41         97.67        19.51 o                         
  -8   9   1        108.46         78.86        15.91 o                         
  -7   9   1        167.87        209.14        14.68 o                         
  -6   9   1        120.85        117.55        21.18 o                         
  -5   9   1         33.13         80.77        36.27 o                         
  -4   9   1       1683.17       1694.23        71.13 o                         
  -3   9   1          3.03          1.39         5.57 o                         
  -2   9   1       1606.84       1538.90        48.89 o                         
  -1   9   1        286.86        339.66        28.41 o                         
   0   9   1         30.56         57.98        17.74 o                         
   1   9   1        716.15        588.38        39.94 o                         
   2   9   1         17.46         30.44        11.12 o                         
   3   9   1         79.47         33.17        19.54 o                         
   4   9   1         47.26         38.93        19.18 o                         
   5   9   1        120.86        169.76        39.66 o                         
   6   9   1        228.60        245.14        52.49 o                         
   7   9   1         84.06         92.32        36.16 o                         
   8   9   1         14.54         38.33        32.44 o                         
 -10  10   1        231.25        282.00        46.64 o                         
  -9  10   1          0.34         40.87        18.95 o                         
  -8  10   1        933.68        967.84        50.43 o                         
  -7  10   1        183.17        189.14        21.93 o                         
  -6  10   1        444.31        413.79        44.50 o                         
  -5  10   1         91.90        103.89        19.37 o                         
  -4  10   1         78.30         57.56        13.43 o                         
  -3  10   1        645.24        753.71        45.88 o                         
  -2  10   1       2081.36       2140.21        76.02 o                         
  -1  10   1          8.23         24.88         7.78 o                         
   0  10   1        971.99        949.78        70.28 o                         
   1  10   1        116.60        112.06        24.95 o                         
   2  10   1        195.05        163.19        24.15 o                         
   3  10   1       2064.49       1999.19       122.10 o                         
   4  10   1        119.40        175.18        40.21 o                         
   5  10   1        656.84        767.56        82.07 o                         
   6  10   1        119.00         97.65        36.46 o                         
   7  10   1        160.38        205.96        49.57 o                         
   8  10   1          5.07          7.07        31.17 o                         
  -9  11   1         32.50        133.77        28.22 o                         
  -8  11   1        166.47        170.82        22.07 o                         
  -7  11   1         39.02         76.13        51.29 o                         
  -6  11   1        412.35        452.61        42.40 o                         
  -5  11   1         51.27         71.17        15.81 o                         
  -4  11   1         12.43         42.76        11.70 o                         
  -3  11   1       1192.04       1173.62        72.92 o                         
  -2  11   1        192.85        219.22        25.19 o                         
  -1  11   1         42.62         79.89        17.12 o                         
   0  11   1         11.91         -3.99        11.68 o                         
   1  11   1        860.28        968.94        77.15 o                         
   2  11   1         21.82         25.39        16.64 o                         
   3  11   1          0.11        -10.02        11.05 o                         
   4  11   1        488.23        452.02        63.80 o                         
   5  11   1        532.53        613.97        78.24 o                         
   6  11   1        235.46        217.13        49.19 o                         
   7  11   1        206.82        223.57        51.73 o                         
  -9  12   1          5.27         26.57        15.65 o                         
  -8  12   1        117.09         82.06        22.40 o                         
  -7  12   1          4.80         33.96        15.71 o                         
  -6  12   1        605.55        537.90        48.25 o                         
  -5  12   1        160.41        116.87        22.21 o                         
  -4  12   1         80.66         70.51        17.68 o                         
  -3  12   1         16.19         35.01        12.30 o                         
  -2  12   1        562.88        587.11        43.57 o                         
  -1  12   1         85.04         86.80        18.41 o                         
   0  12   1        431.15        539.93        58.83 o                         
   1  12   1        526.06        564.69        62.65 o                         
   2  12   1        312.76        300.52        43.76 o                         
   3  12   1        587.55        609.08        51.34 o                         
   4  12   1        531.27        516.31        49.07 o                         
   5  12   1        214.25        228.49        49.92 o                         
   6  12   1        134.51        193.93        49.97 o                         
   7  12   1        131.27        174.04        51.58 o                         
  -8  13   1        139.79        142.90        28.81 o                         
  -7  13   1          3.60          9.85        13.36 o                         
  -6  13   1         30.04         26.27        16.34 o                         
  -5  13   1        107.75        134.27        38.76 o                         
  -4  13   1        608.67        573.97        47.25 o                         
  -3  13   1         28.42         22.75        11.64 o                         
  -2  13   1        250.45        256.85        29.90 o                         
  -1  13   1          0.44          4.88         8.85 o                         
   0  13   1        520.12        474.07        41.87 o                         
   1  13   1        547.59        593.56        66.40 o                         
   2  13   1        452.33        473.54        62.76 o                         
   3  13   1        250.27        291.13        47.72 o                         
   4  13   1         26.05         20.72        13.77 o                         
   5  13   1        445.18        484.51        51.53 o                         
   6  13   1          0.32         17.48        26.87 o                         
  -7  14   1         22.31         32.23        15.51 o                         
  -6  14   1        169.59        156.03        41.62 o                         
  -5  14   1          2.41         55.01        26.25 o                         
  -4  14   1          5.23         26.45        13.80 o                         
  -3  14   1          5.87         19.54        13.20 o                         
  -2  14   1        138.11        150.86        28.97 o                         
  -1  14   1         30.12         84.79        23.47 o                         
   0  14   1         49.29         42.56        14.61 o                         
   1  14   1         51.43         68.96        28.13 o                         
   2  14   1       1474.69       1314.89       108.86 o                         
   3  14   1         28.89          7.10        14.60 o                         
   4  14   1         94.40         68.82        21.62 o                         
   5  14   1          0.54         19.06        15.12 o                         
  -6  15   1         10.75         38.66        27.29 o                         
  -5  15   1          8.78          4.95        14.38 o                         
  -4  15   1        227.10        226.45        32.69 o                         
  -3  15   1          5.90          0.79         8.46 o                         
  -2  15   1        515.04        574.45        49.28 o                         
  -1  15   1          7.59          7.89        10.13 o                         
   0  15   1        158.12        149.11        27.30 o                         
   1  15   1        368.51        320.75        55.56 o                         
   2  15   1         36.32         55.31        30.64 o                         
   3  15   1          0.17        -13.06        13.06 o                         
   4  15   1        136.15        178.65        34.88 o                         
  -5  16   1          8.94         -4.84        14.05 o                         
  -4  16   1         37.59         86.47        21.87 o                         
  -3  16   1          0.06          1.07        20.99 o                         
  -2  16   1        206.76        240.70        33.48 o                         
  -1  16   1          0.49         19.09        12.62 o                         
   0  16   1        393.71        473.03        65.48 o                         
   1  16   1        127.21        158.55        28.46 o                         
   2  16   1          0.36         -1.68        12.85 o                         
  -2  17   1          0.51          1.71        11.69 o                         
  -1  17   1          0.68         17.24        14.56 o                         
   0 -17   2          4.12         61.45        30.81 o                         
   1 -17   2        135.06        135.61        27.74 o                         
   2 -17   2          1.78         20.97        15.81 o                         
   3 -17   2        110.79        119.15        35.97 o                         
  -3 -16   2        251.33        284.11        59.17 o                         
  -2 -16   2         76.67        116.93        42.14 o                         
  -1 -16   2         48.13         86.67        31.99 o                         
   0 -16   2         38.93        136.41        29.09 o                         
   1 -16   2          0.88         14.83        21.82 o                         
   2 -16   2          7.26         44.48        19.34 o                         
   3 -16   2         43.61         53.71        17.89 o                         
   4 -16   2         92.95         99.81        24.78 o                         
   5 -16   2         76.13         36.23        22.83 o                         
  -4 -15   2        251.52        226.98        37.99 o                         
  -3 -15   2        100.58         87.23        30.48 o                         
  -2 -15   2          7.49         57.05        29.42 o                         
  -1 -15   2        584.22        633.79        78.52 o                         
   0 -15   2         89.81        110.84        53.61 o                         
   1 -15   2        917.81        835.92        59.44 o                         
   2 -15   2         21.72         23.25        27.06 o                         
   3 -15   2          3.12          2.89         8.71 o                         
   4 -15   2         54.88         49.04        20.05 o                         
   5 -15   2          3.14        -16.61        16.62 o                         
   6 -15   2         26.17         77.44        23.71 o                         
  -5 -14   2        201.06        244.97        39.50 o                         
  -4 -14   2         50.70        108.96        55.48 o                         
  -3 -14   2        194.53        183.83        30.77 o                         
  -2 -14   2        681.83        702.02        82.77 o                         
  -1 -14   2          0.89          6.37        18.13 o                         
   0 -14   2         11.33         22.59        16.90 o                         
   1 -14   2        305.60        312.56        34.55 o                         
   2 -14   2         14.81         21.11        12.54 o                         
   3 -14   2        785.79        819.64        55.53 o                         
   4 -14   2          6.84         12.97         9.56 o                         
   5 -14   2        205.43        278.52        37.26 o                         
   6 -14   2          7.40         38.67        17.83 o                         
   7 -14   2          5.96         49.85        21.03 o                         
  -6 -13   2         41.39         22.63        16.30 o                         
  -5 -13   2        319.53        334.04        43.08 o                         
  -4 -13   2        320.41        275.27        35.80 o                         
  -3 -13   2        298.39        275.25        35.66 o                         
  -2 -13   2          4.74         -7.37        14.35 o                         
  -1 -13   2         96.80        150.06        38.15 o                         
   0 -13   2        141.43        166.13        38.58 o                         
   1 -13   2        101.41        106.31        20.62 o                         
   2 -13   2         17.71         27.03        22.54 o                         
   3 -13   2         14.54         27.46        13.11 o                         
   4 -13   2         43.43         87.65        15.87 o                         
   5 -13   2        224.80        267.63        72.99 o                         
   6 -13   2          0.69         -3.90        28.68 o                         
   7 -13   2         26.41         45.64        20.39 o                         
   8 -13   2          6.12         24.20        19.73 o                         
  -7 -12   2          2.31         13.37        19.84 o                         
  -6 -12   2        483.15        484.61        71.10 o                         
  -5 -12   2         26.22         13.80        31.10 o                         
  -4 -12   2          1.15         34.80        51.99 o                         
  -3 -12   2        106.92        128.48        24.12 o                         
  -2 -12   2          6.16          5.38         9.26 o                         
  -1 -12   2        605.68        679.72        71.46 o                         
   0 -12   2         78.06         74.64        25.27 o                         
   1 -12   2          9.12          9.23         8.36 o                         
   2 -12   2        233.00        174.72        23.65 o                         
   3 -12   2        377.21        343.52        32.33 o                         
   4 -12   2        257.44        299.81        23.88 o                         
   5 -12   2        290.33        243.13        31.99 o                         
   6 -12   2          3.27          7.86        10.39 o                         
   7 -12   2        364.39        320.42        55.17 o                         
   8 -12   2          0.77          6.02        12.37 o                         
   9 -12   2         25.29         16.01        14.34 o                         
  -8 -11   2        116.80        126.11        41.38 o                         
  -7 -11   2        226.24        222.69        52.81 o                         
  -6 -11   2         56.00         75.86        26.51 o                         
  -5 -11   2          1.56        -12.03        14.10 o                         
  -4 -11   2       1292.90       1140.60        68.60 o                         
  -3 -11   2         82.28         99.32        19.71 o                         
  -2 -11   2        211.38        224.54        28.50 o                         
  -1 -11   2       1002.56       1227.93        92.08 o                         
   0 -11   2        598.11        562.74        60.28 o                         
   1 -11   2       1661.11       1606.09        69.08 o                         
   2 -11   2         84.99         93.37        17.52 o                         
   3 -11   2         77.46         87.65        13.87 o                         
   4 -11   2        212.59        154.82        18.60 o                         
   5 -11   2        315.36        275.12        32.47 o                         
   6 -11   2         11.81         69.99        20.98 o                         
   7 -11   2        238.40        246.21        32.97 o                         
   8 -11   2          3.19         40.30        19.59 o                         
   9 -11   2         19.42         34.45        15.49 o                         
  -8 -10   2        333.37        382.87        65.92 o                         
  -7 -10   2        163.95        138.92        41.01 o                         
  -6 -10   2          0.59         32.67        24.18 o                         
  -5 -10   2         12.65         22.12        19.96 o                         
  -4 -10   2          1.02        -11.12        11.12 o                         
  -3 -10   2        504.89        518.04        42.37 o                         
  -2 -10   2       1343.61       1393.99        66.51 o                         
  -1 -10   2        764.82        828.93        71.53 o                         
   0 -10   2        391.07        387.69        47.05 o                         
   1 -10   2        318.20        372.04        46.28 o                         
   2 -10   2        735.18        707.60        42.21 o                         
   3 -10   2       2232.88       2165.20        74.75 o                         
   4 -10   2         11.13         27.97        13.13 o                         
   5 -10   2       1749.06       1772.08       106.20 o                         
   6 -10   2         35.42         56.87        15.58 o                         
   7 -10   2        249.76        262.32        19.18 o                         
   8 -10   2          9.98         52.40        29.75 o                         
   9 -10   2          7.18         13.39        20.18 o                         
  -9  -9   2         18.96         47.94        33.55 o                         
  -8  -9   2        507.55        409.39        65.95 o                         
  -7  -9   2         89.39        118.45        36.80 o                         
  -6  -9   2        198.23        147.18        35.71 o                         
  -5  -9   2        249.49        239.85        43.23 o                         
  -4  -9   2       5650.82       6077.07       215.27 o                         
  -3  -9   2        104.02         97.31        23.33 o                         
  -2  -9   2         76.01         80.82        14.41 o                         
  -1  -9   2        852.07        848.95        48.37 o                         
   0  -9   2        907.29        828.02        66.16 o                         
   1  -9   2        362.08        392.73        45.40 o                         
   2  -9   2       1754.42       1920.82        79.44 o                         
   3  -9   2         12.76          7.34         5.20 o                         
   4  -9   2        818.02        723.98        45.47 o                         
   5  -9   2         60.51         71.45        16.40 o                         
   6  -9   2         20.28         37.66        11.59 o                         
   7  -9   2         35.95         33.87         7.70 o                         
   8  -9   2          1.16          3.07         9.47 o                         
   9  -9   2        668.99        682.52        57.27 o                         
  10  -9   2          0.36          5.85        17.51 o                         
  -9  -8   2          6.86          7.42        17.09 o                         
  -8  -8   2        596.26        637.83        80.26 o                         
  -7  -8   2          0.31        -19.20        21.56 o                         
  -6  -8   2         96.49         92.97        27.77 o                         
  -5  -8   2         62.95         83.93        24.76 o                         
  -4  -8   2       2592.95       2696.14       129.80 o                         
  -3  -8   2        981.48        982.79        72.16 o                         
  -2  -8   2        875.22        795.24        44.60 o                         
  -1  -8   2        146.51        130.45        13.46 o                         
   0  -8   2        461.95        519.02        32.40 o                         
   1  -8   2       4731.60       4886.98       110.71 o                         
   2  -8   2         26.33          7.04         4.99 o                         
   3  -8   2       3113.76       3038.20        60.43 o                         
   4  -8   2        282.31        289.73        29.43 o                         
   5  -8   2        183.44        183.97        17.08 o                         
   6  -8   2        253.68        256.15        17.74 o                         
   7  -8   2          7.84          2.45         5.44 o                         
   8  -8   2         87.12         72.24        13.03 o                         
   9  -8   2        371.41        363.55        41.07 o                         
  10  -8   2          9.49         12.83        18.98 o                         
 -10  -7   2        360.38        293.41        58.87 o                         
  -9  -7   2          0.74         29.27        22.72 o                         
  -8  -7   2        275.02        277.81        52.52 o                         
  -7  -7   2         27.92         10.54        12.23 o                         
  -6  -7   2          0.94         27.97        20.28 o                         
  -5  -7   2        225.82        215.67        39.06 o                         
  -4  -7   2       3194.60       3233.90       138.88 o                         
  -3  -7   2        923.92       1019.19        70.58 o                         
  -2  -7   2       4969.74       5010.30        91.72 o                         
  -1  -7   2        491.97        507.98        25.15 o                         
   0  -7   2      10178.66      10218.16       138.79 o                         
   1  -7   2         10.15          6.41         4.68 o                         
   2  -7   2        268.17        357.88        24.98 o                         
   3  -7   2       2057.44       1917.90        44.24 o                         
   4  -7   2       1438.95       1520.57        77.06 o                         
   5  -7   2        266.81        283.17        16.59 o                         
   6  -7   2          0.38         19.96         6.08 o                         
   7  -7   2         62.67         61.96         8.60 o                         
   8  -7   2         62.38         91.46        14.10 o                         
   9  -7   2         17.84         14.70        11.78 o                         
  10  -7   2         37.12         84.82        24.74 o                         
 -10  -6   2        399.06        394.95        70.40 o                         
  -9  -6   2         53.03         36.92        22.05 o                         
  -8  -6   2        143.88        112.18        34.61 o                         
  -7  -6   2        130.56         91.38        29.32 o                         
  -6  -6   2       5186.72       5090.49       195.99 o                         
  -5  -6   2         18.24         27.98        21.18 o                         
  -4  -6   2        883.71       1040.47        71.81 o                         
  -3  -6   2       1829.03       1986.29        65.54 o                         
  -2  -6   2       1293.56       1330.24        94.84 o                         
  -1  -6   2         70.80         59.69         9.08 o                         
   0  -6   2          5.16         16.48         4.84 o                         
   1  -6   2        518.42        501.63        29.49 o                         
   2  -6   2        544.17        499.02        18.21 o                         
   3  -6   2        106.92        129.96        13.33 o                         
   4  -6   2        413.62        418.86        32.49 o                         
   5  -6   2        108.19         95.15        12.21 o                         
   6  -6   2        114.24        104.04         9.54 o                         
   7  -6   2        221.34        210.96        18.75 o                         
   8  -6   2        748.48        785.23        43.33 o                         
   9  -6   2        499.29        512.79        66.06 o                         
  10  -6   2         50.74         39.46        21.78 o                         
  11  -6   2         46.83        113.73        40.22 o                         
 -10  -5   2         12.23         17.49        19.37 o                         
  -9  -5   2          3.49        -15.09        21.69 o                         
  -8  -5   2        177.45        217.31        43.81 o                         
  -7  -5   2          2.70         59.44        25.76 o                         
  -6  -5   2       1022.11        874.47        74.69 o                         
  -5  -5   2        145.08        173.51        33.57 o                         
  -4  -5   2       4520.69       4541.11       154.85 o                         
  -3  -5   2         87.55         53.65        26.66 o                         
  -2  -5   2       3309.62       3403.13        77.08 o                         
  -1  -5   2        166.88        185.99        12.66 o                         
   0  -5   2       2205.16       2166.69        40.77 o                         
   1  -5   2        370.97        357.51        21.92 o                         
   2  -5   2          1.95          3.84         2.85 o                         
   3  -5   2       4782.80       4816.17        90.57 o                         
   4  -5   2       2090.47       1968.39        36.24 o                         
   5  -5   2        993.05       1045.07        34.04 o                         
   6  -5   2         74.18         73.62        12.56 o                         
   7  -5   2        986.52        907.59       117.42 o                         
   8  -5   2        717.39        726.32        73.49 o                         
   9  -5   2       1152.55       1306.31       106.61 o                         
  10  -5   2          0.05         14.35        19.74 o                         
  11  -5   2          8.91         -1.29        14.21 o                         
 -11  -4   2          1.14         29.16        25.49 o                         
 -10  -4   2        644.74        604.09        79.31 o                         
  -9  -4   2          9.92          1.23        18.41 o                         
  -8  -4   2          6.55         -9.69        12.15 o                         
  -7  -4   2         86.95        102.62        30.29 o                         
  -6  -4   2        135.55        133.69        29.71 o                         
  -5  -4   2        138.90        153.51        29.72 o                         
  -4  -4   2       2759.26       3415.58       126.67 o                         
  -3  -4   2        299.71        281.54        22.71 o                         
  -2  -4   2      29239.87      29070.94       347.71 o                         
  -1  -4   2       2274.12       2240.45        43.35 o                         
   0  -4   2       5908.28       5931.17        63.24 o                         
   1  -4   2        998.81       1020.67        26.11 o                         
   2  -4   2      17338.34      16689.33       162.75 o                         
   3  -4   2      10148.62      10284.62       106.38 o                         
   4  -4   2        604.17        649.23        22.72 o                         
   5  -4   2        109.29        165.94        11.85 o                         
   6  -4   2        769.52        801.41        39.92 o                         
   7  -4   2         29.36         36.82        10.15 o                         
   8  -4   2          2.57         -2.09        12.54 o                         
   9  -4   2         26.99          8.26        18.32 o                         
  10  -4   2         77.85        104.90        37.73 o                         
  11  -4   2        401.88        435.51        70.08 o                         
 -11  -3   2         70.35         74.00        32.37 o                         
 -10  -3   2         25.00         31.96        24.33 o                         
  -9  -3   2         12.30         13.76        15.82 o                         
  -8  -3   2       3660.49       3619.24       172.53 o                         
  -7  -3   2         12.92         -6.22        16.47 o                         
  -6  -3   2        578.29        591.65        58.20 o                         
  -5  -3   2         16.94         33.82        20.94 o                         
  -4  -3   2        450.61        558.88        33.65 o                         
  -3  -3   2         45.47         39.54         9.84 o                         
  -2  -3   2      22758.86      24649.08       243.63 o                         
  -1  -3   2        644.35        671.40        22.61 o                         
   0  -3   2       4496.51       4409.13        47.12 o                         
   1  -3   2        887.02        986.33        18.43 o                         
   2  -3   2       2406.67       2661.86        34.28 o                         
   3  -3   2       3682.74       3831.80        59.36 o                         
   4  -3   2       1932.07       2037.88        64.77 o                         
   5  -3   2        577.95        531.52        42.71 o                         
   6  -3   2          0.05          1.88         5.99 o                         
   7  -3   2         71.12        149.01        31.69 o                         
   8  -3   2        562.90        534.97        62.51 o                         
   9  -3   2        701.99        742.17        79.42 o                         
  10  -3   2          5.53         13.38        23.29 o                         
  11  -3   2          5.69        -20.03        21.10 o                         
 -11  -2   2         61.81         94.62        41.58 o                         
 -10  -2   2         63.67         87.00        32.18 o                         
  -9  -2   2          1.54         19.31        23.46 o                         
  -8  -2   2        843.87        748.54        56.00 o                         
  -7  -2   2        242.80        212.91        35.82 o                         
  -6  -2   2       4661.25       4638.05       178.40 o                         
  -5  -2   2          2.48          5.66        12.16 o                         
  -4  -2   2        347.56        329.28        20.70 o                         
  -3  -2   2         42.39         36.08         7.27 o                         
  -2  -2   2       9005.48       9951.48       285.06 o                         
  -1  -2   2          0.48          0.82         2.31 o                         
   0  -2   2       7980.45       7686.00        74.73 o                         
   1  -2   2        474.00        428.09        12.59 o                         
   2  -2   2      35668.06      34785.29       627.35 o                         
   3  -2   2        255.01        255.59        14.64 o                         
   4  -2   2       3931.95       4225.45        61.31 o                         
   5  -2   2          4.41          0.81         3.49 o                         
   6  -2   2        784.67        849.57        44.38 o                         
   7  -2   2        495.23        469.86        55.92 o                         
   8  -2   2        600.32        532.45        62.86 o                         
   9  -2   2        200.27        134.07        36.75 o                         
  10  -2   2          1.64         12.57        14.66 o                         
  11  -2   2        464.49        507.40        61.26 o                         
 -11  -1   2         29.81         69.85        31.49 o                         
 -10  -1   2        118.75        145.77        86.37 o                         
  -9  -1   2         19.84         19.17        14.90 o                         
  -8  -1   2        185.31        169.73        40.11 o                         
  -7  -1   2        760.44        794.12        65.00 o                         
  -6  -1   2         15.29         26.42         9.64 o                         
  -5  -1   2        295.56        215.00        31.00 o                         
  -4  -1   2        594.92        519.52        25.40 o                         
  -3  -1   2        590.55        550.68        22.92 o                         
  -2  -1   2       2510.63       2960.48        54.02 o                         
  -1  -1   2         45.36         56.49         4.14 o                         
   0  -1   2      26889.70      27455.95       299.48 o                         
   1  -1   2        359.44        395.37        15.67 o                         
   2  -1   2        581.71        573.16        15.38 o                         
   3  -1   2         52.58         40.38         4.27 o                         
   4  -1   2       4282.72       4286.20        55.91 o                         
   5  -1   2        693.08        668.38        22.20 o                         
   6  -1   2         44.06         76.79        14.21 o                         
   7  -1   2        131.16        142.98        30.33 o                         
   8  -1   2       4592.54       4309.58       189.76 o                         
   9  -1   2         39.47         35.70        17.36 o                         
  10  -1   2         58.96         59.58        21.89 o                         
  11  -1   2        180.17        231.78        54.68 o                         
 -11   0   2         15.43         18.79        27.10 o                         
 -10   0   2       1432.76       1344.48       119.38 o                         
  -9   0   2        166.29        197.74        42.93 o                         
  -8   0   2          6.95          8.96         8.95 o                         
  -7   0   2       1156.81       1225.53        53.81 o                         
  -6   0   2        143.35        162.30        17.88 o                         
  -5   0   2        766.21        692.53        50.60 o                         
  -4   0   2       1982.34       2125.93        44.82 o                         
  -3   0   2        501.63        546.60        21.57 o                         
  -2   0   2      10536.87      10740.42       102.87 o                         
  -1   0   2         36.54         10.93         2.41 o                         
   1   0   2         19.25         11.90         2.00 o                         
   2   0   2       5344.39       5740.87        57.65 o                         
   3   0   2        323.05        275.94        14.36 o                         
   4   0   2       1276.46       1511.92        41.82 o                         
   5   0   2        140.57        146.22        16.64 o                         
   6   0   2        589.16        662.97        81.18 o                         
   7   0   2       1098.77       1181.01        93.05 o                         
   8   0   2         27.78          8.10        13.83 o                         
   9   0   2         83.30        104.34        31.65 o                         
  10   0   2        104.80        110.15        36.36 o                         
  11   0   2         97.22        168.69        48.22 o                         
 -11   1   2        160.15        221.04        57.13 o                         
 -10   1   2        189.24        165.38        42.71 o                         
  -9   1   2        203.04        228.67        46.44 o                         
  -8   1   2        654.87        598.29        37.70 o                         
  -7   1   2         22.65         12.14         8.69 o                         
  -6   1   2       2007.51       2211.00        63.88 o                         
  -5   1   2        411.59        316.60        20.25 o                         
  -4   1   2       2720.94       2564.75        39.57 o                         
  -3   1   2          1.12          6.82         4.21 o                         
  -2   1   2      54474.29      52198.12       637.66 o                         
  -1   1   2         80.55        102.82         6.73 o                         
   0   1   2      18919.45      19012.98       124.39 o                         
   1   1   2        160.23        106.61         6.41 o                         
   2   1   2       1808.29       2034.80        31.77 o                         
   3   1   2         25.36         42.07         7.17 o                         
   4   1   2       2532.49       2123.03        52.87 o                         
   5   1   2          4.19         18.88         9.09 o                         
   6   1   2         25.96         43.43        20.39 o                         
   7   1   2        558.72        651.31        69.68 o                         
   8   1   2          1.56         27.46        22.70 o                         
   9   1   2        268.45        365.50        58.44 o                         
  10   1   2          7.19         47.93        29.05 o                         
  11   1   2          3.27         10.67        23.43 o                         
 -11   2   2         84.22        129.90        42.18 o                         
 -10   2   2        275.65        310.89        56.57 o                         
  -9   2   2          5.94         -5.79        16.06 o                         
  -8   2   2         57.50         54.21        10.82 o                         
  -7   2   2       2256.18       2016.74       263.21 o                         
  -6   2   2       3816.09       3842.99        71.45 o                         
  -5   2   2        843.13        725.72        45.69 o                         
  -4   2   2        236.30        176.38        17.75 o                         
  -3   2   2        616.29        630.88        24.14 o                         
  -2   2   2       1060.07       1339.03        29.41 o                         
  -1   2   2         73.00         71.19         4.02 o                         
   0   2   2       1765.43       1845.92        33.36 o                         
   1   2   2        154.96        139.98         9.75 o                         
   2   2   2       2726.23       2998.53        55.09 o                         
   3   2   2        149.15        137.54        17.70 o                         
   4   2   2        237.71        204.18        16.57 o                         
   5   2   2        146.81        209.62        34.79 o                         
   6   2   2      10879.18      10726.64       291.54 o                         
   7   2   2          4.41          2.87        15.31 o                         
   8   2   2        176.04        226.64        44.66 o                         
   9   2   2        422.59        374.21        61.00 o                         
  10   2   2         83.99         86.97        35.08 o                         
  11   2   2        127.12        138.67        46.79 o                         
 -11   3   2         27.31         47.89        22.27 o                         
 -10   3   2         64.41        110.08        38.97 o                         
  -9   3   2         40.41         35.23        20.07 o                         
  -8   3   2        202.82        217.20        39.96 o                         
  -7   3   2       1858.07       1868.37        75.89 o                         
  -6   3   2        199.49        179.15        21.99 o                         
  -5   3   2       2799.94       2712.15       120.07 o                         
  -4   3   2       1844.29       1794.54        56.96 o                         
  -3   3   2        109.64        104.91        10.88 o                         
  -2   3   2        738.95        839.99        18.15 o                         
  -1   3   2       3766.96       3940.42        47.91 o                         
   1   3   2          1.24          2.42         4.04 o                         
   2   3   2       1160.52       1244.56        57.67 o                         
   3   3   2         30.45         33.35         7.65 o                         
   4   3   2        294.12        393.63        29.20 o                         
   5   3   2         26.26         35.02        14.24 o                         
   6   3   2        261.41        269.20        41.65 o                         
   7   3   2        285.41        306.83        50.15 o                         
   8   3   2       2875.16       2724.47       154.52 o                         
   9   3   2        230.23        187.25        44.59 o                         
  10   3   2          8.18         56.79        34.51 o                         
 -11   4   2        303.57        306.73        61.38 o                         
 -10   4   2        155.72        108.95        38.31 o                         
  -9   4   2        811.54        835.86        86.81 o                         
  -8   4   2          0.63         14.07        11.76 o                         
  -7   4   2        235.67        273.96        29.11 o                         
  -6   4   2       3245.46       3205.45        94.89 o                         
  -5   4   2       1486.84       1369.05        84.00 o                         
  -4   4   2        573.22        667.39        24.54 o                         
  -3   4   2        412.84        357.51        15.95 o                         
  -2   4   2       5879.51       6295.16        85.19 o                         
  -1   4   2        819.19        766.29        19.14 o                         
   0   4   2      67366.97      65295.54       718.52 o                         
   1   4   2       1318.56       1268.66        44.46 o                         
   2   4   2         12.53         11.53         6.74 o                         
   3   4   2         44.70         27.54         7.86 o                         
   4   4   2       1141.14       1088.62        73.93 o                         
   5   4   2         64.16         49.55        19.09 o                         
   6   4   2        127.57        112.33        26.81 o                         
   7   4   2        259.17        321.05        52.50 o                         
   8   4   2        123.38        117.23        33.72 o                         
   9   4   2         11.55        -28.44        28.44 o                         
  10   4   2        149.48        148.92        41.68 o                         
 -11   5   2        139.77        193.64        47.11 o                         
 -10   5   2         80.99         60.12        28.99 o                         
  -9   5   2        752.17        746.61        83.56 o                         
  -8   5   2         91.70        101.94        20.73 o                         
  -7   5   2         29.61         37.93        14.05 o                         
  -6   5   2        212.36        211.88        19.07 o                         
  -5   5   2        314.49        332.33        22.27 o                         
  -4   5   2         97.43         64.89         8.12 o                         
  -3   5   2        218.32        224.70        11.92 o                         
  -2   5   2        250.66        270.43        10.91 o                         
  -1   5   2        386.14        374.13        14.89 o                         
   0   5   2       6248.69       6312.10       116.56 o                         
   1   5   2       2255.08       2191.54        66.57 o                         
   2   5   2         26.64         44.46         9.99 o                         
   3   5   2         52.24         79.27        20.15 o                         
   4   5   2       3300.14       3347.89       140.36 o                         
   5   5   2         31.07         49.22        20.10 o                         
   6   5   2        647.92        594.39        65.22 o                         
   7   5   2         58.43         44.97        28.52 o                         
   8   5   2        541.28        551.93        73.33 o                         
   9   5   2          3.10          5.28        17.96 o                         
  10   5   2          6.84          3.18        24.91 o                         
 -11   6   2          1.22          9.22        17.93 o                         
 -10   6   2         56.00         47.93        19.69 o                         
  -9   6   2        121.62        159.48        21.45 o                         
  -8   6   2         21.76         28.64        10.74 o                         
  -7   6   2        772.57        698.01        37.68 o                         
  -6   6   2          6.00         18.12         8.25 o                         
  -5   6   2        139.81        147.77        15.25 o                         
  -4   6   2        503.95        439.64        21.26 o                         
  -3   6   2        340.31        361.65        14.79 o                         
  -2   6   2       4473.71       4354.76        57.57 o                         
  -1   6   2        671.88        613.96        19.47 o                         
   0   6   2      24407.71      25692.44       490.94 o                         
   1   6   2       1011.58       1225.07        50.08 o                         
   2   6   2         59.91         74.06        22.09 o                         
   3   6   2        617.22        628.51        58.24 o                         
   4   6   2        165.48        130.64        28.74 o                         
   5   6   2         91.07        108.92        29.64 o                         
   6   6   2       3241.96       3094.45       157.39 o                         
   7   6   2         43.51         51.01        27.32 o                         
   8   6   2        331.98        260.98        51.86 o                         
   9   6   2         11.33          7.56        22.93 o                         
  10   6   2         85.29         71.38        33.15 o                         
 -11   7   2         59.92         44.78        19.54 o                         
 -10   7   2         22.32         13.44        11.08 o                         
  -9   7   2          0.56         13.33         9.59 o                         
  -8   7   2        157.94        174.69        20.59 o                         
  -7   7   2       1130.83       1120.82        53.03 o                         
  -6   7   2          5.99         12.36         3.59 o                         
  -5   7   2        100.43         70.21        12.60 o                         
  -4   7   2         29.70         68.33         9.31 o                         
  -3   7   2       6018.64       5926.22        77.27 o                         
  -2   7   2         14.34          5.59         4.49 o                         
  -1   7   2        933.72        950.18        29.01 o                         
   0   7   2       8864.78       8465.04       202.35 o                         
   1   7   2       1532.09       1764.40        62.18 o                         
   2   7   2          4.52          2.35         9.84 o                         
   3   7   2         39.72         28.46        16.89 o                         
   4   7   2       1138.48       1100.98        84.98 o                         
   5   7   2         64.16         47.06        22.83 o                         
   6   7   2        146.08        178.97        37.32 o                         
   7   7   2          3.48          4.60        17.15 o                         
   8   7   2         70.92         54.67        24.67 o                         
   9   7   2          1.89         -7.67        15.80 o                         
 -10   8   2          0.98         -2.36        10.00 o                         
  -9   8   2         25.70         11.31        11.56 o                         
  -8   8   2         10.96         60.80        14.83 o                         
  -7   8   2          1.36          4.23         7.32 o                         
  -6   8   2        587.92        580.84        42.48 o                         
  -5   8   2        155.66        148.43        20.43 o                         
  -4   8   2        521.78        677.27        43.36 o                         
  -3   8   2        576.60        484.42        22.59 o                         
  -2   8   2       1828.29       1648.08        47.24 o                         
  -1   8   2        386.32        260.47        23.49 o                         
   0   8   2        769.66        803.08        55.37 o                         
   1   8   2        789.47        789.60        43.65 o                         
   2   8   2        835.17        773.87        66.57 o                         
   3   8   2        184.27        199.48        37.27 o                         
   4   8   2        192.10        165.27        33.64 o                         
   5   8   2        104.55         86.61        31.20 o                         
   6   8   2         96.52         80.43        24.97 o                         
   7   8   2         24.82         39.21        26.18 o                         
   8   8   2       1016.65        720.09        88.26 o                         
   9   8   2          4.50        -27.78        27.78 o                         
 -10   9   2         11.84          9.44        11.60 o                         
  -9   9   2        425.86        417.78        35.23 o                         
  -8   9   2         59.77         65.68        15.09 o                         
  -7   9   2        914.12        937.27        46.55 o                         
  -6   9   2         72.38        107.70        20.57 o                         
  -5   9   2       1470.40       1449.06        67.58 o                         
  -4   9   2        806.71        762.18        47.87 o                         
  -3   9   2        121.69        108.43        16.46 o                         
  -2   9   2         88.86        123.29        15.16 o                         
  -1   9   2       2446.70       2657.10        81.44 o                         
   0   9   2        212.61        202.46        28.60 o                         
   1   9   2        284.55        267.05        27.08 o                         
   2   9   2        793.05        856.53        73.63 o                         
   3   9   2         35.22         31.81        18.80 o                         
   4   9   2        199.00        224.86        42.37 o                         
   5   9   2         73.51         86.68        33.63 o                         
   6   9   2        318.28        337.33        56.87 o                         
   7   9   2          4.15          7.90        17.78 o                         
   8   9   2        904.19        763.37        96.41 o                         
 -10  10   2          0.07         23.95        21.46 o                         
  -9  10   2         76.56         59.25        14.66 o                         
  -8  10   2          7.10         56.66        15.54 o                         
  -7  10   2         43.43         51.02        17.47 o                         
  -6  10   2        167.23        179.15        27.96 o                         
  -5  10   2         55.55         85.07        18.57 o                         
  -4  10   2         30.19         51.01        11.34 o                         
  -3  10   2       2546.59       2544.39        84.27 o                         
  -2  10   2       1522.78       1497.09        62.32 o                         
  -1  10   2        225.98        220.96        23.53 o                         
   0  10   2         59.48         61.67        19.24 o                         
   1  10   2         13.67         -5.35         8.30 o                         
   2  10   2       1533.25       1639.06        73.52 o                         
   3  10   2        112.94         97.10        31.78 o                         
   4  10   2        358.05        348.98        55.52 o                         
   5  10   2        683.54        773.08        86.32 o                         
   6  10   2       1312.61       1201.76       110.60 o                         
   7  10   2         69.90        173.98        49.73 o                         
   8  10   2        123.22        190.51        52.69 o                         
  -9  11   2         22.88         65.87        20.84 o                         
  -8  11   2         19.11         21.03        12.07 o                         
  -7  11   2        585.30        504.34        50.00 o                         
  -6  11   2        207.58        206.17        29.67 o                         
  -5  11   2         36.50         25.58         9.55 o                         
  -4  11   2        159.10        150.52        25.24 o                         
  -3  11   2       1289.56       1238.61        73.46 o                         
  -2  11   2         24.72         38.96        10.19 o                         
  -1  11   2        916.61        951.09        53.03 o                         
   0  11   2        133.24        120.64        20.38 o                         
   1  11   2        304.08        436.76        51.18 o                         
   2  11   2        277.84        246.56        29.51 o                         
   3  11   2          1.02          7.19        11.50 o                         
   4  11   2       2054.75       2029.00       135.86 o                         
   5  11   2        117.33        138.56        39.91 o                         
   6  11   2        292.54        291.05        58.32 o                         
   7  11   2         51.15         88.15        35.20 o                         
  -9  12   2          6.89         32.24        22.03 o                         
  -8  12   2         26.10         30.39        12.93 o                         
  -7  12   2        381.47        359.18        41.41 o                         
  -6  12   2         79.22        108.35        24.64 o                         
  -5  12   2          1.73         16.53        19.18 o                         
  -4  12   2        144.07        125.10        28.97 o                         
  -3  12   2        120.66        134.74        23.89 o                         
  -2  12   2        105.41        137.00        21.63 o                         
  -1  12   2         36.66         34.98        13.66 o                         
   0  12   2         78.48         73.06        15.95 o                         
   1  12   2         39.55         33.38        19.08 o                         
   2  12   2        263.77        270.57        32.79 o                         
   3  12   2        562.82        639.21        52.67 o                         
   4  12   2        279.32        134.00        25.58 o                         
   5  12   2         39.95         32.66        28.27 o                         
   6  12   2        502.04        478.92        74.42 o                         
  -8  13   2          7.29         43.53        18.46 o                         
  -7  13   2        200.07        284.96        38.77 o                         
  -6  13   2          4.18         11.09        13.44 o                         
  -5  13   2        231.07        192.88        44.13 o                         
  -4  13   2         28.05         31.48        11.96 o                         
  -3  13   2         44.65         27.17        16.07 o                         
  -2  13   2          7.52          5.08        16.15 o                         
  -1  13   2         96.44        134.96        26.48 o                         
   0  13   2        997.09       1032.36        62.66 o                         
   1  13   2        103.13        170.99        37.05 o                         
   2  13   2         42.26         52.20        24.27 o                         
   3  13   2        887.35        956.40        66.43 o                         
   4  13   2          6.86          3.74        14.45 o                         
   5  13   2        217.76        252.66        40.64 o                         
   6  13   2         23.00         45.01        28.33 o                         
  -7  14   2          7.82         54.00        20.51 o                         
  -6  14   2         12.04         21.80        23.43 o                         
  -5  14   2         18.13          5.33        14.38 o                         
  -4  14   2          4.24         15.48        16.33 o                         
  -3  14   2        996.15        974.70        62.17 o                         
  -2  14   2          7.33          3.54        18.14 o                         
  -1  14   2        927.91       1046.82        63.62 o                         
   0  14   2        306.51        365.35        38.36 o                         
   1  14   2        436.90        335.05        52.67 o                         
   2  14   2        438.24        415.86        60.84 o                         
   3  14   2         41.42         40.52        16.66 o                         
   4  14   2         15.18         46.50        21.18 o                         
   5  14   2         63.00         84.67        25.19 o                         
  -6  15   2         57.85         97.34        33.59 o                         
  -5  15   2         92.07         91.69        35.17 o                         
  -4  15   2          3.63         42.42        26.40 o                         
  -3  15   2        150.04        132.02        26.41 o                         
  -2  15   2          6.43         11.62        14.34 o                         
  -1  15   2         68.25         42.35        29.36 o                         
   0  15   2         50.80         48.54        31.69 o                         
   1  15   2        560.63        646.73        54.95 o                         
   2  15   2          7.66         26.53        22.58 o                         
   3  15   2          0.62          2.66        16.85 o                         
  -5  16   2        151.41        134.69        41.70 o                         
  -4  16   2          1.19         38.77        17.50 o                         
  -3  16   2         13.31          5.95        10.93 o                         
  -2  16   2          0.07         39.03        17.75 o                         
  -1  16   2         19.41         24.96        37.95 o                         
   0  16   2         20.43         45.53        18.86 o                         
   1  16   2         63.43         67.24        20.05 o                         
   2  16   2         17.53         16.59        15.69 o                         
   0 -17   3        272.18        283.17        59.80 o                         
   1 -17   3          1.14         48.64        19.48 o                         
   2 -17   3         14.09          8.39        16.49 o                         
  -3 -16   3        154.17        188.56        51.05 o                         
  -2 -16   3          9.83        -20.19        20.19 o                         
  -1 -16   3         21.95         27.74        21.77 o                         
   0 -16   3       1000.42       1079.67        72.31 o                         
   1 -16   3         15.63         29.64        16.95 o                         
   2 -16   3        122.08        124.30        25.17 o                         
   3 -16   3         11.34         26.43        24.12 o                         
   4 -16   3         36.52         53.12        23.91 o                         
   5 -16   3         12.46         29.85        22.83 o                         
  -4 -15   3        518.00        616.60        59.03 o                         
  -3 -15   3         43.95         30.06        23.79 o                         
  -2 -15   3        160.59        161.91        47.76 o                         
  -1 -15   3         46.08         72.86        30.15 o                         
   0 -15   3         33.14         28.44        18.91 o                         
   1 -15   3          9.04         24.05        15.08 o                         
   2 -15   3        115.32        143.73        24.56 o                         
   3 -15   3          1.77         -0.63         8.52 o                         
   4 -15   3        225.70        238.16        33.83 o                         
   5 -15   3          4.87         60.21        21.84 o                         
   6 -15   3         23.16         49.66        26.88 o                         
  -5 -14   3         97.94         91.91        40.20 o                         
  -4 -14   3        572.45        603.07        56.21 o                         
  -3 -14   3        272.26        307.29        39.65 o                         
  -2 -14   3        360.30        333.68        58.23 o                         
  -1 -14   3         63.99         42.89        22.02 o                         
   0 -14   3        169.90        187.61        41.85 o                         
   1 -14   3         59.93         43.67        16.25 o                         
   2 -14   3        286.58        281.99        32.38 o                         
   3 -14   3         59.29        124.04        34.38 o                         
   4 -14   3         15.43         14.37         8.68 o                         
   5 -14   3          6.03         33.29        17.98 o                         
   6 -14   3        156.56        185.54        30.86 o                         
   7 -14   3          0.07         35.52        18.23 o                         
  -6 -13   3         46.50         30.81        20.13 o                         
  -5 -13   3        495.62        494.38        53.01 o                         
  -4 -13   3        196.32        214.98        33.28 o                         
  -3 -13   3         15.80         55.67        20.72 o                         
  -2 -13   3         47.18         50.94        24.96 o                         
  -1 -13   3         50.91         35.40        20.89 o                         
   0 -13   3        523.29        555.70        66.62 o                         
   1 -13   3          3.48         25.03        10.90 o                         
   2 -13   3         12.83          8.73         7.17 o                         
   3 -13   3        191.08        173.49        24.60 o                         
   4 -13   3       1001.81        948.50        41.94 o                         
   5 -13   3         26.49         34.53        17.84 o                         
   6 -13   3         95.59         46.45        14.49 o                         
   7 -13   3          0.03         51.10        20.65 o                         
   8 -13   3          8.26         26.59        16.13 o                         
  -7 -12   3        112.61        176.55        44.39 o                         
  -6 -12   3        165.89        191.28        44.66 o                         
  -5 -12   3        114.67        148.44        68.79 o                         
  -4 -12   3         73.26         93.37        22.70 o                         
  -3 -12   3        386.65        371.91        43.94 o                         
  -2 -12   3        257.36        253.45        31.69 o                         
  -1 -12   3         10.51         22.12        22.38 o                         
   0 -12   3       1323.72       1567.26       107.46 o                         
   1 -12   3        163.28        178.55        23.72 o                         
   2 -12   3          3.65         11.02         7.56 o                         
   3 -12   3          1.64         15.77         9.66 o                         
   4 -12   3        621.60        645.84        33.19 o                         
   5 -12   3         11.01         27.46        15.87 o                         
   6 -12   3         37.59         69.72        18.66 o                         
   7 -12   3         69.12        127.58        26.53 o                         
   8 -12   3         84.81         63.44        41.38 o                         
  -8 -11   3         41.64         79.56        30.93 o                         
  -7 -11   3        660.32        659.03        82.52 o                         
  -6 -11   3        166.53        201.04        44.07 o                         
  -5 -11   3        138.03        134.33        35.41 o                         
  -4 -11   3         41.58         68.38        19.70 o                         
  -3 -11   3         93.38         90.42        18.55 o                         
  -2 -11   3       1125.82       1122.45        73.29 o                         
  -1 -11   3        759.20        802.18        75.97 o                         
   0 -11   3        416.75        358.96        49.34 o                         
   1 -11   3        506.47        496.51        59.29 o                         
   2 -11   3        751.74        685.47        42.97 o                         
   3 -11   3        300.74        318.11        25.01 o                         
   4 -11   3        392.64        385.16        48.66 o                         
   5 -11   3         46.07         58.00        16.34 o                         
   6 -11   3       1151.55       1152.16        67.68 o                         
   7 -11   3          1.78         17.57        14.53 o                         
   8 -11   3        450.35        461.42        46.39 o                         
   9 -11   3          0.11          6.45        14.57 o                         
  -8 -10   3         54.92         69.27        29.29 o                         
  -7 -10   3        521.84        489.42        69.22 o                         
  -6 -10   3         21.67         34.16        22.91 o                         
  -5 -10   3          7.05          2.34        14.59 o                         
  -4 -10   3        141.11        174.66        36.11 o                         
  -3 -10   3       2349.55       2395.75        91.37 o                         
  -2 -10   3         20.29         31.76        12.75 o                         
  -1 -10   3        127.53        115.70        29.41 o                         
   0 -10   3       1425.98       1532.96        96.94 o                         
   1 -10   3          5.11         20.41        17.22 o                         
   2 -10   3        816.01        797.85        37.61 o                         
   3 -10   3        159.44        192.72        19.94 o                         
   4 -10   3         30.68         47.61        14.00 o                         
   5 -10   3        270.84        390.94       124.89 o                         
   6 -10   3        163.34        141.93        20.82 o                         
   7 -10   3         81.21         89.13        15.94 o                         
   8 -10   3        515.88        463.90        45.92 o                         
   9 -10   3         12.50          5.00        17.01 o                         
  -9  -9   3        255.09        297.76        59.45 o                         
  -8  -9   3          0.07         26.89        23.63 o                         
  -7  -9   3         51.47         61.01        27.63 o                         
  -6  -9   3         15.48         18.94        20.85 o                         
  -5  -9   3        803.91        776.87        73.88 o                         
  -4  -9   3        646.25        648.08        64.87 o                         
  -3  -9   3        106.29        138.56        31.79 o                         
  -2  -9   3        124.07        122.54        19.11 o                         
  -1  -9   3       2643.97       2640.91        84.14 o                         
   0  -9   3        138.03        137.80        17.98 o                         
   1  -9   3        112.49        159.59        26.51 o                         
   2  -9   3       5034.69       4847.68       108.89 o                         
   3  -9   3         49.36         66.47        11.19 o                         
   4  -9   3       1231.80       1210.92        64.26 o                         
   5  -9   3         83.24         65.55        14.27 o                         
   6  -9   3        187.41        175.79        17.49 o                         
   7  -9   3         26.67         30.39         7.61 o                         
   8  -9   3         11.76          0.42         9.62 o                         
   9  -9   3         34.44        111.57        26.33 o                         
  10  -9   3         62.92         67.19        21.45 o                         
  -9  -8   3          1.96          4.18        22.11 o                         
  -8  -8   3         17.71        -13.93        19.06 o                         
  -7  -8   3        917.50        980.27        93.37 o                         
  -6  -8   3         15.03         23.06        20.34 o                         
  -5  -8   3         97.63        130.79        27.85 o                         
  -4  -8   3       1091.10       1063.28        79.19 o                         
  -3  -8   3        869.88        912.05        67.57 o                         
  -2  -8   3        288.88        317.03        28.09 o                         
  -1  -8   3       1553.92       1547.03        65.14 o                         
   0  -8   3          1.45         -0.16        16.44 o                         
   1  -8   3       2982.39       3013.89        69.96 o                         
   2  -8   3        110.99        115.70        12.96 o                         
   3  -8   3         79.47        107.56        11.32 o                         
   4  -8   3        135.71        148.90        20.77 o                         
   5  -8   3         48.87         42.54        10.18 o                         
   6  -8   3        394.23        415.47        21.21 o                         
   7  -8   3        139.28        141.48        13.98 o                         
   8  -8   3        267.68        220.28        20.62 o                         
   9  -8   3         27.33         47.59        19.09 o                         
  10  -8   3         52.48         85.49        21.58 o                         
 -10  -7   3         22.12         89.08        39.88 o                         
  -9  -7   3        643.75        607.69        80.63 o                         
  -8  -7   3         29.23         49.94        26.31 o                         
  -7  -7   3        175.61        166.53        38.45 o                         
  -6  -7   3        137.53        117.60        31.59 o                         
  -5  -7   3       7045.94       6732.84       220.15 o                         
  -4  -7   3          4.07        -10.54        10.63 o                         
  -3  -7   3       1270.94       1240.78        76.31 o                         
  -2  -7   3       3595.22       3738.05        76.32 o                         
  -1  -7   3       1551.07       1632.20        45.08 o                         
   0  -7   3        385.25        395.82        22.11 o                         
   1  -7   3       3986.27       4094.90        68.74 o                         
   2  -7   3        786.48        773.75        30.18 o                         
   3  -7   3       1037.36        987.02        38.33 o                         
   4  -7   3       1905.04       1944.07       122.12 o                         
   5  -7   3        218.00        231.38        14.67 o                         
   6  -7   3       1303.01       1292.84        33.24 o                         
   7  -7   3        684.64        643.49        28.45 o                         
   8  -7   3        217.50        192.75        20.13 o                         
   9  -7   3          0.02          0.53        26.92 o                         
  10  -7   3         53.01         63.47        21.62 o                         
 -10  -6   3         56.87         68.64        32.97 o                         
  -9  -6   3        183.78        140.61        38.85 o                         
  -8  -6   3         41.03        108.79        35.45 o                         
  -7  -6   3        862.05        819.88        79.30 o                         
  -6  -6   3         42.89         66.62        25.23 o                         
  -5  -6   3       1319.82       1109.44        81.23 o                         
  -4  -6   3         14.74          1.89         9.20 o                         
  -3  -6   3      13811.88      14794.15       222.52 o                         
  -2  -6   3         81.87        113.34        14.36 o                         
  -1  -6   3          3.26         20.97         5.36 o                         
   0  -6   3        360.23        340.33        16.75 o                         
   1  -6   3       3146.95       2941.91        55.92 o                         
   2  -6   3       1410.84       1324.48        30.17 o                         
   3  -6   3         18.28         15.33        25.12 o                         
   4  -6   3        950.64        856.26        24.72 o                         
   5  -6   3        393.48        393.62        18.69 o                         
   6  -6   3         61.58         74.51         9.79 o                         
   7  -6   3        632.96        564.67        86.21 o                         
   8  -6   3        192.30        156.62        21.25 o                         
   9  -6   3         16.36         21.08        24.51 o                         
  10  -6   3        105.00         77.91        28.55 o                         
 -10  -5   3         67.99        132.79        41.10 o                         
  -9  -5   3        771.93        784.84        85.95 o                         
  -8  -5   3         28.76         42.75        19.89 o                         
  -7  -5   3       1283.84       1186.88        92.75 o                         
  -6  -5   3         40.17         41.50        19.69 o                         
  -5  -5   3        436.56        583.75        56.48 o                         
  -4  -5   3        254.13        249.62        33.84 o                         
  -3  -5   3        134.81        161.61        14.05 o                         
  -2  -5   3         93.15         59.42         9.83 o                         
  -1  -5   3          8.84         24.10         4.86 o                         
   0  -5   3         65.21         74.44         6.93 o                         
   1  -5   3        287.16        319.79        16.20 o                         
   2  -5   3        610.35        611.29        16.46 o                         
   3  -5   3       4437.23       4508.00        63.03 o                         
   4  -5   3       1076.20       1077.14        25.03 o                         
   5  -5   3        456.30        510.93        48.51 o                         
   6  -5   3        310.33        299.19        25.29 o                         
   7  -5   3         57.58         50.22        11.96 o                         
   8  -5   3          4.99         13.86         9.38 o                         
   9  -5   3        345.62        310.90        58.78 o                         
  10  -5   3        150.67        128.32        38.34 o                         
  11  -5   3         14.70         32.49        25.48 o                         
 -11  -4   3         20.55         47.04        22.63 o                         
 -10  -4   3         34.58         69.84        33.79 o                         
  -9  -4   3          3.19         17.53        17.83 o                         
  -8  -4   3        230.43        165.96        37.72 o                         
  -7  -4   3       2636.34       2461.35       131.07 o                         
  -6  -4   3         33.68         16.70        11.14 o                         
  -5  -4   3        769.51        817.98        62.99 o                         
  -4  -4   3         31.71         65.93        20.06 o                         
  -3  -4   3        256.13        197.33        18.47 o                         
  -2  -4   3        484.17        449.07        23.15 o                         
  -1  -4   3        169.76        191.72        10.03 o                         
   0  -4   3          0.98          3.42         2.96 o                         
   1  -4   3       2744.94       2636.88        45.93 o                         
   2  -4   3       4983.64       5282.77        79.95 o                         
   3  -4   3      13054.45      14499.53       126.27 o                         
   4  -4   3        810.48        784.13        28.94 o                         
   5  -4   3        146.42         94.11        10.85 o                         
   6  -4   3       1017.99       1034.30        85.65 o                         
   7  -4   3        901.74        914.94        47.40 o                         
   8  -4   3        975.44       1011.50        87.57 o                         
   9  -4   3          7.25         -6.35        20.14 o                         
  10  -4   3        835.04        948.66        96.16 o                         
  11  -4   3         10.01          4.51        13.92 o                         
 -11  -3   3        129.45        123.94        42.75 o                         
 -10  -3   3          7.27         25.14        22.07 o                         
  -9  -3   3          0.24        -10.43        19.23 o                         
  -8  -3   3        173.15        158.15        37.41 o                         
  -7  -3   3         46.25         51.69        18.55 o                         
  -6  -3   3        272.96        201.70        35.05 o                         
  -5  -3   3       9836.79       9802.50       181.90 o                         
  -4  -3   3        204.71        247.27        18.16 o                         
  -3  -3   3       6519.45       6843.49       122.26 o                         
  -2  -3   3       1027.57        987.33        34.13 o                         
  -1  -3   3      18230.51      18223.97       155.63 o                         
   0  -3   3        293.78        297.16         9.78 o                         
   1  -3   3       2143.82       2357.48        40.14 o                         
   2  -3   3       1426.11       1343.83        45.46 o                         
   3  -3   3      15930.72      16380.16       179.91 o                         
   4  -3   3       3974.99       4341.64        91.56 o                         
   5  -3   3        575.11        670.82        27.44 o                         
   6  -3   3          3.62          2.16         5.25 o                         
   7  -3   3       1138.21       1126.15       106.99 o                         
   8  -3   3         68.83         38.89        12.21 o                         
   9  -3   3        599.28        448.33        64.97 o                         
  10  -3   3        238.67        324.02        58.54 o                         
  11  -3   3         88.48         84.58        23.42 o                         
 -11  -2   3        440.86        370.12        69.74 o                         
 -10  -2   3          0.02         47.63        35.88 o                         
  -9  -2   3          6.92        -12.03        12.03 o                         
  -8  -2   3        537.24        661.11        77.82 o                         
  -7  -2   3        407.12        393.67        52.00 o                         
  -6  -2   3         49.34         82.86        24.24 o                         
  -5  -2   3        434.15        463.51        47.71 o                         
  -4  -2   3          4.15          0.58         5.72 o                         
  -3  -2   3      15683.27      16140.53       183.54 o                         
  -2  -2   3        517.12        572.90        20.95 o                         
  -1  -2   3       2522.84       2946.84        33.61 o                         
   0  -2   3          6.10         12.77         2.44 o                         
   1  -2   3      27723.02      26690.98       355.03 o                         
   2  -2   3       1554.40       1668.99        26.14 o                         
   3  -2   3       1428.23       1496.38        29.33 o                         
   4  -2   3        885.38        877.12        33.46 o                         
   5  -2   3        107.84         68.72         8.11 o                         
   6  -2   3         25.14         12.77         6.25 o                         
   7  -2   3          9.83         -0.39        12.09 o                         
   8  -2   3         86.96         67.98        22.40 o                         
   9  -2   3        348.28        288.88        51.17 o                         
  10  -2   3         66.25         47.41        15.69 o                         
  11  -2   3         11.91         79.81        36.64 o                         
 -11  -1   3         26.84          1.66        19.07 o                         
 -10  -1   3        516.09        458.25        72.94 o                         
  -9  -1   3        812.09        903.37        92.83 o                         
  -8  -1   3        142.03        102.83        31.49 o                         
  -7  -1   3        171.88        102.01        15.40 o                         
  -6  -1   3        180.29        155.83        27.86 o                         
  -5  -1   3       1772.71       1790.39        95.69 o                         
  -4  -1   3         44.69         54.37         9.03 o                         
  -3  -1   3       8468.78       9295.31       103.96 o                         
  -2  -1   3       1070.79        966.73        26.30 o                         
  -1  -1   3      32792.88      33292.54       265.51 o                         
   0  -1   3        135.71        117.77         6.80 o                         
   1  -1   3        977.19        847.77        38.51 o                         
   2  -1   3        187.95        230.35        23.91 o                         
   3  -1   3       8409.81       8279.61       112.28 o                         
   4  -1   3        123.67        129.70         9.11 o                         
   5  -1   3        943.73       1003.79        27.88 o                         
   6  -1   3        512.63        502.87        34.46 o                         
   7  -1   3        111.06        119.09        29.65 o                         
   8  -1   3        890.41        953.77        72.79 o                         
   9  -1   3         61.37         42.95        12.45 o                         
  10  -1   3         53.00         68.88        29.22 o                         
  11  -1   3        354.38        384.14        67.59 o                         
 -11   0   3          1.20         14.18        18.69 o                         
 -10   0   3        245.53        219.53        54.50 o                         
  -9   0   3         48.20         37.86        25.66 o                         
  -8   0   3        170.79        145.74        20.08 o                         
  -7   0   3       2799.88       2786.65        82.33 o                         
  -6   0   3        206.86        193.20        62.03 o                         
  -5   0   3       5891.08       6163.15       132.96 o                         
  -4   0   3         98.31         65.27         8.15 o                         
  -3   0   3       8297.33       8553.72        97.03 o                         
  -2   0   3        394.38        293.23        16.02 o                         
  -1   0   3        963.95       1025.53        25.93 o                         
   0   0   3          0.11          0.75         1.15 o                         
   1   0   3      12422.11      12392.89       110.53 o                         
   2   0   3        591.82        584.96        17.61 o                         
   3   0   3        474.36        608.21        20.60 o                         
   4   0   3        372.09        347.82        15.64 o                         
   5   0   3      11762.47      11278.21       156.24 o                         
   6   0   3          9.73         17.02        12.79 o                         
   7   0   3          3.28         70.37        26.08 o                         
   8   0   3        714.61        756.84        77.27 o                         
   9   0   3         42.28          9.93        15.70 o                         
  10   0   3        172.34        264.84        53.79 o                         
  11   0   3         12.90         60.78        35.54 o                         
 -11   1   3          0.38         28.05        25.99 o                         
 -10   1   3          0.25        -12.55        19.59 o                         
  -9   1   3        634.79        622.21        76.47 o                         
  -8   1   3        282.00        290.96        27.35 o                         
  -7   1   3        173.73        189.30        19.23 o                         
  -6   1   3       1771.14       1892.75        90.09 o                         
  -5   1   3       2458.45       2620.34        53.05 o                         
  -4   1   3        711.09        690.60        34.72 o                         
  -3   1   3       2345.12       2373.69        50.15 o                         
  -2   1   3       1771.58       1800.12        46.31 o                         
  -1   1   3      44874.16      43649.15       490.91 o                         
   0   1   3        226.98        187.19         6.62 o                         
   1   1   3       3473.64       3702.67        47.85 o                         
   2   1   3          0.36         -2.61         2.61 o                         
   3   1   3       4806.99       5078.04        71.04 o                         
   4   1   3        431.46        405.12        25.01 o                         
   5   1   3       3952.02       4493.98       109.10 o                         
   6   1   3        697.15        577.48        59.73 o                         
   7   1   3       3741.29       3887.57       170.22 o                         
   8   1   3         37.72         31.99        22.84 o                         
   9   1   3        174.01        141.84        39.19 o                         
  10   1   3        191.69        188.96        47.50 o                         
  11   1   3         36.41        112.88        42.33 o                         
 -11   2   3        222.50        197.66        50.28 o                         
 -10   2   3        226.33        313.47        58.66 o                         
  -9   2   3        101.64        111.66        30.16 o                         
  -8   2   3        117.75        111.50        14.66 o                         
  -7   2   3       5564.86       5892.89        97.96 o                         
  -6   2   3        554.14        597.29        65.49 o                         
  -5   2   3       3859.01       4225.21        90.44 o                         
  -4   2   3        260.73        267.26        18.44 o                         
  -3   2   3         91.58         99.55        12.69 o                         
  -2   2   3       1304.15       1141.15        27.62 o                         
  -1   2   3        241.46        251.25         9.91 o                         
   0   2   3         14.99         33.83         5.05 o                         
   1   2   3      23519.99      23904.73       204.35 o                         
   2   2   3          3.83          4.29         3.36 o                         
   3   2   3         43.52         52.33         8.97 o                         
   4   2   3        122.73        117.45        15.72 o                         
   5   2   3       1963.99       1874.27       101.02 o                         
   6   2   3         18.39         16.35        15.27 o                         
   7   2   3        381.06        438.08        56.15 o                         
   8   2   3         30.00        106.67        36.46 o                         
   9   2   3       1513.51       1411.79       116.47 o                         
  10   2   3          1.27         21.79        22.56 o                         
 -11   3   3         13.51         47.09        30.43 o                         
 -10   3   3        673.74        706.37        85.88 o                         
  -9   3   3         71.49         82.77        31.90 o                         
  -8   3   3         84.46         84.11        17.80 o                         
  -7   3   3        829.06        892.92        67.16 o                         
  -6   3   3         33.46          9.64        13.11 o                         
  -5   3   3       3304.47       2941.11        84.93 o                         
  -4   3   3         39.01         45.62        10.76 o                         
  -3   3   3       3477.89       3745.35        56.44 o                         
  -2   3   3         11.97         17.25         2.24 o                         
  -1   3   3      14807.19      15363.32       117.74 o                         
   0   3   3       1852.98       2099.63        43.23 o                         
   1   3   3       8704.84       9407.29       118.36 o                         
   2   3   3         27.49         20.08         6.65 o                         
   3   3   3       7508.41       7368.40       135.06 o                         
   4   3   3        308.29        337.00        40.33 o                         
   5   3   3         69.08         84.58        22.28 o                         
   6   3   3        322.30        333.11        48.28 o                         
   7   3   3       2205.16       2157.24       129.04 o                         
   8   3   3        303.59        313.72        54.74 o                         
   9   3   3         81.99        162.76        45.59 o                         
  10   3   3         31.79         85.31        38.40 o                         
 -11   4   3         51.47         42.37        27.50 o                         
 -10   4   3         44.18          8.99        17.65 o                         
  -9   4   3         39.14         61.58        30.21 o                         
  -8   4   3         82.68        119.64        21.40 o                         
  -7   4   3          0.49          0.24        11.42 o                         
  -6   4   3       2502.94       2409.77        82.83 o                         
  -5   4   3       2454.59       2369.67        80.71 o                         
  -4   4   3        354.18        349.80        17.93 o                         
  -3   4   3       2928.52       2781.96        41.44 o                         
  -2   4   3        257.32        237.68        10.35 o                         
  -1   4   3       4482.14       4323.22        51.41 o                         
   0   4   3       5799.11       5940.49       108.56 o                         
   1   4   3      15839.68      16990.52       234.41 o                         
   2   4   3        175.61        175.98        15.45 o                         
   3   4   3       2306.93       2613.26       110.95 o                         
   4   4   3         47.60         44.23        20.61 o                         
   5   4   3       4512.96       4572.40       174.69 o                         
   6   4   3          0.20         -8.21        13.96 o                         
   7   4   3       2397.56       2320.51       137.66 o                         
   8   4   3          0.84          6.05        13.93 o                         
   9   4   3        114.81        133.75        39.42 o                         
  10   4   3          3.43          8.02        20.63 o                         
 -11   5   3          5.67         31.72        29.13 o                         
 -10   5   3        195.02        254.43        53.00 o                         
  -9   5   3        258.93        260.16        34.87 o                         
  -8   5   3         22.69         24.32        11.66 o                         
  -7   5   3        143.04        169.87        18.24 o                         
  -6   5   3       1321.66       1164.57        44.30 o                         
  -5   5   3        150.46        141.13        18.03 o                         
  -4   5   3         60.14         75.91        10.22 o                         
  -3   5   3        831.76        823.27        22.70 o                         
  -2   5   3       1142.27       1130.23        24.45 o                         
  -1   5   3        362.75        349.05        12.78 o                         
   0   5   3       1923.31       1992.68        53.17 o                         
   1   5   3      15210.74      16183.83       235.54 o                         
   2   5   3          0.19         -6.44         9.68 o                         
   3   5   3        343.29        312.79        40.40 o                         
   4   5   3        212.65        241.59        37.35 o                         
   5   5   3        491.47        510.12        58.47 o                         
   6   5   3         76.47        115.55        31.64 o                         
   7   5   3       1978.96       2069.70       133.23 o                         
   8   5   3          2.31         16.95        12.72 o                         
   9   5   3          9.24         31.37        24.29 o                         
  10   5   3          3.28        -12.49        23.77 o                         
 -11   6   3          2.62         26.17        13.02 o                         
 -10   6   3        301.86        291.81        42.53 o                         
  -9   6   3         71.41         56.64        13.90 o                         
  -8   6   3         15.18          5.94         6.99 o                         
  -7   6   3        609.04        636.07        35.88 o                         
  -6   6   3        194.08        184.66        18.52 o                         
  -5   6   3        660.15        666.05        31.69 o                         
  -4   6   3        213.62        215.42        17.21 o                         
  -3   6   3        466.58        430.32        16.13 o                         
  -2   6   3       1106.68       1073.84        28.18 o                         
  -1   6   3         11.39         30.45         5.20 o                         
   0   6   3       6199.89       6631.61       119.92 o                         
   1   6   3      14568.63      15287.41       332.93 o                         
   2   6   3        344.47        414.71        45.95 o                         
   3   6   3       3100.28       3186.50       136.52 o                         
   4   6   3          0.90        -14.65        15.08 o                         
   5   6   3       1026.28        986.80        83.67 o                         
   6   6   3          2.98         20.04        19.48 o                         
   7   6   3       1244.71       1241.65       106.38 o                         
   8   6   3          1.84        -25.66        25.66 o                         
   9   6   3         40.90         48.97        28.43 o                         
 -11   7   3         10.61         26.49        16.75 o                         
 -10   7   3         46.93         19.81        10.44 o                         
  -9   7   3          2.90         30.06        13.58 o                         
  -8   7   3        229.18        223.33        22.83 o                         
  -7   7   3        160.98        201.01        22.98 o                         
  -6   7   3        242.70        221.29        40.33 o                         
  -5   7   3        181.18        133.12        18.42 o                         
  -4   7   3        673.79        625.63        30.02 o                         
  -3   7   3        819.30        864.56        29.25 o                         
  -2   7   3         10.46         26.29         5.30 o                         
  -1   7   3          5.02         -1.22         4.47 o                         
   0   7   3       4597.02       4498.64       131.53 o                         
   1   7   3       8200.35       8373.73       231.59 o                         
   2   7   3         30.17         22.50         8.73 o                         
   3   7   3        158.40        331.24        48.65 o                         
   4   7   3         53.15         29.28        20.79 o                         
   5   7   3         13.69         20.51        14.95 o                         
   6   7   3         23.17         18.34        19.76 o                         
   7   7   3       2400.66       2458.89       154.70 o                         
   8   7   3          9.80         15.22        27.90 o                         
   9   7   3         20.99         -6.94        18.47 o                         
 -10   8   3          2.61         24.18        13.16 o                         
  -9   8   3          0.58         19.24        11.33 o                         
  -8   8   3        463.07        490.31        35.02 o                         
  -7   8   3         26.15         30.89        11.15 o                         
  -6   8   3       1211.67       1252.25        62.55 o                         
  -5   8   3        120.71        148.34        21.44 o                         
  -4   8   3       2301.46       2339.42        79.56 o                         
  -3   8   3       1144.95       1128.84        49.25 o                         
  -2   8   3        451.24        385.06        21.68 o                         
  -1   8   3        769.53        682.43        36.66 o                         
   0   8   3       1874.31       1858.53        84.23 o                         
   1   8   3       5809.82       6072.12       133.28 o                         
   2   8   3         17.20         24.11        17.78 o                         
   3   8   3        500.22        448.26        55.46 o                         
   4   8   3         78.08         86.79        28.68 o                         
   5   8   3       1713.97       1749.48       119.51 o                         
   6   8   3          0.49         27.47        15.10 o                         
   7   8   3         32.49         77.30        30.08 o                         
   8   8   3          3.03         10.56        18.25 o                         
   9   8   3        252.85        256.38        58.55 o                         
 -10   9   3        111.47        154.13        23.04 o                         
  -9   9   3          0.01         29.39        14.23 o                         
  -8   9   3         22.38         33.01        13.25 o                         
  -7   9   3         99.96        118.52        30.42 o                         
  -6   9   3        105.48        123.26        21.61 o                         
  -5   9   3        511.24        515.70        69.47 o                         
  -4   9   3       2203.54       2171.66        55.77 o                         
  -3   9   3        122.81        139.52        14.34 o                         
  -2   9   3       1685.30       1811.63        51.95 o                         
  -1   9   3       3946.42       3671.71        97.18 o                         
   0   9   3         18.87         16.61        11.18 o                         
   1   9   3        241.89        252.80        27.14 o                         
   2   9   3        197.49        171.51        34.30 o                         
   3   9   3       1390.37       1558.56       106.11 o                         
   4   9   3         41.38         49.87        23.52 o                         
   5   9   3        102.51        105.31        33.25 o                         
   6   9   3         71.16         70.13        33.07 o                         
   7   9   3        721.47        815.96        93.83 o                         
   8   9   3          0.49         60.98        36.28 o                         
 -10  10   3        212.07        216.97        34.27 o                         
  -9  10   3         15.04         27.80        15.95 o                         
  -8  10   3        298.11        321.35        46.17 o                         
  -7  10   3        294.86        320.38        35.78 o                         
  -6  10   3       1058.98       1077.76        62.92 o                         
  -5  10   3        164.62        209.21        48.96 o                         
  -4  10   3        222.24        170.46        24.29 o                         
  -3  10   3       1023.16        895.15        38.97 o                         
  -2  10   3       1037.22        999.34        50.68 o                         
  -1  10   3        211.75        193.16        21.99 o                         
   0  10   3        801.16        798.98        47.51 o                         
   1  10   3         14.30         39.07        19.93 o                         
   2  10   3        228.50        300.56        32.44 o                         
   3  10   3         40.41          9.98        19.58 o                         
   4  10   3        251.66        226.38        45.28 o                         
   5  10   3       3476.80       3426.91       182.76 o                         
   6  10   3        204.09        185.35        48.58 o                         
   7  10   3        176.15        190.16        49.40 o                         
   8  10   3          1.36         11.22        23.84 o                         
  -9  11   3          2.56         14.50         9.88 o                         
  -8  11   3        164.66        212.00        25.02 o                         
  -7  11   3         11.27          9.20        21.01 o                         
  -6  11   3         77.66         49.54        16.17 o                         
  -5  11   3         17.65         40.39        32.09 o                         
  -4  11   3        818.40        768.11        52.85 o                         
  -3  11   3          3.20         28.70        12.10 o                         
  -2  11   3          0.41          7.50         7.29 o                         
  -1  11   3       1030.00        944.75        52.57 o                         
   0  11   3         54.67         64.49        14.00 o                         
   1  11   3          0.82         11.83        12.90 o                         
   2  11   3         89.25         82.28        19.32 o                         
   3  11   3         59.16         42.00        15.33 o                         
   4  11   3        582.43        660.37        80.09 o                         
   5  11   3         45.15         55.22        26.27 o                         
   6  11   3         24.73         40.70        35.19 o                         
   7  11   3        809.90        843.23       102.36 o                         
  -9  12   3         16.53         18.84        15.01 o                         
  -8  12   3         16.50          8.59        12.71 o                         
  -7  12   3         63.12        114.92        27.34 o                         
  -6  12   3        367.34        373.96        44.53 o                         
  -5  12   3          4.02        -11.37        15.14 o                         
  -4  12   3         17.37          4.23        12.29 o                         
  -3  12   3          3.72         24.73        11.60 o                         
  -2  12   3        340.34        336.82        32.57 o                         
  -1  12   3        382.58        442.95        52.06 o                         
   0  12   3         36.83         58.48        15.06 o                         
   1  12   3        681.80        714.80        68.73 o                         
   2  12   3          4.75         -4.62        17.56 o                         
   3  12   3        404.32        391.90        40.78 o                         
   4  12   3        208.22        171.15        44.67 o                         
   5  12   3          4.42         22.62        19.09 o                         
   6  12   3        136.98         81.98        41.04 o                         
  -8  13   3        181.05        179.49        45.03 o                         
  -7  13   3        223.33        336.70        42.90 o                         
  -6  13   3          9.01          7.66        13.14 o                         
  -5  13   3         10.57          9.15        14.24 o                         
  -4  13   3         41.73         71.26        26.38 o                         
  -3  13   3          1.76         -4.41        11.08 o                         
  -2  13   3        782.79        807.58        52.74 o                         
  -1  13   3        417.24        389.58        36.69 o                         
   0  13   3       1426.52       1626.27       127.84 o                         
   1  13   3         68.94         50.95        23.70 o                         
   2  13   3        284.92        315.29        49.36 o                         
   3  13   3        699.95        664.59        55.67 o                         
   4  13   3         13.07         40.34        33.22 o                         
   5  13   3          9.91         30.64        26.98 o                         
  -7  14   3         28.53         72.12        31.71 o                         
  -6  14   3        401.46        388.35        65.79 o                         
  -5  14   3         14.37         14.16        19.97 o                         
  -4  14   3          1.38          3.06        17.20 o                         
  -3  14   3        113.25        180.39        72.06 o                         
  -2  14   3          8.98         10.89        10.21 o                         
  -1  14   3         67.42        100.19        21.55 o                         
   0  14   3         89.65         56.11        17.63 o                         
   1  14   3        586.04        553.37        49.89 o                         
   2  14   3        294.55        351.29        54.07 o                         
   3  14   3          6.01         16.80        21.29 o                         
   4  14   3         39.93         49.89        18.54 o                         
  -6  15   3         10.37          0.67        18.96 o                         
  -5  15   3          0.05          8.38        19.86 o                         
  -4  15   3        157.01        149.08        39.38 o                         
  -3  15   3          5.27         23.33        14.42 o                         
  -2  15   3        177.66        175.11        27.67 o                         
  -1  15   3         50.10         59.39        24.03 o                         
   0  15   3        501.98        497.69        46.62 o                         
   1  15   3         20.81         53.33        20.62 o                         
   2  15   3        139.95        166.18        40.48 o                         
   3  15   3          6.75          5.71        11.77 o                         
  -4  16   3          5.57         30.96        26.52 o                         
  -3  16   3         10.51        -24.22        24.22 o                         
  -2  16   3        284.07        325.04        38.13 o                         
  -1  16   3         68.05         88.30        20.83 o                         
   0  16   3        144.30        167.62        29.55 o                         
   1  16   3          9.57         17.04        20.09 o                         
   0 -17   4          2.21         56.86        21.12 o                         
   1 -17   4        129.24        123.98        25.18 o                         
   2 -17   4          0.51         10.87        19.16 o                         
  -3 -16   4        263.22        331.26        64.15 o                         
  -2 -16   4          2.02         16.16        23.69 o                         
  -1 -16   4        148.11        195.78        46.93 o                         
   0 -16   4         38.86         66.27        33.89 o                         
   1 -16   4         75.85         70.27        21.85 o                         
   2 -16   4         58.15         86.44        34.68 o                         
   3 -16   4        152.62        146.03        39.69 o                         
   4 -16   4          0.11         29.74        17.32 o                         
   5 -16   4         16.52         43.73        27.71 o                         
  -4 -15   4         64.32         89.63        25.28 o                         
  -3 -15   4        289.97        417.23        70.98 o                         
  -2 -15   4         97.13         48.69        27.00 o                         
  -1 -15   4        171.24        179.48        42.09 o                         
   0 -15   4         11.05         16.64        19.54 o                         
   1 -15   4        699.54        624.23        51.27 o                         
   2 -15   4         33.71         27.21        14.82 o                         
   3 -15   4         42.38         97.50        31.91 o                         
   4 -15   4          0.19         41.60        32.99 o                         
   5 -15   4         18.11         27.83        16.18 o                         
   6 -15   4         11.60         13.39        11.90 o                         
  -5 -14   4        306.81        235.11        37.26 o                         
  -4 -14   4        327.47        277.38        38.42 o                         
  -3 -14   4        269.86        304.74        57.25 o                         
  -2 -14   4          0.57         28.98        19.87 o                         
  -1 -14   4          3.09         25.83        21.78 o                         
   0 -14   4         22.33          9.94        22.24 o                         
   1 -14   4        148.37        128.49        23.94 o                         
   2 -14   4          4.31         15.01        11.40 o                         
   3 -14   4        459.32        385.69        43.47 o                         
   4 -14   4          5.70         31.69        11.15 o                         
   5 -14   4        287.50        294.48        41.79 o                         
   6 -14   4         42.29         88.03        24.17 o                         
   7 -14   4         11.78          5.79        24.56 o                         
  -6 -13   4        432.38        412.69        50.23 o                         
  -5 -13   4        116.99        118.53        24.95 o                         
  -4 -13   4          0.07         -4.09        19.08 o                         
  -3 -13   4        338.24        340.78        38.97 o                         
  -2 -13   4         34.90         13.15        17.46 o                         
  -1 -13   4         79.03        120.48        35.97 o                         
   0 -13   4         86.20         89.24        33.64 o                         
   1 -13   4          5.95         14.01        11.35 o                         
   2 -13   4         27.62         19.44        14.24 o                         
   3 -13   4         12.24          9.68         8.80 o                         
   4 -13   4         21.76         29.02        11.58 o                         
   5 -13   4         52.61         95.58        21.70 o                         
   6 -13   4          8.48         20.99        13.61 o                         
   7 -13   4        199.80        246.79        35.10 o                         
   8 -13   4          5.48          2.70        10.89 o                         
  -7 -12   4         59.75         66.37        29.30 o                         
  -6 -12   4         33.49         56.04        21.03 o                         
  -5 -12   4        238.36        222.15        34.02 o                         
  -4 -12   4        190.74        187.03        29.06 o                         
  -3 -12   4         15.46         27.10        37.54 o                         
  -2 -12   4        319.29        233.92        46.49 o                         
  -1 -12   4        760.08        871.05        83.63 o                         
   0 -12   4        601.50        592.80        68.16 o                         
   1 -12   4        317.91        330.29        45.22 o                         
   2 -12   4        395.40        328.69        48.79 o                         
   3 -12   4          5.21         -3.63         8.77 o                         
   4 -12   4        151.55        159.49        31.39 o                         
   5 -12   4        223.36        229.29        29.92 o                         
   6 -12   4        103.94         93.27        21.01 o                         
   7 -12   4        779.62        727.77        61.84 o                         
   8 -12   4         21.61         30.32        20.23 o                         
  -8 -11   4         19.17         11.85        16.61 o                         
  -7 -11   4        184.83        202.73        48.77 o                         
  -6 -11   4        640.08        612.71        74.90 o                         
  -5 -11   4         16.38          6.05        11.92 o                         
  -4 -11   4         46.77        103.75        20.25 o                         
  -3 -11   4         88.55         68.31        16.51 o                         
  -2 -11   4       2683.87       2793.68        99.79 o                         
  -1 -11   4         29.80         23.61        12.34 o                         
   0 -11   4        267.48        264.57        44.82 o                         
   1 -11   4       4052.45       4096.70       174.83 o                         
   2 -11   4          1.15         10.36         6.70 o                         
   3 -11   4        300.63        280.93        24.63 o                         
   4 -11   4         26.01         47.80        12.62 o                         
   5 -11   4        113.71        113.44        35.92 o                         
   6 -11   4        115.18        134.28        32.13 o                         
   7 -11   4          0.08          7.23         9.10 o                         
   8 -11   4        124.87        222.22        34.26 o                         
   9 -11   4         30.16         49.51        17.90 o                         
  -8 -10   4        592.21        524.91        73.21 o                         
  -7 -10   4         49.76         71.28        28.99 o                         
  -6 -10   4        178.75        142.92        39.01 o                         
  -5 -10   4        111.12        123.80        31.74 o                         
  -4 -10   4         99.15         77.31        32.68 o                         
  -3 -10   4        981.18        887.91        54.39 o                         
  -2 -10   4         17.31         62.88        14.63 o                         
  -1 -10   4         59.15         28.65        20.23 o                         
   0 -10   4       1019.29        943.02        78.06 o                         
   1 -10   4        622.51        569.35        60.06 o                         
   2 -10   4         23.13         20.41         6.98 o                         
   3 -10   4       2342.39       2357.98        82.77 o                         
   4 -10   4        172.89        184.60        24.37 o                         
   5 -10   4        550.03        536.08        42.32 o                         
   6 -10   4          3.89          0.37         8.44 o                         
   7 -10   4        448.72        407.65        30.40 o                         
   8 -10   4         22.44         48.65        19.14 o                         
   9 -10   4          0.04         13.94        12.50 o                         
  -9  -9   4         36.13         69.09        35.16 o                         
  -8  -9   4        378.79        282.14        57.28 o                         
  -7  -9   4         68.73         54.43        27.87 o                         
  -6  -9   4        593.90        599.77        68.44 o                         
  -5  -9   4         32.80         12.07        10.88 o                         
  -4  -9   4        620.63        609.63        60.56 o                         
  -3  -9   4        451.17        336.89        31.72 o                         
  -2  -9   4        112.05        128.87        19.06 o                         
  -1  -9   4        920.71        975.79        48.71 o                         
   0  -9   4       2128.08       2152.69        72.00 o                         
   1  -9   4        616.61        656.49        32.98 o                         
   2  -9   4       2247.80       2365.24        88.69 o                         
   3  -9   4          0.03         -1.30         3.98 o                         
   4  -9   4          1.96          9.76         9.41 o                         
   5  -9   4         28.43         17.30         5.51 o                         
   6  -9   4        474.66        435.63        26.72 o                         
   7  -9   4        158.39        144.40        18.35 o                         
   8  -9   4          2.67         11.40        11.86 o                         
   9  -9   4        241.15        221.80        44.35 o                         
  10  -9   4          0.60         41.12        23.11 o                         
  -9  -8   4          8.01         11.48        22.58 o                         
  -8  -8   4         49.79         66.17        25.97 o                         
  -7  -8   4         75.20         68.96        29.09 o                         
  -6  -8   4         44.69         42.52        18.07 o                         
  -5  -8   4          7.07         13.97        11.85 o                         
  -4  -8   4       8430.75       8416.10       241.46 o                         
  -3  -8   4         43.84         30.91         9.66 o                         
  -2  -8   4        378.11        359.72        22.72 o                         
  -1  -8   4       3648.41       3814.83        87.23 o                         
   0  -8   4       3279.30       3479.69        88.61 o                         
   1  -8   4        514.03        469.24        26.19 o                         
   2  -8   4         92.01         89.24        11.44 o                         
   3  -8   4        990.66        982.14        31.17 o                         
   4  -8   4        236.44        208.37        22.98 o                         
   5  -8   4        577.08        516.52        26.12 o                         
   6  -8   4        340.43        392.75        25.85 o                         
   7  -8   4        206.79        198.89        20.57 o                         
   8  -8   4          0.77          9.50         7.67 o                         
   9  -8   4         88.38         72.23        17.74 o                         
  10  -8   4          0.63         17.99        13.39 o                         
 -10  -7   4       1049.30       1123.21       113.31 o                         
  -9  -7   4         26.63         -8.30        21.54 o                         
  -8  -7   4         28.01         11.10        16.71 o                         
  -7  -7   4         21.56         52.02        23.90 o                         
  -6  -7   4       1569.91       1536.55       103.06 o                         
  -5  -7   4        342.56        364.74        47.17 o                         
  -4  -7   4        165.24        292.45        37.39 o                         
  -3  -7   4          3.28         17.54         9.19 o                         
  -2  -7   4       4616.89       4837.19        87.17 o                         
  -1  -7   4        905.68        857.94        40.53 o                         
   0  -7   4        688.69        705.46        34.58 o                         
   1  -7   4       2046.26       1936.22        81.22 o                         
   2  -7   4       1688.97       1459.49        41.18 o                         
   3  -7   4         10.49         21.11         7.09 o                         
   4  -7   4        145.96        159.80        12.92 o                         
   5  -7   4       2392.63       2401.63        50.33 o                         
   6  -7   4        440.91        453.81        22.41 o                         
   7  -7   4          4.13         23.85         8.21 o                         
   8  -7   4         34.53         41.14        11.42 o                         
   9  -7   4          0.88        -14.85        14.85 o                         
  10  -7   4         18.12         25.38        14.62 o                         
 -10  -6   4        109.00         64.71        33.44 o                         
  -9  -6   4         56.45         86.42        31.74 o                         
  -8  -6   4        926.96        927.87        89.79 o                         
  -7  -6   4         51.59         52.52        25.53 o                         
  -6  -6   4        245.31        233.82        37.98 o                         
  -5  -6   4         87.09         95.73        25.98 o                         
  -4  -6   4       1816.11       1865.39        94.68 o                         
  -3  -6   4       1342.99       1367.30        52.42 o                         
  -2  -6   4       6831.36       7691.17       166.39 o                         
  -1  -6   4        131.28        141.94        10.67 o                         
   0  -6   4         33.08         53.90         6.01 o                         
   1  -6   4         33.68         36.29         6.97 o                         
   2  -6   4        760.37        824.68        24.94 o                         
   3  -6   4        116.84        140.16        16.85 o                         
   4  -6   4       1705.59       1530.03        31.29 o                         
   5  -6   4       1817.64       1752.25        41.64 o                         
   6  -6   4        159.68        158.12        13.17 o                         
   7  -6   4        314.15        346.66        73.51 o                         
   8  -6   4         13.23         23.16        12.89 o                         
   9  -6   4        194.08        212.85        42.33 o                         
  10  -6   4         38.69         72.23        29.93 o                         
 -10  -5   4        132.69        109.52        31.36 o                         
  -9  -5   4         20.79         67.36        31.93 o                         
  -8  -5   4        170.73        133.43        33.23 o                         
  -7  -5   4         84.56         95.67        31.74 o                         
  -6  -5   4        922.47        778.15        67.82 o                         
  -5  -5   4        210.60        195.34        31.26 o                         
  -4  -5   4      12419.29      12760.68       291.51 o                         
  -3  -5   4        477.24        463.83        32.93 o                         
  -2  -5   4       3349.07       3450.42       137.57 o                         
  -1  -5   4         90.19         70.38         6.78 o                         
   0  -5   4        560.52        663.44        19.22 o                         
   1  -5   4       1243.23       1205.58        33.22 o                         
   2  -5   4       7582.34       7654.70        95.41 o                         
   3  -5   4       2330.13       2396.08        78.52 o                         
   4  -5   4        302.89        321.23        24.89 o                         
   5  -5   4        483.54        452.29        40.81 o                         
   6  -5   4       2374.15       2391.97        75.69 o                         
   7  -5   4          3.56         -4.93         7.52 o                         
   8  -5   4          0.33         23.91        10.90 o                         
   9  -5   4       1609.98       1631.51       117.98 o                         
  10  -5   4         35.86         57.57        26.31 o                         
 -11  -4   4          6.04         72.48        35.47 o                         
 -10  -4   4        237.22        187.88        44.08 o                         
  -9  -4   4          1.24        -14.89        14.89 o                         
  -8  -4   4        926.17       1010.96        89.86 o                         
  -7  -4   4         63.32         58.28        20.73 o                         
  -6  -4   4         54.46         78.86        24.82 o                         
  -5  -4   4        305.84        287.98        36.81 o                         
  -4  -4   4      13302.37      13022.92       286.27 o                         
  -3  -4   4        470.25        460.13        27.56 o                         
  -2  -4   4        208.91        240.02        17.42 o                         
  -1  -4   4       1245.82       1104.47        24.03 o                         
   0  -4   4       7031.78       6990.58        71.17 o                         
   1  -4   4        231.84        251.78        13.77 o                         
   2  -4   4       1653.70       1745.91        36.64 o                         
   3  -4   4      11329.41      12222.23       145.41 o                         
   4  -4   4       1344.92       1283.85        38.07 o                         
   5  -4   4        693.10        637.25        42.52 o                         
   6  -4   4         21.18         42.51        19.03 o                         
   7  -4   4          3.44         15.96         9.07 o                         
   8  -4   4        106.84         73.18        28.20 o                         
   9  -4   4         35.40          8.12        18.02 o                         
  10  -4   4          0.05         40.07        24.75 o                         
  11  -4   4         42.39          0.35        16.50 o                         
 -11  -3   4         97.70        147.40        45.35 o                         
 -10  -3   4        412.46        358.99        60.94 o                         
  -9  -3   4         51.75         34.12        21.58 o                         
  -8  -3   4         56.02         72.64        29.60 o                         
  -7  -3   4          2.89         15.06         9.73 o                         
  -6  -3   4        793.13        707.55        45.55 o                         
  -5  -3   4         95.56        105.94        27.77 o                         
  -4  -3   4       6040.52       6234.48       103.39 o                         
  -3  -3   4         80.08         87.15         8.07 o                         
  -2  -3   4       1780.20       1881.59        40.11 o                         
  -1  -3   4        126.72        108.88         6.16 o                         
   0  -3   4        479.83        473.87        13.54 o                         
   1  -3   4          2.23          6.37         2.45 o                         
   2  -3   4      20368.86      21131.83       208.07 o                         
   3  -3   4       2760.14       2959.02        75.51 o                         
   4  -3   4       3221.92       3679.52        55.54 o                         
   5  -3   4          6.78         12.85         4.34 o                         
   6  -3   4         14.02         28.98         7.88 o                         
   7  -3   4         14.26         12.89        11.76 o                         
   8  -3   4          2.45         -1.24        15.15 o                         
   9  -3   4        972.97        964.50        90.58 o                         
  10  -3   4        465.99        469.18        47.92 o                         
  11  -3   4          0.00         26.07        16.49 o                         
 -11  -2   4        155.80        180.40        48.62 o                         
 -10  -2   4          0.94         13.14        15.98 o                         
  -9  -2   4          9.37          5.75        13.21 o                         
  -8  -2   4       1948.74       1867.54       127.39 o                         
  -7  -2   4          7.42         22.04        14.60 o                         
  -6  -2   4         20.31         13.19        11.32 o                         
  -5  -2   4          0.58          8.99        14.74 o                         
  -4  -2   4        981.52        860.45        33.94 o                         
  -3  -2   4          1.98          5.92         4.51 o                         
  -2  -2   4      20177.61      20905.70       184.03 o                         
  -1  -2   4          8.64         17.16         2.38 o                         
   0  -2   4       1930.33       2247.94        29.71 o                         
   1  -2   4       4090.00       4266.41       148.80 o                         
   2  -2   4        133.84        109.85         7.93 o                         
   3  -2   4         51.76         48.44         5.81 o                         
   4  -2   4       9134.96       9274.00       104.16 o                         
   5  -2   4          8.40         12.59         4.61 o                         
   6  -2   4        101.10        152.90        15.35 o                         
   7  -2   4        422.05        471.54        54.22 o                         
   8  -2   4         33.98         40.71        18.71 o                         
   9  -2   4        407.22        462.62        84.78 o                         
  10  -2   4        127.99         96.18        31.85 o                         
  11  -2   4         40.81         96.92        42.57 o                         
 -11  -1   4         83.92         69.03        22.03 o                         
 -10  -1   4        728.45        760.65        90.91 o                         
  -9  -1   4        205.59        222.23        47.18 o                         
  -8  -1   4        520.12        591.35        58.23 o                         
  -7  -1   4        300.79        253.90        44.49 o                         
  -6  -1   4       1672.50       1498.95        95.47 o                         
  -5  -1   4         89.80         96.29        21.88 o                         
  -4  -1   4       3993.67       4482.53        71.75 o                         
  -3  -1   4          0.04         -0.57         3.61 o                         
   0  -1   4       2433.57       2230.17        36.36 o                         
   1  -1   4        869.50        941.72        21.28 o                         
   2  -1   4       2332.42       2556.38        55.66 o                         
   3  -1   4       1917.71       2039.89        81.39 o                         
   4  -1   4       5704.49       6293.81        84.72 o                         
   5  -1   4          1.21          3.04         4.37 o                         
   6  -1   4       2789.29       2708.20        86.65 o                         
   7  -1   4          6.65         10.51        17.00 o                         
   8  -1   4         37.73         76.45        32.62 o                         
   9  -1   4         39.79         19.74        15.86 o                         
  10  -1   4        164.21        164.47        43.95 o                         
  11  -1   4        271.32        371.35        66.88 o                         
 -11   0   4         44.93         34.23        27.11 o                         
 -10   0   4         27.97         36.00        26.73 o                         
  -9   0   4          7.83          1.86        14.58 o                         
  -8   0   4       1816.36       1739.94        66.71 o                         
  -7   0   4         49.16         37.40         9.52 o                         
  -6   0   4       1895.12       2019.23       111.16 o                         
  -5   0   4       1904.55       1934.74        69.60 o                         
  -4   0   4       1034.29       1033.53        31.49 o                         
  -3   0   4       3254.27       3027.62        58.95 o                         
  -2   0   4        681.33        615.69        20.85 o                         
  -1   0   4        816.11        722.70        17.76 o                         
   0   0   4       2319.43       2649.45        27.24 o                         
   1   0   4         17.19         22.19         3.45 o                         
   2   0   4        427.46        371.40        14.72 o                         
   3   0   4         12.79         15.57         4.62 o                         
   4   0   4       4422.70       4684.77        83.73 o                         
   5   0   4        167.85        147.45        37.24 o                         
   6   0   4         61.76         78.70        21.91 o                         
   7   0   4        122.56         96.21        25.76 o                         
   8   0   4       2533.73       2550.35       145.92 o                         
   9   0   4        139.92        103.05        32.86 o                         
  10   0   4          9.23         41.51        29.77 o                         
 -11   1   4         60.40        146.20        45.56 o                         
 -10   1   4          0.34         -2.22        18.44 o                         
  -9   1   4          1.18         -1.18        17.12 o                         
  -8   1   4         90.11         73.79        12.28 o                         
  -7   1   4        452.61        367.55        22.20 o                         
  -6   1   4       4444.01       4445.54       108.24 o                         
  -5   1   4          2.97          7.86         8.02 o                         
  -4   1   4         42.99         42.53         8.40 o                         
  -3   1   4        308.73        298.36        17.35 o                         
  -2   1   4      35016.30      35136.61      1214.42 o                         
  -1   1   4         71.26         69.02         6.32 o                         
   0   1   4          8.29          7.89         1.80 o                         
   1   1   4        209.25        152.26        11.11 o                         
   2   1   4       9386.79       9417.18       103.21 o                         
   3   1   4         36.66         47.20         6.79 o                         
   4   1   4        706.59        654.91        25.76 o                         
   5   1   4          0.31         -6.42         8.69 o                         
   6   1   4       1251.52       1156.59        84.95 o                         
   7   1   4         70.84         97.24        27.14 o                         
   8   1   4        277.80        259.01        48.87 o                         
   9   1   4        329.15        302.44        55.99 o                         
  10   1   4        260.13        290.82        57.35 o                         
 -11   2   4         61.55         99.07        38.27 o                         
 -10   2   4          3.13         18.10        17.93 o                         
  -9   2   4          4.77         -1.72        18.04 o                         
  -8   2   4         10.52          5.03         6.58 o                         
  -7   2   4       2369.64       2382.19       122.08 o                         
  -6   2   4       1161.31       1302.11        33.13 o                         
  -5   2   4        137.51        128.94        16.97 o                         
  -4   2   4       5046.62       5039.02       109.64 o                         
  -3   2   4        330.23        293.21        14.59 o                         
  -2   2   4       2941.52       3081.79        49.00 o                         
  -1   2   4        207.44        182.54        15.69 o                         
   0   2   4        205.26        214.60        11.12 o                         
   1   2   4        167.77        190.08        12.25 o                         
   2   2   4       3366.18       3472.98        56.40 o                         
   3   2   4        213.92        193.93        15.60 o                         
   4   2   4       7251.24       7062.45       141.80 o                         
   5   2   4        150.39        186.68        34.24 o                         
   6   2   4        154.76        191.46        34.39 o                         
   7   2   4        124.69        120.10        32.02 o                         
   8   2   4       1209.73       1122.30        98.25 o                         
   9   2   4        412.15        449.22        66.44 o                         
  10   2   4         84.70         76.75        32.93 o                         
 -11   3   4          1.12         23.52        27.21 o                         
 -10   3   4        737.18        584.79        80.04 o                         
  -9   3   4        356.52        341.65        58.24 o                         
  -8   3   4          5.78         28.92        13.62 o                         
  -7   3   4       2794.00       2921.56       100.35 o                         
  -6   3   4          0.53         -2.46         7.44 o                         
  -5   3   4       2815.20       2843.84       242.16 o                         
  -4   3   4        417.01        391.84        20.34 o                         
  -3   3   4         32.66         38.27         5.59 o                         
  -2   3   4        736.30        635.78        16.33 o                         
  -1   3   4         22.47         26.45         6.29 o                         
   0   3   4       2243.76       2483.93        50.20 o                         
   1   3   4         20.30          9.74         4.36 o                         
   2   3   4       4714.06       4748.65        82.52 o                         
   3   3   4          3.83          1.12         6.61 o                         
   4   3   4        707.81        849.07        65.32 o                         
   5   3   4        239.49        241.45        38.31 o                         
   6   3   4        977.92        979.99        80.22 o                         
   7   3   4        147.34        166.95        38.96 o                         
   8   3   4        758.64        704.70        79.64 o                         
   9   3   4          9.67          1.39        13.73 o                         
  10   3   4        133.18        130.69        40.83 o                         
 -11   4   4        170.54        165.24        47.00 o                         
 -10   4   4          0.25        -20.16        20.97 o                         
  -9   4   4       1016.00       1108.33        68.26 o                         
  -8   4   4        327.55        315.76        34.03 o                         
  -7   4   4          0.17         10.94         8.42 o                         
  -6   4   4       1912.12       2052.87       181.95 o                         
  -5   4   4       1380.64       1420.30        73.41 o                         
  -4   4   4       2491.02       2447.10        71.77 o                         
  -3   4   4         14.86         17.89         3.53 o                         
  -2   4   4        255.36        239.23         9.87 o                         
  -1   4   4        587.81        617.10        25.81 o                         
   0   4   4      19406.35      19269.96       182.21 o                         
   1   4   4          1.31          6.79         4.96 o                         
   2   4   4       9279.68       9977.40       139.19 o                         
   3   4   4          4.48         -0.40         8.52 o                         
   4   4   4       2164.42       2192.71       111.72 o                         
   5   4   4         38.44         60.23        24.64 o                         
   6   4   4         65.65         68.47        23.12 o                         
   7   4   4        162.56        119.62        34.11 o                         
   8   4   4        430.06        379.95        60.41 o                         
   9   4   4         42.49         60.11        30.99 o                         
  10   4   4         66.31         34.52        23.88 o                         
 -11   5   4        117.43        138.77        45.08 o                         
 -10   5   4         95.68         76.90        22.03 o                         
  -9   5   4        167.52        194.43        30.82 o                         
  -8   5   4          0.37         -1.14         7.38 o                         
  -7   5   4        387.46        370.98        26.80 o                         
  -6   5   4        776.95        827.93        37.22 o                         
  -5   5   4         10.80          3.27         5.68 o                         
  -4   5   4        547.82        599.24        16.39 o                         
  -3   5   4         25.89         41.48         4.65 o                         
  -2   5   4       5680.28       5549.11        72.48 o                         
  -1   5   4       1395.20       1461.04        41.73 o                         
   0   5   4          8.89         15.51         4.58 o                         
   1   5   4       2260.92       2414.37        75.00 o                         
   2   5   4       2154.51       2167.62       102.74 o                         
   3   5   4        124.59        122.01        26.80 o                         
   4   5   4       1326.14       1329.80        88.95 o                         
   5   5   4          2.00         -9.27        14.89 o                         
   6   5   4       3069.60       2863.08       153.62 o                         
   7   5   4          4.15          0.60        18.62 o                         
   8   5   4        285.82        288.92        54.96 o                         
   9   5   4         14.08        -24.90        24.90 o                         
 -11   6   4          7.94          8.17        10.33 o                         
 -10   6   4          4.40         24.79        20.40 o                         
  -9   6   4          1.08          1.32         9.97 o                         
  -8   6   4          1.12          8.56        10.60 o                         
  -7   6   4        768.23        728.99        38.26 o                         
  -6   6   4         36.71         31.58        28.09 o                         
  -5   6   4       1187.70       1062.57        39.55 o                         
  -4   6   4        759.60        949.39        25.91 o                         
  -3   6   4        290.91        273.54        15.91 o                         
  -2   6   4        617.75        599.20        18.51 o                         
  -1   6   4          0.63          4.46         5.20 o                         
   0   6   4      14589.57      15445.30       218.54 o                         
   1   6   4       2252.15       2143.88       102.28 o                         
   2   6   4        528.54        350.66        41.99 o                         
   3   6   4         82.43         90.56        22.98 o                         
   4   6   4         79.12         90.78        25.22 o                         
   5   6   4         14.06         38.32        22.95 o                         
   6   6   4         81.23        107.75        34.07 o                         
   7   6   4          3.54         14.85        23.94 o                         
   8   6   4       1620.01       1581.39       127.94 o                         
   9   6   4        121.60        136.45        40.96 o                         
 -11   7   4         48.87         69.20        43.71 o                         
 -10   7   4         14.35          4.20         9.79 o                         
  -9   7   4        275.75        246.96        26.25 o                         
  -8   7   4        132.71        106.34        16.62 o                         
  -7   7   4       1625.10       1665.18        59.94 o                         
  -6   7   4        227.76        267.77        31.77 o                         
  -5   7   4        704.38        724.98        22.83 o                         
  -4   7   4       1486.31       1552.36        41.27 o                         
  -3   7   4       2399.92       2485.34        58.00 o                         
  -2   7   4        188.55        214.19        17.32 o                         
  -1   7   4        140.74        191.56        15.00 o                         
   0   7   4      11491.65      12313.02       330.79 o                         
   1   7   4        423.67        379.07        47.15 o                         
   2   7   4        124.44        118.07        25.34 o                         
   3   7   4         14.88          0.32        13.30 o                         
   4   7   4        140.14        118.43        27.37 o                         
   5   7   4        108.03         92.69        28.29 o                         
   6   7   4         15.40         -9.48        14.61 o                         
   7   7   4         16.71         30.73        24.63 o                         
   8   7   4         26.88          9.37        20.21 o                         
   9   7   4          8.95         20.55        23.58 o                         
 -10   8   4         25.24         15.83        10.73 o                         
  -9   8   4        486.79        580.25        39.98 o                         
  -8   8   4        324.55        346.58        29.49 o                         
  -7   8   4          1.42         17.77        12.28 o                         
  -6   8   4         12.99         31.79        12.86 o                         
  -5   8   4        279.42        276.92        17.87 o                         
  -4   8   4       1797.34       1793.93        57.62 o                         
  -3   8   4        489.33        496.53        32.13 o                         
  -2   8   4        481.07        488.04        23.79 o                         
  -1   8   4         55.31         40.91        10.60 o                         
   0   8   4      10493.90      10349.27       263.75 o                         
   1   8   4       1342.17       1459.54       130.25 o                         
   2   8   4        865.97        826.21        72.00 o                         
   3   8   4        118.83        100.18        25.94 o                         
   4   8   4       1223.65       1232.57        97.26 o                         
   5   8   4         96.76         86.55        31.29 o                         
   6   8   4         33.62         24.33        16.09 o                         
   7   8   4         15.08         57.52        31.66 o                         
   8   8   4        321.84        414.67        70.49 o                         
 -10   9   4          0.04         56.99        16.25 o                         
  -9   9   4        359.61        378.14        33.54 o                         
  -8   9   4          5.56         13.95         8.64 o                         
  -7   9   4         76.40         56.20        31.51 o                         
  -6   9   4         17.77         35.94         7.39 o                         
  -5   9   4       2206.41       2216.74        93.32 o                         
  -4   9   4         21.47         54.31        14.05 o                         
  -3   9   4          2.59          5.94         7.10 o                         
  -2   9   4       2095.61       2042.07        68.93 o                         
  -1   9   4       1249.72       1215.75        52.48 o                         
   0   9   4          1.39          4.44         6.79 o                         
   1   9   4       1296.85       1292.46        59.63 o                         
   2   9   4        641.71        764.30        74.25 o                         
   3   9   4        315.10        340.88        51.65 o                         
   4   9   4          0.85         17.32        15.64 o                         
   5   9   4          0.26         24.65        24.70 o                         
   6   9   4       2120.30       2248.85       151.02 o                         
   7   9   4         35.99         34.65        29.01 o                         
   8   9   4        245.30        257.51        60.57 o                         
 -10  10   4          9.27         41.05        18.39 o                         
  -9  10   4         13.32         37.61        14.11 o                         
  -8  10   4         42.36         69.63        15.62 o                         
  -7  10   4          1.05         19.27        14.57 o                         
  -6  10   4         44.41         81.32        19.78 o                         
  -5  10   4        867.22        824.23        53.35 o                         
  -4  10   4         86.52        136.04        25.50 o                         
  -3  10   4       2341.23       2279.78        77.44 o                         
  -2  10   4        445.12        370.20        30.18 o                         
  -1  10   4          6.20         -1.21         5.74 o                         
   0  10   4       2465.31       2373.30        82.62 o                         
   1  10   4        523.05        677.40        59.77 o                         
   2  10   4         22.99         37.50        30.59 o                         
   3  10   4         36.87         73.48        28.14 o                         
   4  10   4        730.36        772.99        84.36 o                         
   5  10   4        466.72        451.25        70.58 o                         
   6  10   4        222.09        242.90        50.87 o                         
   7  10   4         42.35         86.05        36.67 o                         
  -9  11   4         82.96         87.44        18.35 o                         
  -8  11   4        210.95        234.69        42.47 o                         
  -7  11   4        226.77        188.46        56.20 o                         
  -6  11   4        134.14        151.35        25.47 o                         
  -5  11   4        313.53        271.39        49.40 o                         
  -4  11   4         29.76         37.34        20.51 o                         
  -3  11   4        455.98        507.11        37.02 o                         
  -2  11   4        118.67        145.18        31.70 o                         
  -1  11   4         58.02         75.32        15.25 o                         
   0  11   4        254.10        261.74        29.09 o                         
   1  11   4        284.60        268.93        39.53 o                         
   2  11   4        327.71        433.36        39.68 o                         
   3  11   4        221.00        190.31        40.32 o                         
   4  11   4        747.08        701.12        83.53 o                         
   5  11   4        139.80        122.14        42.78 o                         
   6  11   4         93.77        138.62        46.29 o                         
   7  11   4          5.98         39.21        25.79 o                         
  -9  12   4          6.48         -2.06         9.30 o                         
  -8  12   4         29.13         36.43        14.58 o                         
  -7  12   4        483.34        428.17        44.81 o                         
  -6  12   4          5.33        103.96        36.92 o                         
  -5  12   4         10.20         59.35        31.68 o                         
  -4  12   4         81.41         32.34        17.73 o                         
  -3  12   4          2.35         -3.09         8.48 o                         
  -2  12   4        177.27        159.31        22.42 o                         
  -1  12   4        768.82        777.49        49.57 o                         
   0  12   4          0.26          7.83        10.49 o                         
   1  12   4        706.60        859.23        72.88 o                         
   2  12   4        188.99        202.66        36.74 o                         
   3  12   4        430.26        475.47        45.71 o                         
   4  12   4        352.67        371.73        65.34 o                         
   5  12   4         17.03         13.17        20.73 o                         
   6  12   4          1.57         44.50        37.08 o                         
  -8  13   4         17.88         64.84        21.16 o                         
  -7  13   4        633.62        562.73        80.39 o                         
  -6  13   4         13.48        -15.64        24.56 o                         
  -5  13   4          6.67        -19.93        20.66 o                         
  -4  13   4          6.11         22.74        16.24 o                         
  -3  13   4        386.29        418.17        37.22 o                         
  -2  13   4        237.67        236.39        30.02 o                         
  -1  13   4         96.80        114.00        19.49 o                         
   0  13   4         66.15        177.55        27.82 o                         
   1  13   4        265.00        227.37        31.08 o                         
   2  13   4        489.50        471.89        59.10 o                         
   3  13   4        123.68        169.82        45.70 o                         
   4  13   4         56.50         64.48        19.57 o                         
   5  13   4         75.26         86.42        36.64 o                         
  -7  14   4         64.12         62.48        32.46 o                         
  -6  14   4         34.73         67.34        34.41 o                         
  -5  14   4          9.61         -5.26        16.83 o                         
  -4  14   4          4.59         42.85        24.01 o                         
  -3  14   4       1244.03       1210.20        67.04 o                         
  -2  14   4        143.83        136.17        22.27 o                         
  -1  14   4        509.23        446.68        55.80 o                         
   0  14   4         76.11        124.96        32.13 o                         
   1  14   4        776.04        778.40        58.07 o                         
   2  14   4          7.63         78.74        28.32 o                         
   3  14   4         70.39         45.61        21.72 o                         
   4  14   4         71.08         75.71        24.38 o                         
  -6  15   4          1.40        -29.17        29.17 o                         
  -5  15   4        295.39        277.33        57.96 o                         
  -4  15   4         15.58         32.90        22.18 o                         
  -3  15   4        125.47        146.03        25.72 o                         
  -2  15   4         11.32         14.32         9.90 o                         
  -1  15   4         18.72         59.81        19.98 o                         
   0  15   4          0.03         15.74        13.79 o                         
   1  15   4        192.88        160.56        28.50 o                         
   2  15   4         29.00         53.67        19.26 o                         
   3  15   4         13.46         36.53        23.39 o                         
  -4  16   4          0.02         20.54        24.10 o                         
  -3  16   4          2.90         36.09        25.22 o                         
  -2  16   4          0.19        -10.29        19.26 o                         
  -1  16   4          7.71         24.52        22.53 o                         
   0  16   4         97.11         85.66        32.44 o                         
   1  16   4         18.43         33.44        25.28 o                         
   0 -17   5        152.94        122.97        26.70 o                         
   1 -17   5          7.11         16.50        25.32 o                         
   2 -17   5         90.08        137.72        42.39 o                         
  -3 -16   5         52.56         95.68        42.37 o                         
  -2 -16   5         57.92         37.88        25.33 o                         
  -1 -16   5          8.26         66.72        31.85 o                         
   0 -16   5        215.24        246.92        34.21 o                         
   1 -16   5          0.07         16.19         9.98 o                         
   2 -16   5        257.89        278.08        55.85 o                         
   3 -16   5         31.91         92.03        37.28 o                         
   4 -16   5         72.82         93.14        23.57 o                         
  -4 -15   5        580.42        603.92        58.09 o                         
  -3 -15   5         43.72        -19.54        24.40 o                         
  -2 -15   5        283.83        253.56        54.76 o                         
  -1 -15   5          2.56         18.09        22.43 o                         
   0 -15   5          0.33        -18.25        18.25 o                         
   1 -15   5         25.91         85.60        22.07 o                         
   2 -15   5         62.94         49.87        18.67 o                         
   3 -15   5        111.67        105.48        34.48 o                         
   4 -15   5        505.68        551.22        91.47 o                         
   5 -15   5          0.32         33.63        27.78 o                         
   6 -15   5         33.12          6.04        16.35 o                         
  -6 -14   5         44.81         50.04        21.04 o                         
  -5 -14   5        366.40        339.14        43.07 o                         
  -4 -14   5        265.14        298.98        39.41 o                         
  -3 -14   5         27.69         11.70        18.98 o                         
  -2 -14   5        208.76        207.86        48.80 o                         
  -1 -14   5          9.90         13.40        18.33 o                         
   0 -14   5        167.39        147.93        36.56 o                         
   1 -14   5          1.59         30.52        25.55 o                         
   2 -14   5        486.33        407.65        38.73 o                         
   3 -14   5          4.10         53.74        27.33 o                         
   4 -14   5         19.38         19.54         9.44 o                         
   5 -14   5         11.46         83.35        23.50 o                         
   6 -14   5         43.61         23.21        16.72 o                         
   7 -14   5          1.01          6.42        13.14 o                         
  -6 -13   5        181.68        176.36        33.27 o                         
  -5 -13   5         28.52         27.78        15.73 o                         
  -4 -13   5         44.22         44.00        16.07 o                         
  -3 -13   5        193.26        237.63        33.66 o                         
  -2 -13   5        122.04        134.79        37.21 o                         
  -1 -13   5        151.02        172.32        39.32 o                         
   0 -13   5        835.32        892.87        87.69 o                         
   1 -13   5          0.11          7.74        15.16 o                         
   2 -13   5        486.47        517.14        40.93 o                         
   3 -13   5         42.05         34.71         9.81 o                         
   4 -13   5         36.72          9.89        10.44 o                         
   5 -13   5         41.68         90.61        37.14 o                         
   6 -13   5         46.00         52.33        26.01 o                         
   7 -13   5         67.08         88.62        23.66 o                         
  -7 -12   5          1.86         47.46        27.16 o                         
  -6 -12   5        219.75        223.51        34.58 o                         
  -5 -12   5        309.82        239.88        34.55 o                         
  -4 -12   5         99.14        135.01        44.10 o                         
  -3 -12   5          0.72         -8.80         8.80 o                         
  -2 -12   5        320.71        351.09        54.98 o                         
  -1 -12   5        384.35        312.80        53.90 o                         
   0 -12   5        988.22        894.50        84.60 o                         
   1 -12   5         30.36         23.17        10.96 o                         
   2 -12   5          2.89         11.97        10.39 o                         
   3 -12   5          1.69          1.26         6.44 o                         
   4 -12   5       1024.10       1012.97        51.53 o                         
   5 -12   5         18.25         31.93        14.39 o                         
   6 -12   5         17.23         40.54        16.12 o                         
   7 -12   5         36.75         53.68        42.67 o                         
   8 -12   5         58.85         77.21        21.64 o                         
  -8 -11   5         15.12         -0.55        16.77 o                         
  -7 -11   5        731.20        635.92        77.94 o                         
  -6 -11   5         60.62         44.26        27.93 o                         
  -5 -11   5         77.63        102.71        21.85 o                         
  -4 -11   5        348.62        284.13        34.84 o                         
  -3 -11   5        416.73        415.48        38.54 o                         
  -2 -11   5       1266.38       1129.95        60.51 o                         
  -1 -11   5         15.18         15.76        14.17 o                         
   0 -11   5        143.73         90.59        25.05 o                         
   1 -11   5       1538.82       1485.33       103.41 o                         
   2 -11   5          3.74         16.93         7.76 o                         
   3 -11   5        109.76        121.22        18.02 o                         
   4 -11   5       1214.62       1182.26        53.05 o                         
   5 -11   5        292.22        294.81        44.45 o                         
   6 -11   5        174.00        225.27        33.16 o                         
   7 -11   5          2.24          9.33        23.75 o                         
   8 -11   5        184.85        181.48        71.64 o                         
   9 -11   5          0.56          9.01        13.03 o                         
  -8 -10   5         70.72         84.88        32.84 o                         
  -7 -10   5        481.20        424.22        63.08 o                         
  -6 -10   5         35.59         48.66        22.73 o                         
  -5 -10   5        703.71        714.07        72.06 o                         
  -4 -10   5        326.61        357.21        35.30 o                         
  -3 -10   5        273.43        244.51        28.51 o                         
  -2 -10   5        863.24        838.56        49.31 o                         
  -1 -10   5       1905.68       1826.50       113.63 o                         
   0 -10   5       1498.61       1528.53        89.79 o                         
   1 -10   5        478.46        401.62        32.32 o                         
   2 -10   5        278.90        265.09        21.11 o                         
   3 -10   5        676.92        622.74        27.65 o                         
   4 -10   5       1453.66       1326.25       180.88 o                         
   5 -10   5        596.82        516.74        26.58 o                         
   6 -10   5          2.73         14.60         8.50 o                         
   7 -10   5          1.06         26.37        12.23 o                         
   8 -10   5        227.66        202.39        31.16 o                         
   9 -10   5          2.57         24.74        16.19 o                         
  -9  -9   5        134.39        131.57        39.26 o                         
  -8  -9   5         70.69         74.66        30.06 o                         
  -7  -9   5         42.24         28.66        19.62 o                         
  -6  -9   5         92.56        111.80        33.05 o                         
  -5  -9   5          7.06          9.77        16.62 o                         
  -4  -9   5         73.69         53.44        12.38 o                         
  -3  -9   5       2205.01       2219.84        82.20 o                         
  -2  -9   5        716.24        658.30        41.53 o                         
  -1  -9   5         59.34         62.67        12.80 o                         
   0  -9   5       2293.56       2328.99        73.92 o                         
   1  -9   5       1893.94       1829.33        55.36 o                         
   2  -9   5        517.37        555.76        28.36 o                         
   3  -9   5         32.18         31.31         6.71 o                         
   4  -9   5        568.77        611.60        41.42 o                         
   5  -9   5        329.47        298.65        18.68 o                         
   6  -9   5         29.67         31.27        22.15 o                         
   7  -9   5         78.83        134.13        18.94 o                         
   8  -9   5         37.14         45.38        23.00 o                         
   9  -9   5          3.40          3.12        15.48 o                         
  -9  -8   5        338.93        396.47        62.45 o                         
  -8  -8   5         36.21         12.29        15.39 o                         
  -7  -8   5         90.09        109.16        30.00 o                         
  -6  -8   5         28.11         48.64        22.50 o                         
  -5  -8   5        572.24        529.75        57.34 o                         
  -4  -8   5       1021.00       1122.11        77.19 o                         
  -3  -8   5        246.97        319.06        29.26 o                         
  -2  -8   5        643.70        593.01        28.70 o                         
  -1  -8   5       1570.30       1621.24        53.05 o                         
   0  -8   5        251.99        224.49        20.61 o                         
   1  -8   5        270.51        337.40        21.93 o                         
   2  -8   5        129.10        113.33        12.36 o                         
   3  -8   5       1486.08       1427.31        49.19 o                         
   4  -8   5        106.59         94.42        10.37 o                         
   5  -8   5         56.61         66.53         9.34 o                         
   6  -8   5       2015.01       2017.15        64.02 o                         
   7  -8   5         65.43         42.38         9.87 o                         
   8  -8   5        493.00        550.15        36.19 o                         
   9  -8   5          4.78         30.51        33.01 o                         
  10  -8   5          0.03          5.68        11.99 o                         
 -10  -7   5          4.01         11.06        24.47 o                         
  -9  -7   5        134.36         58.30        23.22 o                         
  -8  -7   5         12.66          1.22        12.75 o                         
  -7  -7   5       1450.33       1436.96       106.62 o                         
  -6  -7   5        244.26        247.52        41.81 o                         
  -5  -7   5       1903.87       2035.05       109.25 o                         
  -4  -7   5       1059.70       1148.68        75.67 o                         
  -3  -7   5       7547.93       7530.08       120.07 o                         
  -2  -7   5          1.31          8.97         5.35 o                         
  -1  -7   5          4.26          9.29         3.98 o                         
   0  -7   5        645.42        586.80        26.42 o                         
   1  -7   5        409.01        359.88        21.13 o                         
   2  -7   5         32.21         28.67         6.23 o                         
   3  -7   5        249.07        266.17        19.69 o                         
   4  -7   5        136.58        151.38        12.11 o                         
   5  -7   5       2001.19       1889.44        46.08 o                         
   6  -7   5         32.55         18.23         9.42 o                         
   7  -7   5          8.39          5.75        11.18 o                         
   8  -7   5        149.44        133.69        17.58 o                         
   9  -7   5         16.54         13.46        12.18 o                         
  10  -7   5         74.67         72.59        17.81 o                         
 -10  -6   5          2.49         36.13        25.82 o                         
  -9  -6   5        656.18        643.72        76.82 o                         
  -8  -6   5          3.86         22.42        20.20 o                         
  -7  -6   5         16.54         13.91        11.86 o                         
  -6  -6   5          6.87         41.84        22.66 o                         
  -5  -6   5       2471.73       2695.45       124.17 o                         
  -4  -6   5       1076.93       1013.56        66.83 o                         
  -3  -6   5         24.07         36.77        13.98 o                         
  -2  -6   5        560.91        581.23        22.23 o                         
  -1  -6   5       1284.89       1266.81        30.80 o                         
   0  -6   5         13.37          2.46         4.37 o                         
   1  -6   5        613.07        618.46        25.70 o                         
   2  -6   5        762.89        734.50        20.61 o                         
   3  -6   5       1022.10       1121.74        54.94 o                         
   4  -6   5       2632.69       2689.85       171.48 o                         
   5  -6   5         13.13         40.38         9.19 o                         
   6  -6   5         94.72         77.13         9.59 o                         
   7  -6   5          2.16          1.56         8.54 o                         
   8  -6   5        779.18        708.36        80.55 o                         
   9  -6   5         27.48         76.99        22.85 o                         
  10  -6   5         76.93        112.63        35.33 o                         
 -10  -5   5         15.66        -17.44        17.44 o                         
  -9  -5   5        137.05        159.49        39.54 o                         
  -8  -5   5         13.76          6.07        17.17 o                         
  -7  -5   5       3378.99       3551.90       160.29 o                         
  -6  -5   5          8.48          4.19        10.42 o                         
  -5  -5   5          4.14         19.68        10.39 o                         
  -4  -5   5         75.99        106.10        22.79 o                         
  -3  -5   5        523.49        494.92        36.86 o                         
  -2  -5   5        351.06        282.03        13.00 o                         
  -1  -5   5       3442.25       3468.24        51.47 o                         
   0  -5   5        181.91        179.85         9.85 o                         
   1  -5   5      10259.46      10516.71       122.78 o                         
   2  -5   5       1243.05       1329.46        33.75 o                         
   3  -5   5        155.97        146.69        16.17 o                         
   4  -5   5       4722.42       4575.05        62.65 o                         
   5  -5   5        552.69        499.22        25.99 o                         
   6  -5   5        428.50        434.15        32.25 o                         
   7  -5   5        302.67        304.69        28.54 o                         
   8  -5   5        277.59        275.50        29.51 o                         
   9  -5   5        579.33        685.66       132.19 o                         
  10  -5   5          2.21         -3.45        17.35 o                         
 -11  -4   5         14.81        -24.33        24.33 o                         
 -10  -4   5         96.92        109.83        37.73 o                         
  -9  -4   5         25.63         91.92        30.69 o                         
  -8  -4   5         11.90          2.07        11.75 o                         
  -7  -4   5        970.45       1013.86        81.38 o                         
  -6  -4   5        110.92         76.72        21.04 o                         
  -5  -4   5          6.99         44.04        17.78 o                         
  -4  -4   5         22.50         16.41        10.76 o                         
  -3  -4   5        718.25        761.32        40.71 o                         
  -2  -4   5        347.18        290.44        12.81 o                         
  -1  -4   5        653.39        644.55        15.98 o                         
   0  -4   5        523.29        457.61        11.97 o                         
   1  -4   5        800.91        889.01        31.60 o                         
   2  -4   5        216.66        240.97        13.08 o                         
   3  -4   5      36287.43      37534.83       427.91 o                         
   4  -4   5         38.89         46.45         9.10 o                         
   5  -4   5        628.96        696.52        30.71 o                         
   6  -4   5        538.77        564.60        37.03 o                         
   7  -4   5        985.32        938.61       123.60 o                         
   8  -4   5       1164.22       1085.56        70.13 o                         
   9  -4   5          0.33         13.77        17.12 o                         
  10  -4   5         91.64         69.79        28.26 o                         
 -11  -3   5        492.64        488.75        72.51 o                         
 -10  -3   5        202.07        265.34        53.44 o                         
  -9  -3   5        149.08        117.97        30.83 o                         
  -8  -3   5         84.32         92.21        17.97 o                         
  -7  -3   5        297.12        344.14        54.27 o                         
  -6  -3   5          0.20         -7.09        10.00 o                         
  -5  -3   5         11.37         25.43        16.20 o                         
  -4  -3   5         57.59         75.17        22.05 o                         
  -3  -3   5      12194.84      12223.87       153.55 o                         
  -2  -3   5         12.03         12.46         3.86 o                         
  -1  -3   5        803.97        967.61        16.31 o                         
   0  -3   5        125.58        120.86         7.17 o                         
   1  -3   5        777.95        875.83        29.51 o                         
   2  -3   5       8493.53       9069.66       104.54 o                         
   3  -3   5         34.76         55.26         5.00 o                         
   4  -3   5        151.20        184.52        11.34 o                         
   5  -3   5        643.86        615.26        23.34 o                         
   6  -3   5         52.74         47.08         8.75 o                         
   7  -3   5        297.77        273.62        21.78 o                         
   8  -3   5         96.49         79.84        16.27 o                         
   9  -3   5        460.00        526.78        48.71 o                         
  10  -3   5        274.70        358.36        43.39 o                         
 -11  -2   5         95.75         88.90        37.89 o                         
 -10  -2   5          1.99         -8.41        15.26 o                         
  -9  -2   5        311.01        367.86        59.98 o                         
  -8  -2   5        346.75        364.72        58.32 o                         
  -7  -2   5        404.14        544.29        62.86 o                         
  -6  -2   5          3.53          9.89        10.70 o                         
  -5  -2   5       2133.31       2052.53       105.66 o                         
  -4  -2   5         12.40         -3.40         7.32 o                         
  -3  -2   5       6412.05       6909.18        88.62 o                         
  -2  -2   5         31.03         44.94         6.06 o                         
  -1  -2   5       3958.76       3980.39        34.99 o                         
   0  -2   5        222.28        204.11         9.51 o                         
   1  -2   5       6252.24       6889.31       102.41 o                         
   2  -2   5       1179.68       1251.87        31.73 o                         
   3  -2   5        724.96        819.05        26.29 o                         
   4  -2   5        190.94        177.54        11.51 o                         
   5  -2   5          0.14         -0.48         3.43 o                         
   6  -2   5         98.76        118.30        14.33 o                         
   7  -2   5        233.32        208.69        21.15 o                         
   8  -2   5         23.94         62.28        17.09 o                         
   9  -2   5          0.52          1.43        21.50 o                         
  10  -2   5          0.34         19.79        23.13 o                         
 -11  -1   5         61.31         69.86        31.91 o                         
 -10  -1   5        244.75        211.01        51.72 o                         
  -9  -1   5         87.71         87.30        33.91 o                         
  -8  -1   5          3.92         -6.67        10.43 o                         
  -7  -1   5       1894.90       1922.86       118.40 o                         
  -6  -1   5         32.03         67.11        19.53 o                         
  -5  -1   5        341.70        291.33        26.78 o                         
  -4  -1   5       2905.16       3206.12        73.11 o                         
  -3  -1   5        795.13        854.23        25.92 o                         
  -2  -1   5        110.20        134.71        10.47 o                         
  -1  -1   5       4069.16       3807.46        36.10 o                         
   0  -1   5         19.98         12.83         2.41 o                         
   1  -1   5      50538.90      52218.05       403.26 o                         
   2  -1   5         56.10         65.60         7.14 o                         
   3  -1   5       4036.32       4390.43        73.12 o                         
   4  -1   5        193.03        190.08        13.53 o                         
   5  -1   5       1474.49       1419.84        49.06 o                         
   6  -1   5       1216.06       1208.38        67.08 o                         
   7  -1   5         22.56         34.94        19.57 o                         
   8  -1   5          5.35         25.62        24.01 o                         
   9  -1   5        418.58        325.34        56.82 o                         
  10  -1   5        296.83        348.80        61.96 o                         
 -11   0   5          7.13         43.31        30.48 o                         
 -10   0   5         60.96        104.52        37.94 o                         
  -9   0   5          0.59         -5.62        13.37 o                         
  -8   0   5        234.73        246.57        51.17 o                         
  -7   0   5          8.17         12.67        13.79 o                         
  -6   0   5        547.16        564.33        40.68 o                         
  -5   0   5      15203.83      14621.70       236.12 o                         
  -4   0   5        283.82        260.25        19.01 o                         
  -3   0   5      33176.75      34055.43       451.58 o                         
  -2   0   5        550.97        423.12        21.38 o                         
  -1   0   5       6917.21       7056.38        66.87 o                         
   0   0   5        153.15        139.06         5.48 o                         
   1   0   5       1617.57       1873.66        26.61 o                         
   2   0   5        186.39        157.21         8.88 o                         
   3   0   5      12079.79      12936.40       140.79 o                         
   4   0   5       3125.71       3271.96        78.31 o                         
   5   0   5        178.24        271.01        26.03 o                         
   6   0   5         13.27         38.70        16.22 o                         
   7   0   5        481.80        490.03        59.16 o                         
   8   0   5        272.62        262.55        46.80 o                         
   9   0   5          3.21         27.78        24.25 o                         
  10   0   5        319.23        328.01        62.58 o                         
 -11   1   5        274.61        420.21        72.18 o                         
 -10   1   5          0.22        -13.78        22.79 o                         
  -9   1   5         11.71          3.44        16.23 o                         
  -8   1   5        743.73        626.71        82.45 o                         
  -7   1   5        797.34        765.68        31.75 o                         
  -6   1   5       1081.86       1134.89        57.99 o                         
  -5   1   5        272.34        220.37        23.62 o                         
  -4   1   5        113.81        145.62        14.36 o                         
  -3   1   5         54.93         54.73        18.69 o                         
  -2   1   5        246.46        260.98        17.77 o                         
  -1   1   5       2164.39       1905.55        27.03 o                         
   0   1   5        202.27        188.85         7.03 o                         
   1   1   5       2349.52       2497.31        37.20 o                         
   2   1   5         15.58         12.52         4.42 o                         
   3   1   5       3766.91       3957.42        64.79 o                         
   4   1   5        737.21        800.93        41.07 o                         
   5   1   5         27.61         43.79        17.92 o                         
   6   1   5          1.96         22.93        11.24 o                         
   7   1   5         56.65         72.93        28.29 o                         
   8   1   5        193.28        186.38        39.98 o                         
   9   1   5       2160.03       2173.15       147.21 o                         
  10   1   5        138.37        142.91        41.14 o                         
 -11   2   5          3.69         30.72        24.72 o                         
 -10   2   5        292.14        335.20        61.73 o                         
  -9   2   5        281.31        277.38        52.37 o                         
  -8   2   5         32.48         34.34         6.56 o                         
  -7   2   5       1602.94       1582.60        38.95 o                         
  -6   2   5       1212.65       1043.31        85.21 o                         
  -5   2   5        686.25        633.58        39.39 o                         
  -4   2   5        267.66        236.82        17.01 o                         
  -3   2   5       2581.45       2457.78        35.81 o                         
  -2   2   5        196.76        147.53         7.19 o                         
  -1   2   5      12353.11      12362.75       121.38 o                         
   0   2   5         35.09         32.25         4.61 o                         
   1   2   5       3460.59       3649.65        55.97 o                         
   2   2   5         10.06          8.63         4.45 o                         
   3   2   5         68.30         36.00         7.06 o                         
   4   2   5         76.20        127.68        26.07 o                         
   5   2   5         35.17         26.45        10.61 o                         
   6   2   5        243.66        230.90        38.57 o                         
   7   2   5       1468.45       1409.92       104.75 o                         
   8   2   5        314.86        285.98        52.73 o                         
   9   2   5         21.54         72.97        33.00 o                         
  10   2   5         89.02         75.26        34.58 o                         
 -11   3   5         18.23         21.93        19.58 o                         
 -10   3   5        543.76        594.27        82.39 o                         
  -9   3   5        148.53        132.98        24.80 o                         
  -8   3   5        669.96        730.21        52.29 o                         
  -7   3   5       1841.75       1812.16        79.02 o                         
  -6   3   5          7.93          4.33         8.43 o                         
  -5   3   5       1273.77       1249.98        56.53 o                         
  -4   3   5        489.70        473.44        29.80 o                         
  -3   3   5        177.98        201.23        12.54 o                         
  -2   3   5        304.42        278.30        11.73 o                         
  -1   3   5       9210.94       9350.92       102.14 o                         
   0   3   5        259.72        236.67        13.65 o                         
   1   3   5        785.23        750.48        24.89 o                         
   2   3   5          2.89         -0.41         4.66 o                         
   3   3   5       8187.69       8801.11       229.77 o                         
   4   3   5          0.70         24.43        18.13 o                         
   5   3   5       2396.15       2357.61       121.54 o                         
   6   3   5          2.72        -14.59        19.55 o                         
   7   3   5        118.81        108.13        28.03 o                         
   8   3   5        177.02        223.32        48.68 o                         
   9   3   5         14.06         -0.11        18.88 o                         
  10   3   5         12.73         11.46        21.93 o                         
 -11   4   5          2.16         57.51        34.32 o                         
 -10   4   5         91.98         85.54        38.00 o                         
  -9   4   5        286.30        278.29        60.64 o                         
  -8   4   5         30.68          9.79        10.70 o                         
  -7   4   5         21.25         13.36        18.26 o                         
  -6   4   5       1756.36       1728.45        60.20 o                         
  -5   4   5       4644.12       5072.17       224.99 o                         
  -4   4   5         26.91         40.84         8.24 o                         
  -3   4   5         50.06         42.03         4.43 o                         
  -2   4   5        871.91        940.85        19.69 o                         
  -1   4   5       7039.11       6554.19        85.43 o                         
   0   4   5         22.55         29.68         5.89 o                         
   1   4   5        303.88        373.03        24.82 o                         
   2   4   5        481.78        501.66        47.47 o                         
   3   4   5       3915.50       4057.61       148.99 o                         
   4   4   5         22.17         40.92        19.88 o                         
   5   4   5          2.99         13.92        13.17 o                         
   6   4   5         21.73         58.62        24.49 o                         
   7   4   5       2422.95       2370.75       143.55 o                         
   8   4   5         15.23         58.53        29.19 o                         
   9   4   5         57.08         66.03        34.00 o                         
  10   4   5          3.79        -15.57        19.85 o                         
 -11   5   5         28.22         31.99        16.86 o                         
 -10   5   5         98.06         57.49        13.79 o                         
  -9   5   5         51.16         58.37        13.45 o                         
  -8   5   5        109.61         90.25        13.75 o                         
  -7   5   5        882.66        944.94        45.60 o                         
  -6   5   5       1047.79       1068.71        42.56 o                         
  -5   5   5         17.27         13.52         7.31 o                         
  -4   5   5         44.03         31.50         4.64 o                         
  -3   5   5        943.07        904.26        22.04 o                         
  -2   5   5       1688.19       1632.26        41.63 o                         
  -1   5   5       5779.96       6519.13        90.30 o                         
   0   5   5        128.38        122.84        15.83 o                         
   1   5   5      12881.35      13481.66       363.93 o                         
   2   5   5        123.83        112.07        25.60 o                         
   3   5   5        616.24        521.86        53.92 o                         
   4   5   5         57.65         55.71        23.45 o                         
   5   5   5        788.96        822.71        75.68 o                         
   6   5   5         13.71         33.89        23.25 o                         
   7   5   5          0.59          8.36        17.86 o                         
   8   5   5          1.62         -6.22        23.40 o                         
   9   5   5        998.94       1030.99       107.95 o                         
 -11   6   5          0.74         12.48        28.00 o                         
 -10   6   5        519.79        546.75        39.82 o                         
  -9   6   5        118.41        132.88        20.05 o                         
  -8   6   5        279.21        263.56        24.93 o                         
  -7   6   5         85.96        135.62        18.07 o                         
  -6   6   5         79.02        109.18        17.18 o                         
  -5   6   5       1362.98       1506.64        81.55 o                         
  -4   6   5        150.49        161.59        12.82 o                         
  -3   6   5        854.35        942.12        24.56 o                         
  -2   6   5        716.52        639.90        21.29 o                         
  -1   6   5        847.22        892.52        28.83 o                         
   0   6   5       1575.58       1657.31        64.13 o                         
   1   6   5       3016.06       3283.83       133.15 o                         
   2   6   5        146.77        111.44        24.36 o                         
   3   6   5        126.18        178.99        32.34 o                         
   4   6   5          1.42         20.30        17.47 o                         
   5   6   5       1168.52       1116.32        92.31 o                         
   6   6   5          3.25         -5.27        15.30 o                         
   7   6   5        347.10        330.16        57.42 o                         
   8   6   5          1.48         10.16        20.12 o                         
   9   6   5          4.14         68.75        34.77 o                         
 -11   7   5          3.19         -1.93        22.52 o                         
 -10   7   5        236.54        260.74        28.52 o                         
  -9   7   5        122.06        166.54        23.39 o                         
  -8   7   5        138.14        159.99        20.54 o                         
  -7   7   5        322.84        361.40        28.10 o                         
  -6   7   5        531.24        561.69        39.29 o                         
  -5   7   5         70.56         63.73        10.00 o                         
  -4   7   5       3078.38       3018.15        50.60 o                         
  -3   7   5       1959.54       1882.83        41.17 o                         
  -2   7   5        705.61        687.20        20.62 o                         
  -1   7   5        409.65        338.74        22.13 o                         
   0   7   5       5141.42       5886.77       117.13 o                         
   1   7   5       2408.01       2645.21       125.52 o                         
   2   7   5        116.79        138.53        27.70 o                         
   3   7   5         18.24         24.44        15.32 o                         
   4   7   5          5.98          6.65        13.11 o                         
   5   7   5         63.53         82.49        26.38 o                         
   6   7   5          2.32          4.50        15.41 o                         
   7   7   5        461.71        388.30        63.34 o                         
   8   7   5          0.16         -4.95        19.66 o                         
   9   7   5        138.35        216.40        55.23 o                         
 -10   8   5          1.01         20.23        12.09 o                         
  -9   8   5         55.37         99.77        20.58 o                         
  -8   8   5          5.34         13.82         9.26 o                         
  -7   8   5          0.19         16.00        11.24 o                         
  -6   8   5       1037.94       1001.48        80.28 o                         
  -5   8   5         27.23         11.90         4.26 o                         
  -4   8   5       2004.06       1893.71        68.82 o                         
  -3   8   5          0.48         18.19         6.34 o                         
  -2   8   5          6.33          0.17         7.67 o                         
  -1   8   5         26.33         19.60         7.76 o                         
   0   8   5       1978.99       1869.60        64.07 o                         
   1   8   5       1652.11       1439.81        59.64 o                         
   2   8   5          2.84          2.59        14.62 o                         
   3   8   5         20.70          6.70        12.53 o                         
   4   8   5        103.38         91.93        28.16 o                         
   5   8   5        115.97        157.50        38.69 o                         
   6   8   5         22.03         19.10        20.80 o                         
   7   8   5       3182.97       2836.66       176.14 o                         
   8   8   5         10.98         37.65        34.47 o                         
 -10   9   5        359.43        361.25        44.89 o                         
  -9   9   5        152.45        156.02        21.67 o                         
  -8   9   5         43.93         74.08        14.24 o                         
  -7   9   5        114.15        175.82        25.87 o                         
  -6   9   5          0.19          6.51         7.07 o                         
  -5   9   5        202.02        261.30        19.73 o                         
  -4   9   5        610.64        586.10        27.20 o                         
  -3   9   5        699.77        717.37        39.53 o                         
  -2   9   5       1581.54       1544.38        57.80 o                         
  -1   9   5         76.68         49.81        12.11 o                         
   0   9   5         61.52         39.16        15.92 o                         
   1   9   5       3483.23       3510.31       140.67 o                         
   2   9   5        462.09        565.51        66.05 o                         
   3   9   5        541.29        501.42        63.73 o                         
   4   9   5        242.76        202.10        43.71 o                         
   5   9   5        127.45        158.58        42.86 o                         
   6   9   5          8.07         69.97        33.60 o                         
   7   9   5          2.34          6.99        19.39 o                         
   8   9   5          3.21         45.98        40.58 o                         
 -10  10   5        170.07        168.97        32.66 o                         
  -9  10   5         40.01         21.63        10.87 o                         
  -8  10   5          4.85         12.09        13.94 o                         
  -7  10   5          7.93         17.98        11.61 o                         
  -6  10   5        593.71        595.73        64.84 o                         
  -5  10   5        469.90        567.73        40.22 o                         
  -4  10   5         57.26         27.96         6.51 o                         
  -3  10   5        416.55        480.41        46.63 o                         
  -2  10   5        153.67        213.24        22.81 o                         
  -1  10   5        247.52        267.24        25.49 o                         
   0  10   5        758.79        821.16        47.31 o                         
   1  10   5        352.72        328.64        40.04 o                         
   2  10   5        247.75        212.78        27.50 o                         
   3  10   5        573.18        727.97        78.80 o                         
   4  10   5        398.85        387.58        62.77 o                         
   5  10   5        785.71        717.51        86.75 o                         
   6  10   5         97.09        133.18        43.84 o                         
   7  10   5       1098.91       1165.64       120.88 o                         
  -9  11   5          2.68         31.14        17.71 o                         
  -8  11   5         97.97         81.23        58.62 o                         
  -7  11   5          0.01         10.40        20.05 o                         
  -6  11   5        217.20        194.98        44.05 o                         
  -5  11   5         66.90         45.54        20.71 o                         
  -4  11   5        198.80        233.95        30.90 o                         
  -3  11   5        272.35        268.72        47.83 o                         
  -2  11   5        851.10        884.43        48.61 o                         
  -1  11   5       1980.92       1670.97        68.69 o                         
   0  11   5       2698.13       2741.55        92.94 o                         
   1  11   5       1304.65       1257.34        78.69 o                         
   2  11   5         19.44         42.68        13.21 o                         
   3  11   5        599.65        531.77        72.27 o                         
   4  11   5        603.33        554.39        76.45 o                         
   5  11   5        741.94        671.04        87.15 o                         
   6  11   5         27.20         62.64        36.00 o                         
  -9  12   5          2.11         11.50        12.88 o                         
  -8  12   5          0.11         42.38        19.59 o                         
  -7  12   5         39.00         98.46        37.45 o                         
  -6  12   5        313.95        252.91        53.19 o                         
  -5  12   5          7.53         11.35        13.70 o                         
  -4  12   5        154.29        247.62        35.76 o                         
  -3  12   5        123.79         76.13        14.66 o                         
  -2  12   5        619.68        643.16        43.37 o                         
  -1  12   5        690.29        654.51        44.94 o                         
   0  12   5         89.78         32.65        17.76 o                         
   1  12   5        826.40        809.38        54.46 o                         
   2  12   5        157.35        194.44        38.31 o                         
   3  12   5        563.22        543.44        49.10 o                         
   4  12   5         21.92         38.94        26.16 o                         
   5  12   5          8.74         -7.54        22.49 o                         
   6  12   5         32.77         94.23        44.59 o                         
  -8  13   5        209.80        165.79        44.67 o                         
  -7  13   5          0.29        173.65        50.24 o                         
  -6  13   5         10.85         24.90        26.54 o                         
  -5  13   5          7.44         23.29        27.12 o                         
  -4  13   5         63.16         48.33        24.43 o                         
  -3  13   5          4.33         61.84        17.54 o                         
  -2  13   5        902.03        842.27        53.24 o                         
  -1  13   5         21.72         11.83         8.04 o                         
   0  13   5        783.25        738.73        51.75 o                         
   1  13   5         81.36        102.89        29.91 o                         
   2  13   5        607.95        591.99        66.26 o                         
   3  13   5          1.38          2.21        17.17 o                         
   4  13   5          8.92         37.15        17.39 o                         
   5  13   5        204.02        185.56        51.16 o                         
  -7  14   5          1.65         57.59        37.85 o                         
  -6  14   5        257.13        217.83        52.20 o                         
  -5  14   5          2.07         29.98        22.56 o                         
  -4  14   5        355.82        312.89        55.06 o                         
  -3  14   5          6.58         47.49        16.71 o                         
  -2  14   5          0.91          8.94        18.73 o                         
  -1  14   5        417.51        385.41        38.41 o                         
   0  14   5         24.73         32.58        12.81 o                         
   1  14   5         65.24         60.20        31.93 o                         
   2  14   5         59.61         65.09        21.16 o                         
   3  14   5         92.68        114.70        33.02 o                         
   4  14   5        189.12        252.06        38.33 o                         
  -6  15   5          9.97         26.95        27.58 o                         
  -5  15   5          0.02         20.37        21.59 o                         
  -4  15   5        237.91        285.73        55.33 o                         
  -3  15   5          2.27        -13.10        17.88 o                         
  -2  15   5         90.61         94.88        30.64 o                         
  -1  15   5        147.08        147.84        45.31 o                         
   0  15   5         17.23         43.35        24.91 o                         
   1  15   5         32.19        104.84        40.38 o                         
   2  15   5         23.41         28.94        15.09 o                         
  -4  16   5         48.54         69.27        30.90 o                         
  -3  16   5          4.96         -2.42        17.33 o                         
  -2  16   5        111.86         74.47        36.52 o                         
  -1  16   5         18.25          1.06        22.49 o                         
   0  16   5        177.66        217.41        56.02 o                         
   0 -17   6          0.25         37.92        26.39 o                         
   1 -17   6          1.42         47.24        28.96 o                         
  -3 -16   6        675.76        819.01       102.52 o                         
  -2 -16   6          0.02         35.37        29.41 o                         
  -1 -16   6        192.50        171.49        48.02 o                         
   0 -16   6          3.45          9.23        21.71 o                         
   1 -16   6          1.92         31.67        26.21 o                         
   2 -16   6         14.28         73.61        35.74 o                         
   3 -16   6        133.75        159.88        44.97 o                         
   4 -16   6         19.18         86.94        33.52 o                         
  -4 -15   6        155.11        162.91        32.87 o                         
  -3 -15   6         86.74         91.21        34.53 o                         
  -2 -15   6          0.92         18.18        14.44 o                         
  -1 -15   6        144.29        242.46        51.16 o                         
   0 -15   6          3.41         -2.46        23.83 o                         
   1 -15   6        838.72        836.29        58.24 o                         
   2 -15   6          9.18         57.84        28.15 o                         
   3 -15   6          2.50         -2.48        13.26 o                         
   4 -15   6          9.67        104.74        22.76 o                         
   5 -15   6        121.63        115.75        25.66 o                         
  -6 -14   6         20.88          7.64        33.29 o                         
  -5 -14   6        377.29        473.75        49.63 o                         
  -4 -14   6         17.24         16.49        16.81 o                         
  -3 -14   6          3.76         34.39        29.97 o                         
  -2 -14   6         75.18        120.41        36.71 o                         
  -1 -14   6         58.62         85.00        30.04 o                         
   0 -14   6         28.35         79.49        35.03 o                         
   1 -14   6        239.36        258.52        31.35 o                         
   2 -14   6         87.66        103.29        37.77 o                         
   3 -14   6          8.06         20.90        24.73 o                         
   4 -14   6          0.79          5.94        12.39 o                         
   5 -14   6        426.73        403.65        43.48 o                         
   6 -14   6          4.24         23.63        20.47 o                         
  -6 -13   6         35.10         29.75        11.72 o                         
  -5 -13   6        375.59        432.38        46.93 o                         
  -4 -13   6         34.23         16.46        15.94 o                         
  -3 -13   6        123.45        140.74        33.44 o                         
  -2 -13   6         12.67         -2.36        11.89 o                         
  -1 -13   6         32.20         50.06        25.79 o                         
   0 -13   6        173.25        226.97        47.42 o                         
   1 -13   6        252.95        251.96        41.01 o                         
   2 -13   6         23.46         63.08        17.25 o                         
   3 -13   6         92.56         40.45        53.95 o                         
   4 -13   6          5.82         29.31        12.42 o                         
   5 -13   6        469.63        482.50        57.97 o                         
   6 -13   6         10.23         13.08        11.19 o                         
   7 -13   6         37.14         70.45        25.92 o                         
  -7 -12   6          2.32        -13.35        13.35 o                         
  -6 -12   6        531.20        430.14        46.86 o                         
  -5 -12   6         20.15         10.23        12.70 o                         
  -4 -12   6          7.91         11.68        16.44 o                         
  -3 -12   6        310.28        299.21        35.19 o                         
  -2 -12   6        673.07        653.86        76.61 o                         
  -1 -12   6        844.05        829.42        84.29 o                         
   0 -12   6         63.36        142.19        38.67 o                         
   1 -12   6         11.77         13.26        14.45 o                         
   2 -12   6        286.35        281.87        25.99 o                         
   3 -12   6         75.66         78.09        11.32 o                         
   4 -12   6        151.48        166.78        22.62 o                         
   5 -12   6        223.95        220.29        29.96 o                         
   6 -12   6          9.79         34.41        25.80 o                         
   7 -12   6        186.90        206.20        36.96 o                         
   8 -12   6          6.02         54.18        32.56 o                         
  -8 -11   6         50.75         35.01        22.43 o                         
  -7 -11   6         56.47         68.51        32.68 o                         
  -6 -11   6        429.16        383.95        43.43 o                         
  -5 -11   6         45.00         49.93        21.06 o                         
  -4 -11   6       1041.97       1035.51        62.95 o                         
  -3 -11   6       1226.84       1296.87        67.63 o                         
  -2 -11   6         29.78         24.55        28.14 o                         
  -1 -11   6        722.95        752.05        77.43 o                         
   0 -11   6          1.26          4.25        15.81 o                         
   1 -11   6       1710.95       1716.81       113.66 o                         
   2 -11   6         37.67         20.51        10.11 o                         
   3 -11   6       1070.45       1057.28        38.93 o                         
   4 -11   6        630.18        520.39        42.09 o                         
   5 -11   6       1064.00       1015.50        78.51 o                         
   6 -11   6          6.66         18.81        10.81 o                         
   7 -11   6         98.53         86.90        16.98 o                         
   8 -11   6          0.05         32.75        25.86 o                         
  -8 -10   6         86.89        104.06        35.19 o                         
  -7 -10   6        178.31        194.12        44.23 o                         
  -6 -10   6        134.55         97.88        29.60 o                         
  -5 -10   6         83.40         83.74        20.57 o                         
  -4 -10   6         50.40         35.34        11.21 o                         
  -3 -10   6       1026.64       1042.66        57.48 o                         
  -2 -10   6        974.21       1031.83        63.98 o                         
  -1 -10   6       1131.79       1134.03        58.82 o                         
   0 -10   6        862.03        880.89        46.26 o                         
   1 -10   6       1950.82       1890.97        59.38 o                         
   2 -10   6       1021.42        953.41        33.29 o                         
   3 -10   6         13.50         23.47         6.29 o                         
   4 -10   6         74.46         63.01        15.09 o                         
   5 -10   6        256.91        302.95        31.61 o                         
   6 -10   6         27.53         38.58        19.55 o                         
   7 -10   6        623.53        579.85        37.42 o                         
   8 -10   6         14.81         42.26        17.33 o                         
   9 -10   6         63.24         65.72        18.38 o                         
  -9  -9   6          0.24         55.41        33.35 o                         
  -8  -9   6        314.28        345.99        59.02 o                         
  -7  -9   6          4.12         33.50        22.95 o                         
  -6  -9   6        171.50        110.93        29.81 o                         
  -5  -9   6        277.95        268.65        42.27 o                         
  -4  -9   6       1967.95       2097.22        83.29 o                         
  -3  -9   6        291.72        313.46        30.18 o                         
  -2  -9   6        201.95        188.32        17.06 o                         
  -1  -9   6        930.00        972.67        46.99 o                         
   0  -9   6       1451.45       1379.20        54.66 o                         
   1  -9   6       2501.34       2503.27        65.36 o                         
   2  -9   6        396.31        382.40        22.87 o                         
   3  -9   6         70.38         73.72        12.43 o                         
   4  -9   6        937.53        944.10        29.10 o                         
   5  -9   6        519.67        474.01        37.97 o                         
   6  -9   6        151.60        175.97        26.39 o                         
   7  -9   6       1608.69       1448.83        58.21 o                         
   8  -9   6          1.29         22.49        10.64 o                         
   9  -9   6         13.69         37.34        17.00 o                         
  -9  -8   6          5.01         15.04        22.55 o                         
  -8  -8   6         49.26         49.70        22.19 o                         
  -7  -8   6          0.20         15.85        17.93 o                         
  -6  -8   6        671.41        613.46        66.40 o                         
  -5  -8   6        466.89        472.28        54.82 o                         
  -4  -8   6        415.40        475.42        48.74 o                         
  -3  -8   6        588.13        586.51        30.02 o                         
  -2  -8   6       8003.26       7844.64       119.74 o                         
  -1  -8   6         37.67         40.17        13.76 o                         
   0  -8   6       1091.48       1108.53        38.86 o                         
   1  -8   6       2863.64       2815.02        65.89 o                         
   2  -8   6        584.69        683.30        31.67 o                         
   3  -8   6        150.29        140.10        15.33 o                         
   4  -8   6        140.30        156.51        20.00 o                         
   5  -8   6         58.20         89.17        17.72 o                         
   6  -8   6          7.23         56.72        13.04 o                         
   7  -8   6        182.03        169.38        19.66 o                         
   8  -8   6          3.25         22.37         9.35 o                         
   9  -8   6         63.64         96.65        23.19 o                         
 -10  -7   6        226.27        232.10        52.22 o                         
  -9  -7   6          5.32          4.34        16.11 o                         
  -8  -7   6        839.89        764.29        79.79 o                         
  -7  -7   6         27.19         71.26        25.32 o                         
  -6  -7   6        318.95        380.22        48.70 o                         
  -5  -7   6        113.10         81.78        28.30 o                         
  -4  -7   6       4555.79       4417.68       152.85 o                         
  -3  -7   6       1377.62       1235.62       106.61 o                         
  -2  -7   6        216.00        183.84        14.87 o                         
  -1  -7   6          3.55          7.35         4.50 o                         
   0  -7   6        252.81        192.42        14.94 o                         
   1  -7   6        224.75        218.68        16.22 o                         
   2  -7   6        401.62        432.72        16.66 o                         
   3  -7   6        281.16        263.55        19.71 o                         
   4  -7   6         16.64         12.94        17.13 o                         
   5  -7   6       1348.80       1368.26        60.80 o                         
   6  -7   6        736.72        661.47        24.30 o                         
   7  -7   6          3.00          5.10         7.51 o                         
   8  -7   6         64.99        124.73        29.22 o                         
   9  -7   6         10.46         39.73        16.15 o                         
  10  -7   6         16.03         18.56        18.62 o                         
 -10  -6   6        276.60        267.07        54.31 o                         
  -9  -6   6          0.01          6.60        16.21 o                         
  -8  -6   6        378.17        319.23        51.40 o                         
  -7  -6   6         62.06        118.43        31.50 o                         
  -6  -6   6       2393.32       2478.46       125.33 o                         
  -5  -6   6         24.43         26.49        20.02 o                         
  -4  -6   6        334.39        399.20        40.91 o                         
  -3  -6   6        249.56        234.83        22.83 o                         
  -2  -6   6         34.69         37.68         4.93 o                         
  -1  -6   6        712.57        618.95        20.38 o                         
   0  -6   6       1174.40       1136.73        29.66 o                         
   1  -6   6        503.14        546.71        35.25 o                         
   2  -6   6        706.54        590.66        26.02 o                         
   3  -6   6         57.86         83.05        12.35 o                         
   4  -6   6       1058.07       1053.80        48.07 o                         
   5  -6   6       2410.28       2310.99        53.35 o                         
   6  -6   6        174.30        175.49        16.31 o                         
   7  -6   6        559.16        569.73        40.37 o                         
   8  -6   6         29.09         49.23        15.32 o                         
   9  -6   6         17.92         16.84         9.66 o                         
  10  -6   6         54.62         64.59        30.27 o                         
 -10  -5   6        119.93        124.12        40.82 o                         
  -9  -5   6         37.53         43.52        27.24 o                         
  -8  -5   6         22.95         39.26        22.94 o                         
  -7  -5   6         25.31         13.82        17.85 o                         
  -6  -5   6        118.23        125.97        27.37 o                         
  -5  -5   6         30.77         12.62        11.08 o                         
  -4  -5   6      17558.63      17704.90       357.81 o                         
  -3  -5   6         98.49         90.64        10.40 o                         
  -2  -5   6       1089.35       1203.44        28.28 o                         
  -1  -5   6        105.77        114.20         6.72 o                         
   0  -5   6        740.57        738.73        17.13 o                         
   1  -5   6       2894.69       2777.22        52.84 o                         
   2  -5   6         17.29          8.29         4.91 o                         
   3  -5   6        118.63        112.69        14.00 o                         
   4  -5   6       7124.81       6731.18       140.78 o                         
   5  -5   6          5.57          3.05         5.07 o                         
   6  -5   6          1.14         -1.50        10.48 o                         
   7  -5   6        225.26        206.92        24.49 o                         
   8  -5   6        150.74        170.89        26.47 o                         
   9  -5   6        704.26        701.12        50.93 o                         
  10  -5   6          2.45          2.67        14.41 o                         
 -11  -4   6         10.17          1.97        21.39 o                         
 -10  -4   6       1033.33       1099.10       103.69 o                         
  -9  -4   6         42.13         38.00        24.54 o                         
  -8  -4   6          2.89          1.14        14.19 o                         
  -7  -4   6         85.93         59.98        20.55 o                         
  -6  -4   6         13.98         -5.23        13.56 o                         
  -5  -4   6        314.84        308.59        38.05 o                         
  -4  -4   6       2442.17       2271.87        93.38 o                         
  -3  -4   6        175.51        180.71        14.12 o                         
  -2  -4   6        289.99        235.03        11.40 o                         
  -1  -4   6          0.03          2.37         2.00 o                         
   0  -4   6        100.84        121.28         8.13 o                         
   1  -4   6        785.61        824.59        21.23 o                         
   2  -4   6        571.10        467.49        17.82 o                         
   3  -4   6       5727.10       6070.17        98.53 o                         
   4  -4   6         17.45         21.35         6.08 o                         
   5  -4   6        211.79        180.84        34.42 o                         
   6  -4   6         73.44         75.49        15.21 o                         
   7  -4   6        928.06        952.71        64.04 o                         
   8  -4   6         79.02         98.87        30.49 o                         
   9  -4   6         59.17         48.58        23.36 o                         
  10  -4   6         62.78         59.73        23.74 o                         
 -11  -3   6         49.89         59.62        30.67 o                         
 -10  -3   6        360.00        333.64        57.49 o                         
  -9  -3   6         16.46         13.73        10.38 o                         
  -8  -3   6        601.77        534.79        71.18 o                         
  -7  -3   6         68.26         52.25        23.92 o                         
  -6  -3   6        278.04        321.05        45.65 o                         
  -5  -3   6          5.84         -6.30        13.61 o                         
  -4  -3   6       1400.33       1468.22        57.09 o                         
  -3  -3   6        243.75        223.95        18.45 o                         
  -2  -3   6      10296.93      10809.70        93.15 o                         
  -1  -3   6         61.80         47.21         3.29 o                         
   0  -3   6       2339.99       2072.90        27.17 o                         
   1  -3   6        580.01        546.50        13.79 o                         
   2  -3   6      12341.04      13158.05       136.71 o                         
   3  -3   6       1617.97       1629.96        41.90 o                         
   4  -3   6        804.17        785.97        23.17 o                         
   5  -3   6        884.74        880.82        28.32 o                         
   6  -3   6         94.81         98.37        15.33 o                         
   7  -3   6          2.46         -1.52         7.55 o                         
   8  -3   6         14.89         -7.83        20.21 o                         
   9  -3   6        667.80        635.86        76.46 o                         
  10  -3   6         19.42          7.68        16.05 o                         
 -11  -2   6        336.77        346.08        46.50 o                         
 -10  -2   6         28.21         41.91        25.00 o                         
  -9  -2   6         65.32         59.67        22.46 o                         
  -8  -2   6        189.58        170.31        38.87 o                         
  -7  -2   6         84.02         64.36        23.60 o                         
  -6  -2   6        432.36        430.91        51.30 o                         
  -5  -2   6        536.54        519.34        52.64 o                         
  -4  -2   6      17937.22      19819.95       231.27 o                         
  -3  -2   6        121.24        111.31         9.91 o                         
  -2  -2   6       4853.33       5079.24        53.16 o                         
  -1  -2   6        264.10        228.92         7.72 o                         
   0  -2   6       1351.58       1323.20        33.70 o                         
   1  -2   6         21.98         21.47         4.38 o                         
   2  -2   6      27188.74      27691.37       206.05 o                         
   3  -2   6       1357.42       1410.32        29.05 o                         
   4  -2   6         93.87         77.61         9.57 o                         
   5  -2   6        199.84        178.36        12.09 o                         
   6  -2   6       1776.01       1671.28        54.14 o                         
   7  -2   6         13.93          8.83         9.83 o                         
   8  -2   6          0.47         20.64        18.79 o                         
   9  -2   6        446.81        497.46        67.95 o                         
  10  -2   6        111.00        107.44        35.53 o                         
 -11  -1   6         88.68        170.24        48.61 o                         
 -10  -1   6        205.90        167.18        44.71 o                         
  -9  -1   6         56.37         34.60        20.19 o                         
  -8  -1   6         21.04          6.90        12.01 o                         
  -7  -1   6        265.43        319.00        49.02 o                         
  -6  -1   6       2881.59       3285.38       103.78 o                         
  -5  -1   6        337.09        368.06        32.14 o                         
  -4  -1   6      40416.73      42383.86       364.62 o                         
  -3  -1   6        596.35        686.58        38.68 o                         
  -2  -1   6       5889.18       6495.19        71.65 o                         
  -1  -1   6        136.05        107.08         5.82 o                         
   0  -1   6       5113.68       5092.67        49.13 o                         
   1  -1   6        388.75        364.63        11.78 o                         
   2  -1   6       5486.12       5987.59       113.00 o                         
   3  -1   6        279.33        287.12        17.34 o                         
   4  -1   6       2181.67       2134.81        54.19 o                         
   5  -1   6        702.98        738.36        34.53 o                         
   6  -1   6        336.08        462.65        72.74 o                         
   7  -1   6         25.87         12.64        29.61 o                         
   8  -1   6        295.33        286.20        49.62 o                         
   9  -1   6        118.21        143.83        37.43 o                         
  10  -1   6         51.60         69.28        27.57 o                         
 -11   0   6         22.88         17.33        18.65 o                         
 -10   0   6        378.71        359.51        63.93 o                         
  -9   0   6         19.64         10.58        14.99 o                         
  -8   0   6         35.91         75.26        13.69 o                         
  -7   0   6         78.30         52.28        31.48 o                         
  -6   0   6       1487.04       1440.95        66.02 o                         
  -5   0   6          5.79         14.83        10.35 o                         
  -4   0   6       6265.19       6532.06       106.48 o                         
  -3   0   6        121.72        190.58        15.88 o                         
  -2   0   6      10246.62       9916.62       351.81 o                         
  -1   0   6        135.57        112.96         7.04 o                         
   0   0   6        882.98        979.06        16.61 o                         
   1   0   6         74.97         56.26         5.19 o                         
   2   0   6        705.95        667.06        22.47 o                         
   3   0   6        693.69        650.56        24.01 o                         
   4   0   6       7132.41       7860.05       120.96 o                         
   5   0   6        390.09        338.74        33.05 o                         
   6   0   6        159.69        210.92        29.72 o                         
   7   0   6         96.75         65.87        22.62 o                         
   8   0   6         81.64         64.36        27.47 o                         
   9   0   6         13.13         22.75        25.31 o                         
  10   0   6        497.39        484.08        73.72 o                         
 -11   1   6         39.12         30.80        26.55 o                         
 -10   1   6         38.43         85.31        30.87 o                         
  -9   1   6        160.97        136.52        38.65 o                         
  -8   1   6       1181.59       1266.70        44.03 o                         
  -7   1   6        293.06        346.94        41.19 o                         
  -6   1   6        598.81        524.14        39.76 o                         
  -5   1   6        159.52        133.39        19.40 o                         
  -4   1   6        973.00        873.98        35.61 o                         
  -3   1   6          0.92         -3.92         5.88 o                         
  -2   1   6       1316.59       1413.40        30.89 o                         
  -1   1   6        145.37        117.69         6.65 o                         
   0   1   6         30.60         46.43         5.04 o                         
   1   1   6        677.09        605.28        26.23 o                         
   2   1   6         13.99         39.06         6.17 o                         
   3   1   6        102.80        106.82         9.46 o                         
   4   1   6      14974.14      15469.72       196.25 o                         
   5   1   6          3.01          1.76         7.24 o                         
   6   1   6        112.72        105.63        26.82 o                         
   7   1   6        267.57        252.55        44.63 o                         
   8   1   6        312.63        289.26        51.70 o                         
   9   1   6        536.50        693.32        83.62 o                         
  10   1   6          0.95        -18.42        18.42 o                         
 -11   2   6         67.95         86.39        34.90 o                         
 -10   2   6        202.24        201.54        52.83 o                         
  -9   2   6         64.69         74.12        20.11 o                         
  -8   2   6         55.85         41.14         9.04 o                         
  -7   2   6       1862.58       1635.15       122.65 o                         
  -6   2   6       2914.23       2827.32        94.33 o                         
  -5   2   6          7.25         -0.86         7.72 o                         
  -4   2   6       1855.05       1680.74        30.82 o                         
  -3   2   6        727.59        746.59        37.17 o                         
  -2   2   6       6460.87       6225.56       122.60 o                         
  -1   2   6         76.52         91.24         8.12 o                         
   0   2   6       1651.19       1691.90        31.99 o                         
   1   2   6         91.76         76.90         7.35 o                         
   2   2   6       6123.16       6579.54        89.81 o                         
   3   2   6         97.30         96.16        16.35 o                         
   4   2   6        108.13        137.60        42.06 o                         
   5   2   6          2.23          0.13         9.92 o                         
   6   2   6       4005.31       3974.08       170.30 o                         
   7   2   6         25.73        -10.08        19.93 o                         
   8   2   6          2.09          2.23        19.24 o                         
   9   2   6        151.73        128.73        37.30 o                         
  10   2   6         76.45        110.82        41.22 o                         
 -11   3   6         43.30         44.90        32.45 o                         
 -10   3   6          7.75         55.86        34.42 o                         
  -9   3   6        113.09        154.77        27.08 o                         
  -8   3   6        947.60        860.87        57.85 o                         
  -7   3   6        861.31        795.60        52.51 o                         
  -6   3   6        378.21        384.18        38.78 o                         
  -5   3   6       1899.50       1691.83        46.95 o                         
  -4   3   6       2623.73       2954.54        68.82 o                         
  -3   3   6         99.18         75.19         9.62 o                         
  -2   3   6        659.74        646.71        16.01 o                         
  -1   3   6       2547.41       2581.23        83.90 o                         
   0   3   6       7607.33       7688.97        84.49 o                         
   1   3   6         23.14         20.54         4.03 o                         
   2   3   6       3017.82       3071.41        74.33 o                         
   3   3   6          1.08          9.13        15.53 o                         
   4   3   6        316.27        261.39        36.91 o                         
   5   3   6          0.27         -0.96        12.01 o                         
   6   3   6          1.76          0.72        13.05 o                         
   7   3   6        173.32        132.04        32.44 o                         
   8   3   6       1072.20       1109.88       103.01 o                         
   9   3   6         50.03         29.15        21.08 o                         
  10   3   6        166.61        161.27        46.51 o                         
 -11   4   6        247.71        300.09        63.05 o                         
 -10   4   6        154.03        164.55        30.52 o                         
  -9   4   6         10.15         15.33        42.66 o                         
  -8   4   6          0.86         -0.85         9.35 o                         
  -7   4   6         81.33        103.00        14.30 o                         
  -6   4   6       1273.80       1281.70        45.06 o                         
  -5   4   6        815.80        766.92        37.33 o                         
  -4   4   6       1258.76       1181.75        53.75 o                         
  -3   4   6        407.68        359.98        15.04 o                         
  -2   4   6       2706.31       2838.82        48.36 o                         
  -1   4   6         50.97         30.05         6.21 o                         
   0   4   6        461.20        559.03        26.47 o                         
   1   4   6        138.18        130.01        13.35 o                         
   2   4   6      10555.82      10630.33       264.13 o                         
   3   4   6          1.02         11.63        11.81 o                         
   4   4   6       1939.21       1832.41       106.28 o                         
   5   4   6         11.31         26.92        15.64 o                         
   6   4   6        446.26        525.80        63.60 o                         
   7   4   6          6.00          1.37        16.13 o                         
   8   4   6        159.52        167.30        44.14 o                         
   9   4   6         29.33         72.40        35.24 o                         
 -11   5   6        121.86        192.35        54.22 o                         
 -10   5   6         14.14         37.79        13.07 o                         
  -9   5   6          8.52         11.73         7.80 o                         
  -8   5   6          9.06          8.67         8.54 o                         
  -7   5   6        678.41        657.45        38.01 o                         
  -6   5   6        290.76        300.34        26.45 o                         
  -5   5   6        189.82        200.47        21.73 o                         
  -4   5   6        858.97        837.86        27.58 o                         
  -3   5   6         15.89         18.98         3.85 o                         
  -2   5   6       7216.85       7866.72       138.05 o                         
  -1   5   6       2380.43       2338.99        81.44 o                         
   0   5   6       1710.35       1865.64        64.13 o                         
   1   5   6        629.77        669.09        56.65 o                         
   2   5   6        818.13        979.22        70.91 o                         
   3   5   6         38.22         22.54         9.24 o                         
   4   5   6       2069.43       1883.77       112.87 o                         
   5   5   6         21.95         29.30        21.71 o                         
   6   5   6         18.95        -23.05        23.05 o                         
   7   5   6         16.79         42.53        27.26 o                         
   8   5   6         49.23         79.14        30.03 o                         
   9   5   6        132.17        164.86        47.48 o                         
 -11   6   6          6.75         58.76        22.76 o                         
 -10   6   6         83.87         56.38        14.87 o                         
  -9   6   6          3.25         -5.68         9.17 o                         
  -8   6   6         51.57         43.52        12.46 o                         
  -7   6   6       1717.03       1790.40        60.69 o                         
  -6   6   6        145.43        108.85        16.76 o                         
  -5   6   6       2046.93       2153.02        55.57 o                         
  -4   6   6         43.30         78.66         9.19 o                         
  -3   6   6       2448.44       2655.10        49.06 o                         
  -2   6   6       4150.91       3922.20        86.69 o                         
  -1   6   6         65.65         59.14         7.20 o                         
   0   6   6       1519.25       1666.24        51.04 o                         
   1   6   6        505.62        612.38        57.59 o                         
   2   6   6        721.73        797.64        66.53 o                         
   3   6   6          1.76         -1.75        10.98 o                         
   4   6   6        194.02        166.79        32.22 o                         
   5   6   6          5.75         -0.08        12.85 o                         
   6   6   6       1104.08       1092.99        96.67 o                         
   7   6   6         45.93         61.86        27.11 o                         
   8   6   6        833.14        766.49        92.60 o                         
   9   6   6          0.67         88.19        46.18 o                         
 -11   7   6          1.23         21.10        16.24 o                         
 -10   7   6         23.41         46.83        23.34 o                         
  -9   7   6        459.98        430.16        34.14 o                         
  -8   7   6        137.25        119.74        17.81 o                         
  -7   7   6        511.42        512.13        39.39 o                         
  -6   7   6        104.79        129.56        27.35 o                         
  -5   7   6        844.50        751.98        24.45 o                         
  -4   7   6        639.67        615.96        44.68 o                         
  -3   7   6         61.57         40.44         6.33 o                         
  -2   7   6        511.88        573.93        28.54 o                         
  -1   7   6        608.47        685.59        41.81 o                         
   0   7   6       6581.09       6705.25       127.14 o                         
   1   7   6         80.60        133.06        30.13 o                         
   2   7   6       1145.09       1153.34        84.76 o                         
   3   7   6         72.68         34.05        25.05 o                         
   4   7   6         16.15         19.08        13.77 o                         
   5   7   6         11.73         14.61        16.73 o                         
   6   7   6        832.19        760.65        85.19 o                         
   7   7   6          8.85         35.72        23.91 o                         
   8   7   6        559.87        444.05        71.74 o                         
 -10   8   6         48.17         86.46        29.74 o                         
  -9   8   6        793.24        747.51        45.84 o                         
  -8   8   6         28.40         40.09        12.25 o                         
  -7   8   6        164.16        214.57        39.81 o                         
  -6   8   6        483.75        581.10        56.17 o                         
  -5   8   6         24.12         20.18         5.19 o                         
  -4   8   6        892.89        829.14        66.81 o                         
  -3   8   6        715.40        687.05        30.64 o                         
  -2   8   6        409.87        330.60        23.16 o                         
  -1   8   6         82.93         59.28        11.11 o                         
   0   8   6        288.97        328.58        25.66 o                         
   1   8   6        547.13        409.02        52.80 o                         
   2   8   6        638.86        586.82        63.60 o                         
   3   8   6          4.99         13.85        11.96 o                         
   4   8   6         40.63         27.67        21.30 o                         
   5   8   6          0.17        -12.44        14.81 o                         
   6   8   6        799.51        875.37        92.74 o                         
   7   8   6         64.06         90.14        39.69 o                         
   8   8   6          2.53          4.81        24.47 o                         
 -10   9   6          6.07         54.80        21.47 o                         
  -9   9   6         25.50         90.59        18.53 o                         
  -8   9   6          1.83         31.38        11.67 o                         
  -7   9   6        472.91        465.51        49.37 o                         
  -6   9   6         85.55         86.24        20.48 o                         
  -5   9   6        935.04        898.16        39.44 o                         
  -4   9   6        309.64        362.51        24.25 o                         
  -3   9   6         21.15         20.47         7.95 o                         
  -2   9   6        118.89         78.14        14.95 o                         
  -1   9   6         76.14        110.49        16.76 o                         
   0   9   6        500.27        589.58        36.83 o                         
   1   9   6        654.70        723.97        43.89 o                         
   2   9   6        652.47        537.70        63.80 o                         
   3   9   6        646.47        564.96        68.25 o                         
   4   9   6       2289.05       2094.98       138.11 o                         
   5   9   6         14.61         -8.67        21.17 o                         
   6   9   6        132.51        142.55        43.81 o                         
   7   9   6          2.39         23.85        20.90 o                         
 -10  10   6          5.98         41.52        21.27 o                         
  -9  10   6        161.99        144.36        28.31 o                         
  -8  10   6         76.41         56.15        38.54 o                         
  -7  10   6         46.16         61.46        21.09 o                         
  -6  10   6         24.81         31.43        25.71 o                         
  -5  10   6       1422.59       1309.37        57.08 o                         
  -4  10   6        425.08        441.26        29.90 o                         
  -3  10   6        485.98        536.43        62.72 o                         
  -2  10   6       1178.43       1058.30        49.44 o                         
  -1  10   6        168.79        215.07        22.63 o                         
   0  10   6        267.66        233.98        25.29 o                         
   1  10   6        173.05        166.09        22.74 o                         
   2  10   6        858.09       1035.48        93.60 o                         
   3  10   6          2.72         22.10        23.78 o                         
   4  10   6        734.81        717.07        82.92 o                         
   5  10   6        159.09        174.58        49.42 o                         
   6  10   6        592.13        572.03        81.64 o                         
   7  10   6          2.77          3.99        19.85 o                         
  -9  11   6        212.38        302.82        57.40 o                         
  -8  11   6         27.72         14.86        34.13 o                         
  -7  11   6        125.08        126.27        38.15 o                         
  -6  11   6          6.67         28.46        22.70 o                         
  -5  11   6         11.20         -6.22        14.78 o                         
  -4  11   6          6.71         11.83        16.54 o                         
  -3  11   6          1.88          9.99        14.59 o                         
  -2  11   6        392.35        384.33        30.80 o                         
  -1  11   6        136.03        106.70        17.64 o                         
   0  11   6       2739.54       2697.03       172.05 o                         
   1  11   6       1166.67       1315.39        66.17 o                         
   2  11   6         94.68        118.46        20.27 o                         
   3  11   6        214.65        219.96        43.93 o                         
   4  11   6       1363.77       1258.31       115.65 o                         
   5  11   6         20.03          3.02        14.68 o                         
   6  11   6          9.07         -7.48        18.81 o                         
  -8  12   6          0.82         44.17        27.48 o                         
  -7  12   6          1.26         -3.12        20.13 o                         
  -6  12   6         15.54          8.94        12.65 o                         
  -5  12   6         57.66         24.57        19.62 o                         
  -4  12   6         12.53         12.65        28.37 o                         
  -3  12   6          5.61          1.27        13.47 o                         
  -2  12   6       1284.56       1138.90        57.84 o                         
  -1  12   6        583.52        572.34        41.57 o                         
   0  12   6        232.79        184.29        24.81 o                         
   1  12   6       1552.74       1446.52        72.36 o                         
   2  12   6        133.17        124.92        29.69 o                         
   3  12   6        331.40        392.77        41.85 o                         
   4  12   6         25.90         40.34        22.09 o                         
   5  12   6          3.24         11.41        20.36 o                         
  -8  13   6          4.55        133.61        45.02 o                         
  -7  13   6        299.42        268.25        56.13 o                         
  -6  13   6         19.21         33.05        19.91 o                         
  -5  13   6        130.16        122.57        38.35 o                         
  -4  13   6         15.04         41.57        19.92 o                         
  -3  13   6       1473.10       1332.78       113.25 o                         
  -2  13   6        235.69        268.86        30.00 o                         
  -1  13   6          2.24         13.12        18.75 o                         
   0  13   6        191.11        206.54        27.58 o                         
   1  13   6          0.42         24.27        14.35 o                         
   2  13   6        103.66        120.43        23.57 o                         
   3  13   6         66.59         71.75        36.78 o                         
   4  13   6         44.02         49.72        19.87 o                         
  -7  14   6         16.51         29.92        27.20 o                         
  -6  14   6          4.74         49.48        31.58 o                         
  -5  14   6          8.17        -21.66        23.52 o                         
  -4  14   6          2.08         10.17        23.57 o                         
  -3  14   6        472.01        525.00        73.86 o                         
  -2  14   6         81.24         95.58        36.45 o                         
  -1  14   6        286.75        375.06        75.04 o                         
   0  14   6         35.20         32.85        15.61 o                         
   1  14   6         61.60         90.59        20.59 o                         
   2  14   6         41.78         43.23        19.98 o                         
   3  14   6         10.92         -3.31        10.69 o                         
  -5  15   6        342.91        346.89        65.50 o                         
  -4  15   6          1.29         32.20        27.30 o                         
  -3  15   6         84.27         52.18        32.47 o                         
  -2  15   6         10.78         -5.92        18.94 o                         
  -1  15   6          3.56          0.42        16.16 o                         
   0  15   6         19.54         51.59        29.21 o                         
   1  15   6        474.39        517.20        79.44 o                         
   2  15   6         15.53         34.51        22.24 o                         
  -2  16   6         18.46          5.38        22.43 o                         
  -1  16   6          3.74         10.17        15.85 o                         
  -3 -16   7        247.26        283.51        62.73 o                         
  -2 -16   7         22.67         20.06        27.08 o                         
  -1 -16   7          5.54        -17.12        17.12 o                         
   0 -16   7         57.75        106.05        42.07 o                         
   1 -16   7          1.01         40.11        26.30 o                         
   2 -16   7         95.42         49.43        25.49 o                         
   3 -16   7          4.78         40.91        17.62 o                         
   4 -16   7        126.50        146.42        43.14 o                         
  -4 -15   7        221.90        296.08        54.27 o                         
  -3 -15   7         30.95         83.43        39.56 o                         
  -2 -15   7         81.47         52.52        23.45 o                         
  -1 -15   7         38.18          7.96        21.34 o                         
   0 -15   7        393.31        464.90        71.69 o                         
   1 -15   7         16.66         90.38        34.02 o                         
   2 -15   7         32.07         16.14        24.87 o                         
   3 -15   7         22.20         43.87        15.78 o                         
   4 -15   7        806.18        831.81        52.33 o                         
   5 -15   7          1.31         43.47        26.53 o                         
  -5 -14   7         89.01         93.90        26.26 o                         
  -4 -14   7        413.64        442.43        46.10 o                         
  -3 -14   7          0.70         14.75        27.06 o                         
  -2 -14   7         18.78         -2.82        14.07 o                         
  -1 -14   7         12.65         -0.26        20.49 o                         
   0 -14   7        393.21        451.51        67.22 o                         
   1 -14   7         74.98         67.92        17.68 o                         
   2 -14   7        402.07        412.26        63.71 o                         
   3 -14   7        147.21        111.60        18.98 o                         
   4 -14   7        498.87        391.30        41.37 o                         
   5 -14   7          0.10         29.24        19.63 o                         
   6 -14   7          4.10          5.68        15.81 o                         
  -6 -13   7         45.53         28.53        13.91 o                         
  -5 -13   7        418.48        364.90        43.17 o                         
  -4 -13   7          0.29          3.00         8.48 o                         
  -3 -13   7         33.82         14.99        30.10 o                         
  -2 -13   7        197.50        186.14        41.61 o                         
  -1 -13   7          3.21         21.10        23.78 o                         
   0 -13   7         59.28        124.53        35.34 o                         
   1 -13   7         19.21         14.22        16.21 o                         
   2 -13   7        317.15        315.09        30.63 o                         
   3 -13   7         67.79         27.83        12.33 o                         
   4 -13   7          4.13         10.46        13.96 o                         
   5 -13   7         22.75         93.83        23.79 o                         
   6 -13   7         64.78         30.42        19.63 o                         
   7 -13   7          0.32         20.35        22.67 o                         
  -7 -12   7          7.20          8.36        16.09 o                         
  -6 -12   7        104.83         98.53        24.68 o                         
  -5 -12   7        106.76        136.82        26.11 o                         
  -4 -12   7         10.38         11.93        12.32 o                         
  -3 -12   7        679.41        623.94        48.07 o                         
  -2 -12   7       1116.27       1240.31       105.64 o                         
  -1 -12   7        100.13        102.88        34.07 o                         
   0 -12   7       1092.37       1255.91       103.56 o                         
   1 -12   7         57.53         13.60        16.26 o                         
   2 -12   7        490.07        425.35        29.54 o                         
   3 -12   7          3.54          0.94         7.77 o                         
   4 -12   7       1873.55       1721.86        67.13 o                         
   5 -12   7         43.46         73.26        31.98 o                         
   6 -12   7        117.37         93.76        26.30 o                         
   7 -12   7          0.06        -12.32        14.59 o                         
   8 -12   7         50.56         70.45        31.25 o                         
  -8 -11   7         67.91         68.03        31.22 o                         
  -7 -11   7        109.86         92.21        29.11 o                         
  -6 -11   7        392.32        419.46        44.88 o                         
  -5 -11   7        405.41        366.70        38.58 o                         
  -4 -11   7         21.25         35.70        13.22 o                         
  -3 -11   7        330.58        355.55        35.83 o                         
  -2 -11   7       1722.35       1795.40       122.99 o                         
  -1 -11   7        334.05        376.39        54.85 o                         
   0 -11   7        163.94        189.89        32.12 o                         
   1 -11   7        108.83        146.39        17.21 o                         
   2 -11   7          0.49          9.80         7.13 o                         
   3 -11   7        312.29        284.17        19.23 o                         
   4 -11   7         15.47         15.06        12.23 o                         
   5 -11   7          1.74         51.08        17.97 o                         
   6 -11   7         74.14         84.28        28.80 o                         
   7 -11   7         18.49         27.52        11.95 o                         
   8 -11   7         85.03         90.02        34.58 o                         
  -8 -10   7         16.54         50.95        28.22 o                         
  -7 -10   7        473.77        414.14        60.99 o                         
  -6 -10   7         38.65         49.95        21.78 o                         
  -5 -10   7        330.33        304.71        34.60 o                         
  -4 -10   7        170.49        158.20        24.41 o                         
  -3 -10   7       2427.32       2353.13       109.10 o                         
  -2 -10   7          5.92          0.32         9.04 o                         
  -1 -10   7         48.66         43.77        17.71 o                         
   0 -10   7       3197.80       3211.10        90.73 o                         
   1 -10   7        383.04        363.26        25.16 o                         
   2 -10   7       2115.65       2158.66        63.20 o                         
   3 -10   7        799.30        768.02        39.35 o                         
   4 -10   7        227.15        221.17        28.57 o                         
   5 -10   7        171.89        182.73        71.30 o                         
   6 -10   7        110.36         98.00        20.03 o                         
   7 -10   7         33.80         57.72        15.44 o                         
   8 -10   7        194.60        152.34        26.32 o                         
   9 -10   7          0.02         33.68        28.92 o                         
  -9  -9   7        765.05        803.36        92.53 o                         
  -8  -9   7          5.90         -1.93        15.07 o                         
  -7  -9   7        183.12        174.29        40.62 o                         
  -6  -9   7         47.47         65.98        26.19 o                         
  -5  -9   7       1029.09        946.04        76.42 o                         
  -4  -9   7        612.83        663.25        45.89 o                         
  -3  -9   7        821.20        816.94        47.29 o                         
  -2  -9   7          6.37         18.48         7.28 o                         
  -1  -9   7        826.04        810.57        43.08 o                         
   0  -9   7        245.80        250.45        22.00 o                         
   1  -9   7        232.13        223.79        18.55 o                         
   2  -9   7        855.89        885.69        34.11 o                         
   3  -9   7         17.88          8.61         5.94 o                         
   4  -9   7         21.86         36.83        10.75 o                         
   5  -9   7         96.78        102.69        19.10 o                         
   6  -9   7        710.71        645.48        47.22 o                         
   7  -9   7        136.68        211.07        40.21 o                         
   8  -9   7         18.13         26.57        11.02 o                         
   9  -9   7         44.54         53.28        28.60 o                         
  -9  -8   7        578.44        476.91        70.38 o                         
  -8  -8   7         46.00         18.22        20.88 o                         
  -7  -8   7        886.81        861.96        81.73 o                         
  -6  -8   7         56.30         53.57        21.01 o                         
  -5  -8   7          8.30         30.54        17.08 o                         
  -4  -8   7        573.05        473.44        53.51 o                         
  -3  -8   7         10.48          6.32         6.40 o                         
  -2  -8   7       2600.83       2619.48        60.30 o                         
  -1  -8   7        238.92        247.80        29.59 o                         
   0  -8   7        204.75        208.60        16.18 o                         
   1  -8   7       4283.97       4173.39        81.46 o                         
   2  -8   7       1152.27       1177.61        34.99 o                         
   3  -8   7        328.11        299.61        21.76 o                         
   4  -8   7       1367.04       1286.35        56.98 o                         
   5  -8   7       2051.35       1852.36        98.62 o                         
   6  -8   7        181.64        183.74        23.43 o                         
   7  -8   7          1.34         28.02        10.26 o                         
   8  -8   7        140.52        178.19        21.44 o                         
   9  -8   7         13.43         28.41        16.87 o                         
 -10  -7   7         26.95        106.84        41.17 o                         
  -9  -7   7          2.91         29.75        19.54 o                         
  -8  -7   7          6.04         13.59        18.73 o                         
  -7  -7   7        604.29        551.71        63.11 o                         
  -6  -7   7         73.42         33.81        15.57 o                         
  -5  -7   7       9195.50       8765.11       246.36 o                         
  -4  -7   7          2.27          4.98         7.44 o                         
  -3  -7   7        980.85        956.81        46.42 o                         
  -2  -7   7        311.56        278.16        14.21 o                         
  -1  -7   7       2404.88       2580.68        55.31 o                         
   0  -7   7        378.94        320.24        15.35 o                         
   1  -7   7       1317.05       1228.60        30.44 o                         
   2  -7   7          1.85         12.07         9.89 o                         
   3  -7   7        595.04        504.32        27.11 o                         
   4  -7   7       1455.83       1423.66        57.20 o                         
   5  -7   7         93.53         83.62        17.25 o                         
   6  -7   7        333.10        342.07        26.04 o                         
   7  -7   7         57.75         53.92        12.25 o                         
   8  -7   7        132.39        118.97        17.77 o                         
   9  -7   7          9.78         15.06        12.89 o                         
 -10  -6   7          3.56          8.56        19.50 o                         
  -9  -6   7        758.11        724.98        80.78 o                         
  -8  -6   7          4.25          1.96        16.19 o                         
  -7  -6   7         32.18         52.74        22.66 o                         
  -6  -6   7        232.02        246.14        41.36 o                         
  -5  -6   7         99.74         96.70        21.56 o                         
  -4  -6   7        161.74        123.92        23.41 o                         
  -3  -6   7        942.50        842.81        34.33 o                         
  -2  -6   7        299.71        307.74        14.71 o                         
  -1  -6   7       2742.18       2751.44        40.49 o                         
   0  -6   7       1152.18       1181.56        27.37 o                         
   1  -6   7        237.14        339.91        16.94 o                         
   2  -6   7         72.01         51.24         8.11 o                         
   3  -6   7          3.41          4.27         8.42 o                         
   4  -6   7       1497.38       1445.77        84.50 o                         
   5  -6   7        493.49        468.98        31.58 o                         
   6  -6   7        198.71        185.61        15.80 o                         
   7  -6   7        163.52        179.34        24.35 o                         
   8  -6   7        436.38        345.14        44.41 o                         
   9  -6   7         68.55         93.46        20.03 o                         
  10  -6   7        138.58        104.12        33.55 o                         
 -10  -5   7         72.04        101.22        34.85 o                         
  -9  -5   7       1243.77       1178.47       103.47 o                         
  -8  -5   7         30.71         53.66        18.60 o                         
  -7  -5   7         19.98         23.84        17.50 o                         
  -6  -5   7         11.93          0.86        11.00 o                         
  -5  -5   7        137.24        129.12        24.65 o                         
  -4  -5   7        583.12        532.29        44.24 o                         
  -3  -5   7        414.94        411.70        24.74 o                         
  -2  -5   7         29.22         45.74         6.02 o                         
  -1  -5   7        703.87        582.69        14.68 o                         
   0  -5   7        773.25        776.04        22.79 o                         
   1  -5   7       2753.23       3088.80       154.22 o                         
   2  -5   7       1461.01       1485.35        51.20 o                         
   3  -5   7       1803.70       1673.58        52.32 o                         
   4  -5   7       4001.63       4115.22        85.31 o                         
   5  -5   7        119.56        103.16        12.07 o                         
   6  -5   7        642.07        623.94        40.45 o                         
   7  -5   7        467.25        414.85        78.39 o                         
   8  -5   7        753.50        636.58        54.82 o                         
   9  -5   7         42.98         47.83        17.15 o                         
  10  -5   7          0.32         10.59        11.16 o                         
 -11  -4   7          0.03        -15.68        15.68 o                         
 -10  -4   7         77.75         43.31        27.80 o                         
  -9  -4   7        130.41        124.74        35.24 o                         
  -8  -4   7         40.32         52.02        21.14 o                         
  -7  -4   7       2770.57       2741.50       100.84 o                         
  -6  -4   7         68.97         57.26        13.51 o                         
  -5  -4   7         73.37         68.56        13.74 o                         
  -4  -4   7        138.79        127.59        16.21 o                         
  -3  -4   7       4945.90       5211.15        74.05 o                         
  -2  -4   7        365.93        364.59        13.99 o                         
  -1  -4   7        748.11        703.42        14.41 o                         
   0  -4   7         45.19         36.59         4.48 o                         
   1  -4   7       9930.85       9935.69       106.67 o                         
   2  -4   7       3898.43       4068.13        65.54 o                         
   3  -4   7         12.58          9.70         4.20 o                         
   4  -4   7        159.12        155.17        12.84 o                         
   5  -4   7        536.90        528.15        20.50 o                         
   6  -4   7         28.71         36.34         8.19 o                         
   7  -4   7        622.70        635.77        97.67 o                         
   8  -4   7       1257.84       1286.51        55.40 o                         
   9  -4   7        129.09        164.22        26.85 o                         
  10  -4   7        109.24        135.84        45.30 o                         
 -11  -3   7        165.18        152.77        42.54 o                         
 -10  -3   7        123.34        159.04        31.18 o                         
  -9  -3   7         95.86        108.33        34.04 o                         
  -8  -3   7         18.32          3.08        15.05 o                         
  -7  -3   7         50.31         45.56        21.56 o                         
  -6  -3   7         86.61         45.95        20.77 o                         
  -5  -3   7       2745.24       2898.33       130.09 o                         
  -4  -3   7        132.92         81.14        23.93 o                         
  -3  -3   7       4603.73       5038.66        65.28 o                         
  -2  -3   7         99.80        101.38         6.99 o                         
  -1  -3   7        752.40        726.37        17.18 o                         
   0  -3   7        291.23        283.64        13.57 o                         
   1  -3   7       3923.95       4221.72        52.89 o                         
   2  -3   7         83.53         71.42         7.94 o                         
   3  -3   7       3178.12       3061.71        39.46 o                         
   4  -3   7        462.49        421.63        16.95 o                         
   5  -3   7         24.41         32.77         6.62 o                         
   6  -3   7          4.19          6.38         5.89 o                         
   7  -3   7        459.91        470.41        31.25 o                         
   8  -3   7         10.29         10.09         8.12 o                         
   9  -3   7          0.23         23.38        25.59 o                         
  10  -3   7         40.72         68.44        38.28 o                         
 -11  -2   7        778.12        839.95        70.71 o                         
 -10  -2   7         42.23         54.77        33.17 o                         
  -9  -2   7         59.99         64.34        27.12 o                         
  -8  -2   7          0.23        -21.40        21.40 o                         
  -7  -2   7        111.06        171.59        36.24 o                         
  -6  -2   7          0.27          5.24        15.04 o                         
  -5  -2   7        778.39        833.11        84.93 o                         
  -4  -2   7        487.37        503.45        26.90 o                         
  -3  -2   7      11781.36      11395.92       115.72 o                         
  -2  -2   7         35.77         27.02         3.83 o                         
  -1  -2   7       9940.44       9947.11        74.89 o                         
   0  -2   7        318.49        302.84         9.88 o                         
   1  -2   7        819.61        713.18        18.79 o                         
   2  -2   7        656.06        706.89        17.06 o                         
   4  -2   7        910.55        868.72        54.28 o                         
   5  -2   7       1422.06       1396.03        47.09 o                         
   6  -2   7        404.72        429.22        26.99 o                         
   7  -2   7        528.19        426.84        37.50 o                         
   8  -2   7          1.28         12.18        13.19 o                         
   9  -2   7        740.66        617.58        76.67 o                         
  10  -2   7          2.81         15.05        18.77 o                         
 -11  -1   7         28.87         89.34        41.50 o                         
 -10  -1   7        161.65        204.94        46.28 o                         
  -9  -1   7        251.26        217.76        47.73 o                         
  -8  -1   7         24.75         -3.94        17.19 o                         
  -7  -1   7        623.08        647.02        69.43 o                         
  -6  -1   7        174.20        197.82        38.39 o                         
  -5  -1   7       3089.88       3007.58        92.74 o                         
  -4  -1   7       1049.32       1164.71        40.99 o                         
  -3  -1   7       4413.50       4893.22        64.94 o                         
  -2  -1   7          2.17          3.66         2.26 o                         
  -1  -1   7       6496.02       6019.09        59.03 o                         
   0  -1   7        224.45        179.46         7.57 o                         
   1  -1   7       2586.86       3011.34        40.38 o                         
   2  -1   7         17.60         14.05         5.42 o                         
   3  -1   7      25090.63      26355.64       273.45 o                         
   4  -1   7        263.00        247.50        18.22 o                         
   5  -1   7       2974.39       3105.47        74.28 o                         
   6  -1   7        511.01        504.14        53.24 o                         
   7  -1   7        110.59        104.88        19.87 o                         
   8  -1   7         65.39        128.13        37.20 o                         
   9  -1   7          1.10         16.78        25.71 o                         
  10  -1   7         47.68        107.36        39.06 o                         
 -11   0   7         87.69        154.69        46.94 o                         
 -10   0   7        248.25        311.11        60.30 o                         
  -9   0   7          2.83          2.86        13.76 o                         
  -8   0   7        257.43        292.13        51.20 o                         
  -7   0   7       2369.12       2462.32        95.05 o                         
  -6   0   7        669.91        744.51        48.72 o                         
  -5   0   7       1121.54       1153.01        54.87 o                         
  -4   0   7         85.79        119.41        13.55 o                         
  -3   0   7      19932.48      20018.10       246.32 o                         
  -2   0   7         85.60         70.96         7.73 o                         
  -1   0   7       7832.99       7944.12        83.51 o                         
   0   0   7         13.89         15.36         2.71 o                         
   1   0   7        495.45        457.16        15.16 o                         
   2   0   7       1848.27       1764.87        47.44 o                         
   3   0   7          3.09          3.10         5.39 o                         
   4   0   7        682.54        595.57        78.74 o                         
   5   0   7       2007.05       1823.94        72.35 o                         
   6   0   7         28.23         30.79        12.61 o                         
   7   0   7         81.67         70.50        24.32 o                         
   8   0   7        402.05        398.04        58.15 o                         
   9   0   7         16.07         29.36        24.65 o                         
  10   0   7        378.65        511.86        77.18 o                         
 -11   1   7          2.04         25.03        20.04 o                         
 -10   1   7          3.67         11.13        20.51 o                         
  -9   1   7        806.15        787.84        87.92 o                         
  -8   1   7        225.81        236.69        18.97 o                         
  -7   1   7       1506.18       1637.33        76.72 o                         
  -6   1   7        546.03        522.51        40.54 o                         
  -5   1   7        195.47        190.06        21.75 o                         
  -4   1   7         57.60         73.60        12.80 o                         
  -3   1   7       2193.30       2135.75        85.17 o                         
  -2   1   7        440.91        487.97        17.12 o                         
  -1   1   7       6770.85       6276.12        90.61 o                         
   0   1   7        124.28        136.98         7.60 o                         
   1   1   7        522.55        432.12        16.16 o                         
   2   1   7          0.17          1.91         4.27 o                         
   3   1   7        180.56        212.97        14.49 o                         
   4   1   7        228.59        236.98        19.87 o                         
   5   1   7        160.46        203.88        47.03 o                         
   6   1   7          3.58        -14.60        17.71 o                         
   7   1   7       2058.80       1913.01       122.30 o                         
   8   1   7         56.35         59.88        28.59 o                         
   9   1   7        347.62        396.47        65.25 o                         
  10   1   7         14.37        100.31        42.24 o                         
 -11   2   7         56.32         44.00        29.94 o                         
 -10   2   7        366.41        274.29        54.65 o                         
  -9   2   7          1.98         26.84        17.94 o                         
  -8   2   7          0.19          2.37        10.02 o                         
  -7   2   7       2414.10       2530.83        72.16 o                         
  -6   2   7         40.93         30.83        14.79 o                         
  -5   2   7       2636.86       2767.91        88.79 o                         
  -4   2   7       1528.18       1352.78        46.55 o                         
  -3   2   7        311.55        316.85        15.66 o                         
  -2   2   7        187.45        181.82        10.38 o                         
  -1   2   7       2523.97       2707.13        43.72 o                         
   0   2   7        143.61        141.22         7.78 o                         
   1   2   7      16241.69      16482.46       148.21 o                         
   2   2   7         27.35         31.52         7.31 o                         
   3   2   7       1804.12       1634.45        91.43 o                         
   4   2   7        211.62        175.60        33.46 o                         
   5   2   7        163.14        134.00        32.13 o                         
   6   2   7        173.20        190.92        37.61 o                         
   7   2   7        292.46        240.47        44.89 o                         
   8   2   7         81.05        115.43        31.11 o                         
   9   2   7        408.21        429.78        68.93 o                         
  10   2   7         99.87        112.04        37.61 o                         
 -11   3   7         16.44         93.55        41.91 o                         
 -10   3   7        417.06        484.46        50.81 o                         
  -9   3   7         49.96         62.23        19.28 o                         
  -8   3   7        223.14        153.29        23.84 o                         
  -7   3   7        210.40        197.16        27.71 o                         
  -6   3   7        437.59        434.80        25.06 o                         
  -5   3   7       3951.76       3983.89        82.09 o                         
  -4   3   7       1671.04       1545.53        42.73 o                         
  -3   3   7         92.25         95.87        10.29 o                         
  -2   3   7         29.07         18.06         3.92 o                         
  -1   3   7      15552.52      16919.96       151.02 o                         
   0   3   7          3.95          0.38         4.28 o                         
   1   3   7       5206.71       5408.94        72.44 o                         
   2   3   7        109.66         88.64        14.36 o                         
   3   3   7      12788.49      13362.26       226.99 o                         
   4   3   7          1.22         32.52        18.21 o                         
   5   3   7        490.92        570.61        61.62 o                         
   6   3   7        232.68        227.46        42.79 o                         
   7   3   7        494.40        646.09        74.08 o                         
   8   3   7          1.45         51.96        29.00 o                         
   9   3   7         42.95         49.21        30.64 o                         
 -11   4   7         77.06         40.47        29.40 o                         
 -10   4   7         16.24          8.43        17.15 o                         
  -9   4   7         23.19         17.48        12.92 o                         
  -8   4   7        642.84        691.46        37.93 o                         
  -7   4   7          1.57          4.27         6.09 o                         
  -6   4   7        305.75        285.14        20.51 o                         
  -5   4   7        619.99        605.39        31.21 o                         
  -4   4   7          9.03         30.08        14.06 o                         
  -3   4   7       3205.23       3058.27        43.77 o                         
  -2   4   7         43.32         56.25         9.03 o                         
  -1   4   7        324.58        336.58        15.92 o                         
   0   4   7        133.39        136.61        12.29 o                         
   1   4   7       2278.07       2233.54        72.19 o                         
   2   4   7         60.08         75.90        21.46 o                         
   3   4   7       1664.44       1902.30       102.86 o                         
   4   4   7         61.17        132.53        32.05 o                         
   5   4   7        210.53        214.68        37.94 o                         
   6   4   7         54.16         40.15        22.72 o                         
   7   4   7          6.30         15.73        19.66 o                         
   8   4   7         24.35         55.32        35.05 o                         
   9   4   7        267.83        367.20        65.76 o                         
 -11   5   7          1.42         24.72        18.46 o                         
 -10   5   7          3.00          7.81        14.09 o                         
  -9   5   7         51.97         56.81        13.94 o                         
  -8   5   7         80.45         90.05        14.70 o                         
  -7   5   7        362.81        368.42        26.17 o                         
  -6   5   7       1621.14       1500.47        58.12 o                         
  -5   5   7         67.20         66.19        11.34 o                         
  -4   5   7        426.12        433.88        26.05 o                         
  -3   5   7         96.86        173.23         9.69 o                         
  -2   5   7       3413.14       3429.43        76.57 o                         
  -1   5   7      12749.29      12773.56       305.17 o                         
   0   5   7         26.79          3.25        10.41 o                         
   1   5   7       7599.12       8296.36       166.89 o                         
   2   5   7         82.31         72.31        21.71 o                         
   3   5   7        174.54        197.96        34.77 o                         
   4   5   7          0.39         13.93        16.23 o                         
   5   5   7       1727.57       1737.51       114.69 o                         
   6   5   7         15.44         13.31        18.70 o                         
   7   5   7        161.08        132.18        37.86 o                         
   8   5   7         54.85        107.00        41.58 o                         
   9   5   7        438.41        335.69        64.62 o                         
 -11   6   7         19.94         43.41        19.79 o                         
 -10   6   7        180.19        175.48        33.24 o                         
  -9   6   7         25.44         13.82         9.30 o                         
  -8   6   7         10.48         22.64         9.43 o                         
  -7   6   7        796.08        782.35        62.09 o                         
  -6   6   7         35.63         32.14        10.74 o                         
  -5   6   7        740.15        655.55        39.96 o                         
  -4   6   7          0.95          0.71         2.62 o                         
  -3   6   7       2859.79       2852.89        49.55 o                         
  -2   6   7       1329.71       1174.21        39.63 o                         
  -1   6   7        791.26        902.02        26.14 o                         
   0   6   7        852.53        812.83        67.50 o                         
   1   6   7        934.79        730.29        44.81 o                         
   2   6   7          2.07         20.94        16.80 o                         
   3   6   7          6.83         -2.84        16.51 o                         
   4   6   7         63.89         42.36        19.13 o                         
   5   6   7       1728.39       1679.30       118.44 o                         
   6   6   7         32.47         53.74        24.13 o                         
   7   6   7         76.12         89.56        34.04 o                         
   8   6   7         14.79          4.89        24.75 o                         
 -11   7   7          5.71         16.00        13.82 o                         
 -10   7   7        270.62        317.94        43.59 o                         
  -9   7   7         36.19         61.34        16.35 o                         
  -8   7   7        205.04        166.76        20.62 o                         
  -7   7   7          7.68         55.40        21.04 o                         
  -6   7   7       1115.43       1018.91        40.82 o                         
  -5   7   7       1013.38       1069.30        41.59 o                         
  -4   7   7        192.02        161.16        12.33 o                         
  -3   7   7        601.82        591.22        21.03 o                         
  -2   7   7          3.49         15.39         6.26 o                         
  -1   7   7       3200.88       3261.62        71.73 o                         
   0   7   7          7.38         25.33         8.72 o                         
   1   7   7          6.10         -0.63         7.33 o                         
   2   7   7        449.53        352.64        49.40 o                         
   3   7   7       1153.36       1089.83        88.43 o                         
   4   7   7          1.29          7.44        19.17 o                         
   5   7   7        707.92        766.65        81.44 o                         
   6   7   7         76.49         73.98        36.82 o                         
   7   7   7       1173.03       1099.97       108.54 o                         
   8   7   7         12.06         37.74        29.86 o                         
 -10   8   7         43.36         30.46        14.40 o                         
  -9   8   7         24.33         67.38        64.26 o                         
  -8   8   7         31.50         10.65         9.44 o                         
  -7   8   7         86.58        138.36        22.36 o                         
  -6   8   7        724.94        757.84        71.98 o                         
  -5   8   7         83.42        107.36        11.60 o                         
  -4   8   7        874.36        856.23        28.58 o                         
  -3   8   7       3149.65       3145.09        73.67 o                         
  -2   8   7        109.39         73.77        24.80 o                         
  -1   8   7        146.07        158.69        16.99 o                         
   0   8   7          0.58         22.35         8.48 o                         
   1   8   7        788.04        841.40        53.84 o                         
   2   8   7        364.88        461.30        58.32 o                         
   3   8   7         17.52         35.62        21.19 o                         
   4   8   7         10.86          4.51        15.30 o                         
   5   8   7        120.56         87.76        29.56 o                         
   6   8   7          2.36         46.37        31.51 o                         
   7   8   7        437.64        469.80        73.51 o                         
   8   8   7          0.27          3.27        16.69 o                         
 -10   9   7        378.06        453.58        50.66 o                         
  -9   9   7         68.50         35.73        18.54 o                         
  -8   9   7         62.68         68.51        13.19 o                         
  -7   9   7          1.53         43.71        16.65 o                         
  -6   9   7         93.01        104.89        34.78 o                         
  -5   9   7          3.72         18.14         7.03 o                         
  -4   9   7       1389.57       1393.37        40.72 o                         
  -3   9   7        475.66        475.92        56.71 o                         
  -2   9   7        199.26        245.89        20.77 o                         
  -1   9   7        252.41        213.90        43.26 o                         
   0   9   7        513.02        607.48        37.16 o                         
   1   9   7         90.61         66.44        16.02 o                         
   2   9   7         40.86         30.26        17.91 o                         
   3   9   7       1958.09       2124.77       136.61 o                         
   4   9   7        132.33        187.17        44.07 o                         
   5   9   7        797.15        754.07        87.26 o                         
   6   9   7         63.59        131.34        41.87 o                         
   7   9   7         19.40         22.99        22.96 o                         
  -9  10   7         16.68          4.46        10.27 o                         
  -8  10   7         96.37         47.51        28.37 o                         
  -7  10   7         60.51         95.95        33.73 o                         
  -6  10   7        660.64        526.22        70.35 o                         
  -5  10   7         82.75         64.31        29.70 o                         
  -4  10   7        125.02        186.12        51.19 o                         
  -3  10   7        769.44        693.92        74.28 o                         
  -2  10   7        290.85        304.23        24.58 o                         
  -1  10   7         36.50         36.67        17.24 o                         
   0  10   7       1130.10       1012.14       109.11 o                         
   1  10   7        169.89        159.78        21.55 o                         
   2  10   7        833.04        984.43        93.65 o                         
   3  10   7         73.26         76.55        28.11 o                         
   4  10   7         90.93        139.07        39.74 o                         
   5  10   7       1734.36       1857.13       143.98 o                         
   6  10   7          0.06         -8.13        14.87 o                         
  -9  11   7          9.85         61.85        25.04 o                         
  -8  11   7          0.64        -12.32        19.04 o                         
  -7  11   7          3.08        -18.59        18.59 o                         
  -6  11   7        209.97        205.69        49.74 o                         
  -5  11   7         40.68         51.08        30.20 o                         
  -4  11   7        386.07        332.16        54.95 o                         
  -3  11   7       1027.97       1013.33        93.28 o                         
  -2  11   7         41.83         31.14        20.14 o                         
  -1  11   7         80.63         97.68        16.26 o                         
   0  11   7       1210.94       1154.84        57.51 o                         
   1  11   7       1003.41        916.26        54.28 o                         
   2  11   7         17.26          4.06         7.81 o                         
   3  11   7         35.37         22.31        14.81 o                         
   4  11   7        282.73        305.75        59.33 o                         
   5  11   7         80.12        130.96        39.59 o                         
   6  11   7          9.98         30.83        27.09 o                         
  -8  12   7         37.35         46.56        28.52 o                         
  -7  12   7          1.89        -21.50        21.50 o                         
  -6  12   7        147.25        128.86        36.22 o                         
  -5  12   7         10.40         21.62        14.85 o                         
  -4  12   7        136.21        137.65        25.87 o                         
  -3  12   7        404.24        358.50        59.74 o                         
  -2  12   7       2205.55       2152.30        77.97 o                         
  -1  12   7         16.59         25.11        11.93 o                         
   0  12   7        120.35        113.02        19.73 o                         
   1  12   7       1103.19       1195.70       129.03 o                         
   2  12   7        328.69        316.69        57.30 o                         
   3  12   7         49.65         32.66        31.42 o                         
   4  12   7         68.26        136.89        40.68 o                         
   5  12   7          7.96          8.36        20.64 o                         
  -7  13   7          0.70         52.15        32.50 o                         
  -6  13   7         25.60         58.55        31.51 o                         
  -5  13   7          6.86         39.66        25.40 o                         
  -4  13   7         80.96        121.10        26.35 o                         
  -3  13   7         76.66        171.91        48.64 o                         
  -2  13   7        643.46        700.91        84.10 o                         
  -1  13   7        101.60         17.00        17.85 o                         
   0  13   7        255.12        325.29        49.03 o                         
   1  13   7         23.82         34.16        15.66 o                         
   2  13   7        119.49        113.11        25.42 o                         
   3  13   7        227.80        227.63        50.67 o                         
   4  13   7         16.07         33.33        16.61 o                         
  -6  14   7        175.98        215.43        53.34 o                         
  -5  14   7         40.64        100.93        37.51 o                         
  -4  14   7        425.88        594.09        83.32 o                         
  -3  14   7        100.90        135.18        39.59 o                         
  -2  14   7        230.20        226.01        51.13 o                         
  -1  14   7         56.36         59.90        27.76 o                         
   0  14   7        474.20        388.74        67.44 o                         
   1  14   7         29.41         17.41        14.36 o                         
   2  14   7        120.63        230.74        54.16 o                         
   3  14   7         63.94        102.01        40.04 o                         
  -5  15   7         25.79        115.08        45.10 o                         
  -4  15   7        258.74        252.52        39.61 o                         
  -3  15   7         13.10         38.71        26.05 o                         
  -2  15   7        122.67        120.14        44.23 o                         
  -1  15   7         16.14        -16.46        16.46 o                         
   0  15   7        179.07        143.27        47.58 o                         
   1  15   7        145.12        165.33        51.70 o                         
  -2 -16   8          0.51         27.04        32.42 o                         
  -1 -16   8        170.28        227.13        53.18 o                         
   0 -16   8         33.34         25.43        22.73 o                         
   1 -16   8        210.11        246.54        56.67 o                         
   2 -16   8         21.85         53.22        28.17 o                         
   3 -16   8        446.06        477.38        77.95 o                         
  -4 -15   8         22.86          5.92        17.70 o                         
  -3 -15   8        496.65        513.92        78.67 o                         
  -2 -15   8          9.57         28.50        21.11 o                         
  -1 -15   8         36.27         27.83        25.34 o                         
   0 -15   8         29.53         45.49        26.23 o                         
   1 -15   8        520.05        572.43        78.99 o                         
   2 -15   8          3.38         38.98        25.61 o                         
   3 -15   8          7.51         14.46        12.14 o                         
   4 -15   8          0.35        100.62        35.18 o                         
   5 -15   8         35.15          9.43        24.27 o                         
  -5 -14   8        181.20        186.40        33.44 o                         
  -4 -14   8         73.66         82.09        48.71 o                         
  -3 -14   8          3.01         34.84        24.32 o                         
  -2 -14   8          6.34          1.67        23.23 o                         
  -1 -14   8         55.01         30.02        14.72 o                         
   0 -14   8         71.18        146.32        41.12 o                         
   1 -14   8         12.71         30.96        14.10 o                         
   2 -14   8         53.63         22.93        23.81 o                         
   3 -14   8         15.52         -3.96        10.28 o                         
   4 -14   8          0.29         33.09        13.59 o                         
   5 -14   8        287.85        232.69        53.26 o                         
   6 -14   8         11.81         20.58        21.88 o                         
  -6 -13   8        172.13        129.10        48.35 o                         
  -5 -13   8         65.15         80.46        27.95 o                         
  -4 -13   8         42.56         57.00        30.06 o                         
  -3 -13   8        170.16        161.33        42.95 o                         
  -2 -13   8         33.19         41.37        23.77 o                         
  -1 -13   8        259.31        323.38        58.09 o                         
   0 -13   8         77.13         33.40        22.41 o                         
   1 -13   8         11.28         18.83        19.36 o                         
   2 -13   8          7.26         12.01        13.39 o                         
   3 -13   8        200.21        188.63        31.24 o                         
   4 -13   8        184.09        220.09        25.75 o                         
   5 -13   8        571.00        626.49        82.86 o                         
   6 -13   8          0.01          3.43        18.41 o                         
   7 -13   8         45.37         89.51        31.82 o                         
  -7 -12   8         86.73         64.19        47.16 o                         
  -6 -12   8        188.94        155.14        29.42 o                         
  -5 -12   8        168.01        188.68        30.48 o                         
  -4 -12   8        229.80        225.77        30.80 o                         
  -3 -12   8         24.20         19.40        12.97 o                         
  -2 -12   8        140.76        155.89        41.20 o                         
  -1 -12   8       1169.04       1135.07       101.62 o                         
   0 -12   8        190.81        143.17        35.17 o                         
   1 -12   8        484.76        492.12        65.71 o                         
   2 -12   8          1.22         18.33         9.34 o                         
   3 -12   8        285.40        263.83        25.53 o                         
   4 -12   8        366.74        420.94        72.67 o                         
   5 -12   8          2.58         20.25        11.81 o                         
   6 -12   8         45.13         77.92        32.46 o                         
   7 -12   8          5.61         16.53        16.85 o                         
  -8 -11   8         59.15         31.87        14.60 o                         
  -7 -11   8         17.34         34.63        17.74 o                         
  -6 -11   8        365.14        370.44        42.50 o                         
  -5 -11   8        257.11        244.44        32.71 o                         
  -4 -11   8        116.41        127.20        29.47 o                         
  -3 -11   8          0.06         -2.66        11.72 o                         
  -2 -11   8       1704.55       1701.42       123.48 o                         
  -1 -11   8        333.10        318.63        29.12 o                         
   0 -11   8          4.93         -3.01         7.41 o                         
   1 -11   8       1575.80       1556.47        54.98 o                         
   2 -11   8         69.99         64.91         8.40 o                         
   3 -11   8        414.24        413.18        30.84 o                         
   4 -11   8        175.32        135.75        33.97 o                         
   5 -11   8       1220.26       1113.66        61.79 o                         
   6 -11   8          7.91         10.22        23.27 o                         
   7 -11   8         50.75         67.66        19.39 o                         
   8 -11   8         19.47         71.55        31.97 o                         
  -8 -10   8        432.28        522.12        70.77 o                         
  -7 -10   8          3.58        -13.38        13.38 o                         
  -6 -10   8          0.61          2.74        16.54 o                         
  -5 -10   8         82.39        114.78        25.42 o                         
  -4 -10   8          1.79          0.84         9.26 o                         
  -3 -10   8        900.36        867.81        50.56 o                         
  -2 -10   8        182.69        190.21        21.13 o                         
  -1 -10   8        138.80        134.60        44.24 o                         
   0 -10   8       1902.50       2022.56        68.22 o                         
   1 -10   8          0.39         -1.64         6.56 o                         
   2 -10   8        223.37        236.84        15.63 o                         
   3 -10   8         35.49         37.21        10.33 o                         
   4 -10   8        148.51        147.38        22.16 o                         
   5 -10   8        524.81        504.43        53.69 o                         
   6 -10   8         68.33         68.26        16.35 o                         
   7 -10   8        140.04        145.96        28.19 o                         
   8 -10   8         10.41         50.62        32.39 o                         
  -9  -9   8         19.32         65.35        35.09 o                         
  -8  -9   8         14.18          4.63        16.89 o                         
  -7  -9   8          3.51         12.47        14.14 o                         
  -6  -9   8       1779.55       1694.75       109.81 o                         
  -5  -9   8         13.60         14.72        10.69 o                         
  -4  -9   8         30.73         42.57        12.00 o                         
  -3  -9   8       1069.02       1029.13        52.78 o                         
  -2  -9   8        717.26        815.07        33.12 o                         
  -1  -9   8       1450.65       1385.35        53.09 o                         
   0  -9   8         86.35         97.74        13.05 o                         
   1  -9   8         75.68         90.34        13.21 o                         
   2  -9   8       1359.72       1307.00        27.42 o                         
   3  -9   8        738.38        758.11        36.97 o                         
   4  -9   8       1488.70       1356.11        59.98 o                         
   5  -9   8        116.19        156.93        21.24 o                         
   6  -9   8          0.17         78.19        16.62 o                         
   7  -9   8        796.44        815.44        44.82 o                         
   8  -9   8          0.37          2.04        11.92 o                         
   9  -9   8          3.79         23.57        28.10 o                         
  -9  -8   8          0.63          0.10        25.25 o                         
  -8  -8   8        454.24        362.92        55.53 o                         
  -7  -8   8        123.19        101.25        29.44 o                         
  -6  -8   8        148.19         96.88        27.12 o                         
  -5  -8   8        327.54        367.57        44.33 o                         
  -4  -8   8       4470.70       4446.81       119.07 o                         
  -3  -8   8        173.99        195.31        22.13 o                         
  -2  -8   8        730.91        696.57        37.43 o                         
  -1  -8   8        223.11        189.02        14.74 o                         
   0  -8   8        149.77        102.56         9.72 o                         
   1  -8   8        745.67        750.83        29.50 o                         
   2  -8   8         73.59         75.85         5.22 o                         
   3  -8   8        140.88        138.17        15.25 o                         
   4  -8   8        993.53        920.95        46.89 o                         
   5  -8   8       1328.20       1393.78        62.36 o                         
   6  -8   8         31.51         46.38        12.13 o                         
   7  -8   8        325.72        283.82        26.32 o                         
   8  -8   8         74.81         76.37        15.25 o                         
   9  -8   8          0.92          3.02        13.73 o                         
 -10  -7   8        469.31        482.95        71.04 o                         
  -9  -7   8          3.10        -12.08        16.70 o                         
  -8  -7   8        617.33        450.49        60.50 o                         
  -7  -7   8          7.26         28.97        18.50 o                         
  -6  -7   8          6.91         33.45        19.06 o                         
  -5  -7   8        746.66        760.61        63.58 o                         
  -4  -7   8       1621.51       1517.25        63.93 o                         
  -3  -7   8        160.57        203.12        21.52 o                         
  -2  -7   8        917.88        907.41        29.57 o                         
  -1  -7   8        694.50        667.24        25.30 o                         
   0  -7   8         12.22          8.45         3.42 o                         
   1  -7   8       1828.44       1895.31        37.68 o                         
   2  -7   8       2553.01       2360.55        57.19 o                         
   3  -7   8        178.37        209.41        17.57 o                         
   4  -7   8         65.64         62.06        12.30 o                         
   5  -7   8       1560.19       1530.86        63.42 o                         
   6  -7   8         23.02         28.33         9.59 o                         
   7  -7   8         19.18          2.40         6.25 o                         
   8  -7   8         34.72         63.53        14.81 o                         
   9  -7   8         30.77          7.32        14.28 o                         
 -10  -6   8         76.30         87.33        36.93 o                         
  -9  -6   8         39.94         65.20        32.57 o                         
  -8  -6   8        530.78        528.30        65.92 o                         
  -7  -6   8         82.17        115.33        31.62 o                         
  -6  -6   8        952.55        804.05        68.82 o                         
  -5  -6   8        337.70        311.76        39.62 o                         
  -4  -6   8        878.11        876.72        57.99 o                         
  -3  -6   8        302.91        299.01        20.01 o                         
  -2  -6   8        663.57        743.15        24.95 o                         
  -1  -6   8        612.63        659.94        24.52 o                         
   0  -6   8       3914.19       4095.34        75.00 o                         
   1  -6   8        176.64        144.81        10.91 o                         
   2  -6   8        120.94        151.47        12.54 o                         
   3  -6   8        122.69        111.34        13.31 o                         
   4  -6   8       2053.32       1984.53        64.56 o                         
   5  -6   8        367.73        405.10        28.44 o                         
   6  -6   8          2.13         12.89         9.17 o                         
   7  -6   8       1205.00       1213.68       104.57 o                         
   8  -6   8         19.44          4.16         8.61 o                         
   9  -6   8        100.08        140.87        24.29 o                         
 -10  -5   8        188.58        202.84        45.47 o                         
  -9  -5   8         87.29        111.38        36.52 o                         
  -8  -5   8         33.90         32.04        13.50 o                         
  -7  -5   8        147.50        154.07        31.80 o                         
  -6  -5   8       2903.35       2554.50       120.53 o                         
  -5  -5   8        106.21         79.46        20.55 o                         
  -4  -5   8        407.41        359.57        35.52 o                         
  -3  -5   8         23.33         18.35         4.77 o                         
  -2  -5   8       5251.78       5571.46        73.60 o                         
  -1  -5   8        234.37        198.13        11.26 o                         
   0  -5   8        614.88        676.41        21.83 o                         
   1  -5   8       1586.09       1678.90        60.69 o                         
   2  -5   8       1564.31       1534.27        36.58 o                         
   3  -5   8       2057.16       2065.11        70.05 o                         
   4  -5   8        156.63        212.89        28.23 o                         
   5  -5   8         44.20         43.78         8.54 o                         
   6  -5   8        353.63        373.05        31.84 o                         
   7  -5   8        619.98        564.71        49.86 o                         
   8  -5   8          0.51         54.90        14.57 o                         
   9  -5   8         41.47         50.20        14.80 o                         
  10  -5   8          7.99         14.49        16.58 o                         
 -11  -4   8          0.46         18.72        22.36 o                         
 -10  -4   8        324.90        385.51        65.50 o                         
  -9  -4   8         23.39         78.20        31.50 o                         
  -8  -4   8        120.89         63.41        17.04 o                         
  -7  -4   8          2.71         -3.17        14.04 o                         
  -6  -4   8        277.80        291.97        44.12 o                         
  -5  -4   8         11.50         10.08        10.10 o                         
  -4  -4   8       1097.09       1062.02        71.25 o                         
  -3  -4   8        280.11        293.07        14.45 o                         
  -2  -4   8       4641.79       4819.77        66.35 o                         
  -1  -4   8        171.58        186.15        10.30 o                         
   0  -4   8        847.60        759.94        17.84 o                         
   1  -4   8       2364.26       2303.03        28.65 o                         
   2  -4   8       1577.01       1680.86        43.23 o                         
   3  -4   8        133.64        119.33        10.17 o                         
   4  -4   8       1232.45       1222.25        21.12 o                         
   5  -4   8        438.40        444.92        23.01 o                         
   6  -4   8        730.38        737.27        28.02 o                         
   7  -4   8        518.13        550.26        34.10 o                         
   8  -4   8        728.84        721.04       133.53 o                         
   9  -4   8          0.33         13.60        28.16 o                         
  10  -4   8          5.03         14.55        14.48 o                         
 -11  -3   8        111.11        141.70        43.17 o                         
 -10  -3   8        656.03        675.74        60.04 o                         
  -9  -3   8          5.36         -9.60        13.28 o                         
  -8  -3   8        103.73        136.04        37.45 o                         
  -7  -3   8         51.93         21.09        13.34 o                         
  -6  -3   8        940.57        967.66        79.73 o                         
  -5  -3   8         28.19         67.26        24.02 o                         
  -4  -3   8        210.86        195.29        16.52 o                         
  -3  -3   8         63.51         72.76         7.16 o                         
  -2  -3   8       1070.07        989.06        23.94 o                         
  -1  -3   8        157.31        166.71         7.54 o                         
   0  -3   8         92.97         61.38         6.86 o                         
   1  -3   8        167.86        136.77         7.52 o                         
   2  -3   8       3932.71       3831.60        54.90 o                         
   3  -3   8          0.38          3.41         2.46 o                         
   4  -3   8       1131.32        998.43        35.10 o                         
   5  -3   8        169.59        169.47        12.89 o                         
   6  -3   8        140.85        153.12        15.35 o                         
   7  -3   8        214.44        224.43        54.02 o                         
   8  -3   8          3.57         13.65         9.31 o                         
   9  -3   8          3.87         12.71        15.18 o                         
  10  -3   8        171.93        150.95        40.55 o                         
 -11  -2   8        303.09        377.20        71.64 o                         
 -10  -2   8        173.77        103.99        42.86 o                         
  -9  -2   8         71.48         83.77        30.33 o                         
  -8  -2   8        278.18        326.01        51.50 o                         
  -7  -2   8         37.48         14.13        17.24 o                         
  -6  -2   8        148.64         97.17        26.78 o                         
  -5  -2   8         70.84         88.36        15.62 o                         
  -4  -2   8      20144.92      21126.78       245.40 o                         
  -3  -2   8         78.57         79.37         7.93 o                         
  -2  -2   8       5937.73       6115.76        67.02 o                         
  -1  -2   8        161.65        161.29         7.66 o                         
   0  -2   8       1575.06       1587.56        26.73 o                         
   1  -2   8       1287.89       1228.13        27.12 o                         
   2  -2   8       5724.34       6688.77        69.24 o                         
   3  -2   8         13.34         22.52         4.98 o                         
   4  -2   8       6828.34       6869.18       108.94 o                         
   5  -2   8         46.87         48.39        10.21 o                         
   6  -2   8         69.58         70.22        11.69 o                         
   7  -2   8        122.09        138.46        54.91 o                         
   8  -2   8        156.98        185.37        38.79 o                         
   9  -2   8        475.21        499.21        69.71 o                         
  10  -2   8         30.68         52.13        28.10 o                         
 -11  -1   8         55.80         66.26        31.41 o                         
 -10  -1   8        431.52        354.59        64.79 o                         
  -9  -1   8        129.91        172.38        42.44 o                         
  -8  -1   8        201.01        189.99        41.60 o                         
  -7  -1   8        477.62        496.43        76.37 o                         
  -6  -1   8        124.60        178.62        25.82 o                         
  -5  -1   8        849.50        764.46        72.59 o                         
  -4  -1   8      11197.19      12072.49       182.59 o                         
  -3  -1   8        224.25        208.43        11.04 o                         
  -2  -1   8       6245.50       5912.37        63.34 o                         
  -1  -1   8         10.50          8.03         2.60 o                         
   0  -1   8        269.72        343.28        11.24 o                         
   1  -1   8        230.00        204.11        10.13 o                         
   2  -1   8         64.95         58.22         5.82 o                         
   3  -1   8       1717.77       1671.28        45.77 o                         
   4  -1   8         13.28         21.46         9.01 o                         
   5  -1   8        628.43        576.17        31.39 o                         
   6  -1   8       2305.31       2211.96        85.63 o                         
   7  -1   8          5.66          5.19        13.61 o                         
   8  -1   8          3.21         -0.44        21.10 o                         
   9  -1   8         84.68        140.63        37.00 o                         
  10  -1   8         17.03          8.19        22.24 o                         
 -11   0   8         16.31         -9.51        21.96 o                         
 -10   0   8        188.83        223.34        51.77 o                         
  -9   0   8        115.23        160.58        43.00 o                         
  -8   0   8        625.14        585.81        49.97 o                         
  -7   0   8        117.62        169.49        29.05 o                         
  -6   0   8       1050.20       1230.29        62.85 o                         
  -5   0   8         72.16        102.93        17.20 o                         
  -4   0   8        957.80        957.77        37.67 o                         
  -3   0   8        333.33        328.51        31.39 o                         
  -2   0   8        669.91        722.11        17.31 o                         
  -1   0   8         23.53         20.38         3.36 o                         
   1   0   8        100.37         76.41         9.23 o                         
   2   0   8       3377.71       3106.83        48.37 o                         
   3   0   8         70.77         73.80        10.95 o                         
   4   0   8        225.91        226.98        18.39 o                         
   5   0   8        380.74        364.72        59.41 o                         
   6   0   8        117.24        122.03        21.39 o                         
   7   0   8          1.82         17.61        18.51 o                         
   8   0   8        537.47        429.21        62.04 o                         
   9   0   8        116.24        111.58        37.68 o                         
  10   0   8         10.98         66.44        32.89 o                         
 -11   1   8        144.60        178.56        48.72 o                         
 -10   1   8          2.69        -12.08        23.31 o                         
  -9   1   8        340.49        371.24        43.61 o                         
  -8   1   8         17.21          9.43        26.69 o                         
  -7   1   8        148.34        131.98        23.52 o                         
  -6   1   8       3381.18       3353.97       106.78 o                         
  -5   1   8         28.12         23.51         9.92 o                         
  -4   1   8       1040.07       1048.04        49.92 o                         
  -3   1   8        569.80        519.73        30.79 o                         
  -2   1   8       2565.73       2741.37        45.62 o                         
  -1   1   8        320.61        337.11        10.98 o                         
   0   1   8        765.12        751.29        20.49 o                         
   1   1   8         36.19         28.74         5.35 o                         
   2   1   8       5047.19       4521.80        71.05 o                         
   3   1   8        345.41        357.95        33.64 o                         
   4   1   8       3216.52       2970.36        73.15 o                         
   5   1   8        844.10        819.88        79.26 o                         
   6   1   8        365.62        307.72        46.85 o                         
   7   1   8         68.97         86.32        29.00 o                         
   8   1   8         73.62         71.61        31.09 o                         
   9   1   8        300.60        378.76        64.37 o                         
 -11   2   8         12.03         -1.51        16.92 o                         
 -10   2   8        132.62        120.28        44.83 o                         
  -9   2   8        386.72        469.48        51.39 o                         
  -8   2   8         38.24         14.87        11.27 o                         
  -7   2   8        571.66        645.13        49.02 o                         
  -6   2   8        171.50        229.85        27.91 o                         
  -5   2   8        389.90        394.74        17.07 o                         
  -4   2   8       7435.40       7507.02       273.08 o                         
  -3   2   8         58.31         44.44         9.34 o                         
  -2   2   8       2667.95       2763.21        51.25 o                         
  -1   2   8        158.86        176.38         8.98 o                         
   0   2   8       6049.42       5944.21        67.43 o                         
   1   2   8         42.15         37.62         6.11 o                         
   2   2   8        564.44        704.02        31.49 o                         
   3   2   8        159.14        146.41        20.04 o                         
   4   2   8       6112.68       6125.97       144.61 o                         
   5   2   8         59.17         68.93        22.58 o                         
   6   2   8        578.01        566.28        63.78 o                         
   7   2   8          0.60        -12.47        16.54 o                         
   8   2   8        423.73        369.06        58.91 o                         
   9   2   8         95.75        110.18        36.89 o                         
 -11   3   8         70.50        114.09        45.11 o                         
 -10   3   8        415.69        485.12        52.01 o                         
  -9   3   8          7.76         -0.86        11.15 o                         
  -8   3   8         30.46         18.98        17.31 o                         
  -7   3   8        697.73        750.29        35.51 o                         
  -6   3   8        992.46       1052.72        37.76 o                         
  -5   3   8         27.73         25.36         4.61 o                         
  -4   3   8       2800.39       2939.86       139.79 o                         
  -3   3   8        536.59        495.83        67.98 o                         
  -2   3   8       3692.39       3304.37        68.32 o                         
  -1   3   8         24.52         43.43         6.57 o                         
   0   3   8       2909.24       3086.39        46.56 o                         
   1   3   8        194.69        215.48        14.96 o                         
   2   3   8       2198.42       2053.63        72.33 o                         
   3   3   8        105.30         87.40        17.40 o                         
   4   3   8       1315.91       1385.39        90.96 o                         
   5   3   8         63.53         54.07        22.91 o                         
   6   3   8         16.18         29.67        25.06 o                         
   7   3   8        101.05         85.64        31.27 o                         
   8   3   8        203.34        205.55        47.09 o                         
   9   3   8          1.25         35.02        24.77 o                         
 -11   4   8        105.13        106.19        35.81 o                         
 -10   4   8          4.70         37.95        19.32 o                         
  -9   4   8        125.43        159.58        20.08 o                         
  -8   4   8        426.83        421.60        29.16 o                         
  -7   4   8          0.83         15.86         8.30 o                         
  -6   4   8         93.39         92.90        11.13 o                         
  -5   4   8        265.84        205.79        17.31 o                         
  -4   4   8        690.11        622.66        31.18 o                         
  -3   4   8        937.24        940.39        30.17 o                         
  -2   4   8        172.52        158.63        23.47 o                         
  -1   4   8       1338.06       1434.95        44.77 o                         
   0   4   8        640.48        465.45        32.66 o                         
   1   4   8          0.12         -2.44         5.06 o                         
   2   4   8       4226.81       4244.23       155.62 o                         
   3   4   8         16.31         13.74         8.97 o                         
   4   4   8       3438.33       3680.93       159.59 o                         
   5   4   8        106.94        119.66        30.73 o                         
   6   4   8          4.25         -0.90        13.03 o                         
   7   4   8          8.76         30.17        24.75 o                         
   8   4   8        174.74        218.65        51.42 o                         
   9   4   8        111.29        138.55        46.29 o                         
 -11   5   8        250.22        268.93        41.90 o                         
 -10   5   8          4.64         -1.37        10.73 o                         
  -9   5   8         55.17         74.91        17.75 o                         
  -8   5   8          3.35          7.28         7.60 o                         
  -7   5   8       1397.01       1453.46        78.81 o                         
  -6   5   8        924.72        908.13        63.64 o                         
  -5   5   8          0.31         27.90        16.88 o                         
  -4   5   8        148.26        111.47        25.39 o                         
  -3   5   8          8.34         18.22         5.67 o                         
  -2   5   8       5014.26       5136.81        87.11 o                         
  -1   5   8       1567.18       1518.79        94.72 o                         
   0   5   8        562.56        470.54        49.70 o                         
   1   5   8        590.27        667.02        42.70 o                         
   2   5   8        805.99        697.62        63.57 o                         
   3   5   8         99.69        107.41        27.25 o                         
   4   5   8        664.59        637.71        67.77 o                         
   5   5   8        125.51         99.66        30.10 o                         
   6   5   8       1635.36       1552.46       117.59 o                         
   7   5   8         26.40         24.29        27.05 o                         
   8   5   8         76.74         92.50        37.44 o                         
 -11   6   8         51.12         70.04        43.83 o                         
 -10   6   8         20.37         11.62        13.68 o                         
  -9   6   8          1.99         -5.75        10.05 o                         
  -8   6   8         15.64         14.65         8.28 o                         
  -7   6   8       1100.10       1019.12        58.72 o                         
  -6   6   8        108.48         92.88        14.53 o                         
  -5   6   8        781.50        700.58        37.43 o                         
  -4   6   8       1790.06       1833.02        37.43 o                         
  -3   6   8        928.02        902.67        30.79 o                         
  -2   6   8        551.15        602.64        28.86 o                         
  -1   6   8        293.41        365.89        46.58 o                         
   0   6   8       2925.17       2804.69       132.13 o                         
   1   6   8          0.43         15.42         8.82 o                         
   2   6   8         11.37         -0.63        10.06 o                         
   3   6   8         29.87         14.31        16.21 o                         
   4   6   8        153.98        162.81        37.89 o                         
   5   6   8         62.10         91.67        30.03 o                         
   6   6   8          1.70         42.47        25.80 o                         
   7   6   8         21.75         22.67        30.99 o                         
   8   6   8        591.44        574.01        81.54 o
[truncated: 403,219 more chars]
